# Supplementary material for: The origin and adaptive evolution of domesticated populations of yeast from Far East Asia
Source: Nat Commun. 2018 Jul 12;9:2690. doi: 10.1038/s41467-018-05106-7 (PMC6043522; doi:10.1038/s41467-018-05106-7)
Supplement: Supplementary file 4 — Supplementary Data 1 [file 41467_2018_5106_MOESM4_ESM.xlsx]

## Sheet: Supplementary Data 1
Supplementary Data 1. Saccharomyces cerevisiae isolates sequenced and their ecological and geographic origins
Strain	CGMCC no.	Lineage	Source	Geographic location	Climate zone
JXXY10.1	2.4814	CHN-IX	Bark, primeval forest	Xiangxiyuan, Shennongjia, Hubei	Subtropical
JXXY16.1	2.4815		Bark, primeval forest	Xiangxiyuan, Shennongjia, Hubei	Subtropical
XXY26L.1	2.4818		Bark, primeval forest	Xiangxiyuan, Shennongjia, Hubei	Subtropical
XXY30L.2	2.4816		Bark, primeval forest	Xiangxiyuan, Shennongjia, Hubei	Subtropical
XXYS1.4	2.4817		Bark, primeval forest	Xiangxiyuan, Shennongjia, Hubei	Subtropical
XXYS14.1	2.4812		Bark, primeval forest	Xiangxiyuan, Shennongjia, Hubei	Subtropical
FJ5	2.4577	CHN-I	Bark of Castanea mollissima, planted tree	Wuyi Mountain, Fujian	Subtropical
FJ7	2.4575		Bark of Hovenia acerba, primeval forest	Wuyi Mountain, Fujian	Subtropical
FJ8	2.4574		Bark of Cyclobalanopsis nubium, primeval forest	Wuyi Mountain, Fujian	Subtropical
FJ9	2.4573		Bark of Castanopsis fordii, primeval forest	Wuyi Mountain, Fujian	Subtropical
FJ10	2.4572		Bark of Castanopsis fordii, primeval forest	Wuyi Mountain, Fujian	Subtropical
HN1	2.3884		Rotten wood, primeval forest	Diaoluo Mountain, Hainan	Tropical
HN2	2.4607		Rotten wood, primeval forest	Diaoluo Mountain, Hainan	Tropical
HN3	2.4606		Rotten wood, primeval forest	Diaoluo Mountain, Hainan	Tropical
HN4	2.4605		Rotten wood, primeval forest	Bawangling Mountain, Hainan	Tropical
HN5	2.4604		Rotten wood, primeval forest	Bawangling Mountain, Hainan	Tropical
HN6	2.3883		Rotten wood, primeval forest	Bawangling Mountain, Hainan	Tropical
HN7	2.4603		Rotten wood, primeval forest	Bawangling Mountain, Hainan	Tropical
SX1	2.3864	CHN-II	Bark of a Fagaceae tree, primeval forest	Qinling Mountain, Shaanxi	Temperate
SX2	2.3865		Bark of a Fagaceae tree, primeval forest	Qinling Mountain, Shaanxi	Temperate
SX3	2.3866		Bark of Carya sp., primeval forest	Qinling Mountain, Shaanxi	Temperate
SX4	2.3867		Bark of a Fagaceae tree, primeval forest	Qinling Mountain, Shaanxi	Temperate
SX5	2.3869		Bark of Quercus fabri, primeval forest	Qinling Mountain, Shaanxi	Temperate
SX6	2.3870		Bark of Quercus fabri, primeval forest	Qinling Mountain, Shaanxi	Temperate
SX7	2.3873		Bark of a Fagaceae tree, primeval forest	Qinling Mountain, Shaanxi	Temperate
SX8	2.3874		Bark of Quercus fabri, primeval forest	Qinling Mountain, Shaanxi	Temperate
BJ3	2.4632	CHN-IV	Grape, orchard	Shunyi, Beijing	Temperate
BJ6	2.4630		Persimmon, orchard	Changping, Beijing	Temperate
BJ8	2.4628		Bark of Quercus mongokica, secondary forest	Wuling Mountain, Beijing	Temperate
BJ14	2.4622		Forest soil, secondary forest	Wuling Mountain, Beijing	Temperate
BJ15	2.4621		Bark of Quercus wutaishanica, secondary forest	Dongling Mountain, Beijing	Temperate
BJ16	2.4620		Bark of Quercus wutaishanica, secondary forest	Dongling Mountain, Beijing	Temperate
BJ17	2.4619		Bark of Quercus wutaishanica, secondary forest	Dongling Mountain, Beijing	Temperate
BJ18	2.4618		Bark of Quercus wutaishanica, secondary forest	Dongling Mountain, Beijing	Temperate
BJ19	2.4617		Bark of Quercus wutaishanica, secondary forest	Dongling Mountain, Beijing	Temperate
BJ20	2.4616		Bark of Quercus wutaishanica, secondary forest	Dongling Mountain, Beijing	Temperate
BJ21	2.4615		Bark of Carya cathayensis, secondary forest	Dongling Mountain, Beijing	Temperate
BJ22	2.4614		Bark of Carya cathayensis, secondary forest	Dongling Mountain, Beijing	Temperate
BJ23	2.4613		Bark of Ulmus macrocarpa, secondary forest	Dongling Mountain, Beijing	Temperate
BJ24	2.4612		Bark of Ulmus macrocarpa, secondary forest	Dongling Mountain, Beijing	Temperate
BJ25	2.4611		Bark of Ulmus macrocarpa, secondary forest	Dongling Mountain, Beijing	Temperate
BJ26	2.4610		Grape, orchard	Dongling Mountain, Beijing	Temperate
BJ27	2.4609		Grape, orchard	Dongling Mountain, Beijing	Temperate
HLJ1	2.4587		Bark of Quercus mongokica, secondary forest	Jingbo lake, Heilongjiang	Temperate
JL5	2.4588		Apple pear bark, Pyrus sp.	Yanbian, Jilin	Temperate
HN8	2.4602	CHN-III	Rotten wood, primeval forest	Wuzhi Mountain, Hainan	Tropical
HN9	2.4601		Rotten wood, primeval forest	Wuzhi Mountain, Hainan	Tropical
HN10	2.4600		Rotten wood, primeval forest	Wuzhi Mountain, Hainan	Tropical
HN11	2.4599		Rotten wood, primeval forest	Jianfengling Mountain, Hainan	Tropical
HN19	2.3882		Bark of a Fagaceae tree, primeval forest	Wuzhi Mountain, Hainan	Tropical
FJ11	2.4571	CHN-X	Waxberry, market	Wuyi Mountain, Fujian	Subtropical
FJSA40.2	2.4822		Bark, primeval forest	Fanjing Mountain, Guizhou	Subtropical
GT39.1	2.4820		Bark, primeval forest	Gutian Mountain, Zhejiang	Subtropical
GT99.1	2.4819		Bark, primeval forest	Gutian Mountain, Zhejiang	Subtropical
JHBMY20.1	2.4813		Bark, secondary forest	Muyu Town, Hubei	Subtropical
JXXY1.1	2.4823		Bark, primeval forest	Xiangxiyuan, Shennongjia, Hubei	Subtropical
NGS21L.1	2.4821		Bark, primeval forest	Nangong Mountain, Hubei	Subtropical
FJ2	2.4580	CHN-V	Bark of Castanea mollissima, planted tree	Wuyi Mountain, Fujian	Subtropical
FJ3	2.4579		Bark of Castanea mollissima, planted tree	Wuyi Mountain, Fujian	Subtropical
FJ4	2.4578		Bark of Castanea mollissima, planted tree	Wuyi Mountain, Fujian	Subtropical
FJ6	2.4576		Bark of Prunus mume, planted tree	Wuyi Mountain, Fujian	Subtropical
HN13	2.4598		Rotten wood, primeval forest	Jianfengling Mountain, Hainan	Tropical
HN14	2.4597		Rotten wood, primeval forest	Jianfengling Mountain, Hainan	Tropical
HN15	2.4596		Rotten wood, primeval forest	Wuzhi Mountain, Hainan	Tropical
HN16	2.4595		Forest soil, primeval forest	Wuzhi Mountain, Hainan	Tropical
HN17	2.3880		Bark of a Fagaceae tree, primeval forest	Wuzhi Mountain, Hainan	Tropical
HN18	2.3881		Bark of a Fagaceae tree, primeval forest	Wuzhi Mountain, Hainan	Tropical
SX9	2.3868		Tomato, orchard	Qinling Mountain, Shaanxi	Temperate
ZJ1	2.4569		Rotten wood, primeval forest	Gutian Mountain, Zhejiang	Subtropical
ZJ2	2.4568		Rotten wood, primeval forest	Gutian Mountain, Zhejiang	Subtropical
BJ4	2.3659	CHN-VI/VII	Intestine of a butterfly, park	Haidian, Beijing	Temperate
BJ7	2.4629		Bark of Pyrus sp., ochard	Shunyi, Beijing	Temperate
BJ28	2.4608		Bark of Castanea sp., secondary forest	Wuling Mountain, Beijing	Temperate
FJ1	2.4581		Bark of Castanea mollissima, planted tree	Wuyi Mountain, Fujian	Subtropical
FJ12	2.4570		Peach, market	Wuyi Mountain, Fujian	Subtropical
HLJ2	2.4586		Bark of Quercus mongokica, secondary forest	Jingbo lake, Heilongjiang	Temperate
HLJ3	2.4585		Bark of Quercus mongokica, secondary forest	Jingbo lake, Heilongjiang	Temperate
JL4	2.4589		Bark of Pyrus sp., orchard	Yanbian, Jilin	Temperate
SD1	2.4567		Persimmon, planted tree	Anqiu, Shandong	Temperate
SD2	2.4566		Bark of Quercus sp., planted tree	Taian, Shandong	Temperate
SD3	2.4565		Bark of Quercus sp., planted tree	Taian, Shandong	Temperate
SX10	2.3871		Persimmon, planted tree	Qinling Mountain, Shaanxi	Temperate
SX11	2.3872		Bark of walnut, planted tree	Qinling Mountain, Shaanxi	Temperate
XJ1	2.5737		Soil, orchard	Xinjiang	Temperate
XJ3	2.3854		Apple, orchard	Korla, Xinjiang	Temperate
XJ6	2.3859		Pear, orchard	Korla, Xinjiang	Temperate
XJ7	2.3862		Pear, orchard	Korla, Xinjiang	Temperate
YN1	2.3876		Pineapple, orchard	Jinghong, Yunnan	Tropical
YN3	2.4594		Soil, suburban tree	Dali, Yunnan	Tropical
YN4	2.4593		Rotten wood, suburban tree	Dali, Yunnan	Tropical
YN5	2.4592		Soil, suburban tree	Dali, Yunnan	Tropical
YN6	2.3879		Bark of Castanopsis orthacantha, suburban tree	Zixi Mountain, Yunnan	Tropical
JL1	2.4591	Mosaic	Bark of Quercus sp., secondary forest	Changbai Mountain, Jilin	Temperate
JL3	2.4590		Peach, market	Changbai Mountain, Jilin	Temperate
SD4	2.4564		Grapes, orchard	Qufu, Shandong	Temperate
BJ2	2.4633	CHN-VIII	Apple, orchard	Shunyi, Beijing	Temperate
BJ5	2.4631		Apple, orchard	Wuling Mountain, Beijing	Temperate
BJ9	2.4627		Bark of Ulmus sp., secondary forest	Wuling Mountain, Beijing	Temperate
BJ10	2.4626		Bark of Ulmus sp., secondary forest	Wuling Mountain, Beijing	Temperate
BJ11	2.4625		Rotten wood, secondary forest	Wuling Mountain, Beijing	Temperate
BJ13	2.4623		Rotten wood, secondary forest	Wuling Mountain, Beijing	Temperate
XJ4	2.3846	Mosaic	Grape, orchard	Korla, Xinjiang	Temperate
AF	2.4746	ADY	Active dry yeast	Yantai, Shandong	Temperate
AFB.1	2.4735		Active dry yeast	Yining, Xinjiang	Temperate
ANG1	2.4804		Active dry yeast	Yichang, Hubei	Subtropical
BS	2.4732		Active dry yeast	Daqing, Heilongjiang	Temperate
DBL.1	2.4736		Active dry yeast	Danbao, Guangdong	Subtropical
LSF.1	2.4730		Active dry yeast	Mingguang, Anhui	Subtropical
MLAF.1	2.4731		Active dry yeast	Yantai, Shandong	Temperate
SXJM4.1	2.4769		Fermenting dough	Yuncheng, Shanxi	Temperate
XST	2.4737		Active dry yeast	Xiangfan, Hubei	Subtropical
NX1	2.4584	Wine	Soil, melonry	Zhongwei, Ningxia	Temperate
NX2	2.4583		Soil, mulberry field	Helan Mountain, Ningxia	Temperate
NX3	2.4582		Soil, melonry	Zhongwei, Ningxia	Temperate
XJ5	2.3847		Grape, vineyard	Korla, Xinjiang	Temperate
5-3004	2.4688	Milk	Fermented mare's milk (kumis)	Ulaanbaatar, Mongolia	Temperate
11-3002	2.4691		Fermented mare's milk (kumis)	Mongolia	Temperate
B1-1	2.4698		Fermented mare's milk (kumis)	Yili, Kazak autonomous prefecture	Temperate
C5-1	2.4699		Fermented mare's milk (kumis)	Yili, Kazak autonomous prefecture	Temperate
DX10-3	2.4687		Fermented yak milk	Dangxiong, Tibet	Temperate
F3-4	2.4690		Fermented mare's milk (kumis)	Bayangaole, Inner Mongolia	Temperate
JZ1-4	2.4696		Fermented cow milk	Jiangzi, Tibet	Temperate
LM1-2	2.4693		Fermented yak milk	Naqu, Tibet	Temperate
NQ13-1	2.4700		Fermented mixed goat and yak milk	Naqu, Tibet	Temperate
QH1-3	2.4702		Fermented yak milk	Hainan prefecture, Qinghai	Temperate
QH21-3	2.4689		Fermented yak milk	Delingha, Qinghai	Temperate
QH25-4	2.4701		Fermented mixed goat and yak milk	Delingha, Qinghai	Temperate
QH45-2	2.4694		Fermented yak milk	Haibei prefecture, Qinghai	Temperate
WM7-1	2.4697		Fermented goat milk	Mongolia	Temperate
WM11-3	2.4692		Fermented mixed goat and yak milk	Mongolia	Temperate
XJ2	2.3852	Mosaic	Apple, orchard	Korla, Xinjiang	Temperate
XJ7.3	2.4777		Fermenting dough	Yili, Xinjiang	Temperate
BT1.1	2.4720	Mantou 1	Fermenting dough	Baotou, Inner Mongolia	Temperate
BT2.6	2.4726		Fermenting dough	Baotou, Inner Mongolia	Temperate
BT2.8	2.4725		Fermenting dough	Baotou, Inner Mongolia	Temperate
BT3	2.4722		Fermenting dough	Baotou, Inner Mongolia	Temperate
BT4	2.4721		Fermenting dough	Baotou, Inner Mongolia	Temperate
WL3	2.4775		Fermenting dough	Wulanchabu, Inner Mongolia	Temperate
CJM19.5	2.4832	Mantou 2	Fermenting dough	Yuncheng, Shandong	Temperate
CJM19.6	2.4651		Fermenting dough	Yuncheng, Shandong	Temperate
CJM21.4	2.4762		Fermenting dough	Yuncheng, Shandong	Temperate
CJM25.1	2.4833		Fermenting dough	Yuncheng, Shandong	Temperate
CJM25.4	2.4649		Fermenting dough	Yuncheng, Shandong	Temperate
CJM25.5	2.4650		Fermenting dough	Yuncheng, Shandong	Temperate
HN1.9	2.4714		Fermenting dough	Xuchang, Henan	Temperate
LJM21.1	2.4759		Fermenting dough	Yanan, Shanxi	Temperate
LJM21.10	2.4665		Fermenting dough	Yanan, Shanxi	Temperate
LJM21.3	2.4760		Fermenting dough	Yanan, Shanxi	Temperate
LJM21.9	2.4664		Fermenting dough	Yanan, Shanxi	Temperate
LJM6A.1	2.4761		Fermenting dough	Yanan, Shanxi	Temperate
LJM6A.4	2.4661		Fermenting dough	Yanan, Shanxi	Temperate
WJM5.2	2.4659		Fermenting dough	Juancheng, Shandong	Temperate
WJZ1.2	2.4660		Fermenting dough	Juancheng, Shandong	Temperate
NX8.3	2.4757	Mosaic	Fermenting dough	Yinchuan, Ningxia	Temperate
ANGGW.1	2.4706	Mantou 3	Active dry yeast	Yichang, Hubei	Subtropical
CJM11.1	2.4653		Fermenting dough	Yuncheng, Shandong	Temperate
CJM20.1	2.4655		Fermenting dough	Yuncheng, Shandong	Temperate
CJM6.2	2.4652		Fermenting dough	Yuncheng, Shandong	Temperate
DJM4.1	2.4654		Fermenting dough	Yuncheng, Shandong	Temperate
GS1	2.4727		Fermenting dough	Lanzhou, Gansu	Temperate
GS5.6	2.4707		Fermenting dough	Lanzhou, Gansu	Temperate
GS5.7	2.4708		Fermenting dough	Lanzhou, Gansu	Temperate
GS6	2.4713		Fermenting dough	Lanzhou, Gansu	Temperate
JM13.2	2.4843		Fermenting dough	Yuncheng, Shanxi	Temperate
JM14.3	2.4767		Fermenting dough	Quwo, Shanxi	Temperate
JM22.1	2.4772		Fermenting dough	Shangluo, Shanxi	Temperate
JM37.2	2.4771		Fermenting dough	Hulin, Heilongjiang	Temperate
JM4.8	2.4766		Fermenting dough	Quwo, Shanxi	Temperate
JM8.3	2.4718		Fermenting dough	Taiyuan, Shanxi	Temperate
NX7.1	2.4756		Fermenting dough	Yinchuan, Ningxia	Temperate
QH7.3	2.4641		Fermenting dough	Minhe, Qinghai	Temperate
SXJM1.1	2.4765		Fermenting dough	Yuncheng, Shanxi	Temperate
SXJM9.5	2.4768		Fermenting dough	Yuncheng, Shanxi	Temperate
WL1	2.4773		Fermenting dough	Wulanchabu, Inner Mongolia	Temperate
WL2	2.4774		Fermenting dough	Wulanchabu, Inner Mongolia	Temperate
WL4	2.4776		Fermenting dough	Wulanchabu, Inner Mongolia	Temperate
NX8.1	2.4758	Mosaic	Fermenting dough	Yinchuan, Ningxia	Temperate
GS3.1	2.4709		Fermenting dough	Lanzhou, Gansu	Temperate
QH1.1	2.4728	Mantou 4	Fermenting dough	Qinghai	Temperate
QH2.1	2.4723		Fermenting dough	Qinghai	Temperate
QH3.1	2.4729		Fermenting dough	Qinghai	Temperate
NX4.1	2.4755	Mosaic	Fermenting dough	Yinchuan, Ningxia	Temperate
QH6.5	2.4639	Mantou 5	Fermenting dough	Minhe, Qinghai	Temperate
QH7.2	2.4640		Fermenting dough	Minhe, Qinghai	Temperate
QH7.4	2.4642		Fermenting dough	Minhe, Qinghai	Temperate
BM5.1	2.4695	Mosaic	Fermenting dough	Bayanzhuoer, Inner Mongolia	Temperate
JM28.13	2.478		Fermenting dough	Laiwu, Shandong	Temperate
JM28.2	2.4781		Fermenting dough	Laiwu, Shandong	Temperate
YM3.1	2.4754		Fermenting dough	Ordos, Inner Mongolia	Temperate
HN2.2	2.4712		Fermenting dough	Xuchang, Henan	Temperate
SXJM6.6	2.4770		Fermenting dough	Yuncheng, Shanxi	Temperate
JT49.4	2.4710		Dry fermented dough	Zhouzhi, Shanxi	Temperate
XZ2.1	2.4743	Qingkejiu	Daqu (starter) of Qingkejiu (highland barley wine)	Lasa, Tibet	Temperate
XZ3.1	2.4741		Daqu (starter) of Qingkejiu (highland barley wine)	Dazi, Tibet	Temperate
XZ4.1	2.4740		Daqu (starter) of Qingkejiu (highland barley wine)	Gongbujiangda, Tibet	Temperate
XZ4.2	2.4745		Daqu (starter) of Qingkejiu (highland barley wine)	Gongbujiangda, Tibet	Temperate
XZ7	2.4744		Daqu (starter) of Qingkejiu (highland barley wine)	Nielamu, Tibet	Temperate
XZ10.1	2.4742		Daqu (starter) of Qingkejiu (highland barley wine)	Gongga, Tibet	Temperate
JL2	2.3922	Mosaic	Bark of Quercus mongokica, secondary forest	Changbai Mountain, Jilin	Temperate
JQ9.3	2.4809		Dry fermented dough	Nanyang, Henan	Temperate
HN5.1	2.4778	Mantou 6	Dry fermented dough	Biyang, Henan	Temperate
JQ9.4	2.4764		Fermenting dough	Nanyang, Henan	Temperate
TY1.4	2.4717		Fermenting dough	Taiyuan, Shanxi	Temperate
TY1.5	2.4716		Fermenting dough	Taiyuan, Shanxi	Temperate
TY2.1	2.4719		Fermenting dough	Taiyuan, Shanxi	Temperate
TY3.9	2.4715		Fermenting dough	Taiyuan, Shanxi	Temperate
GZLJ3.1	2.4686	Baijiu	Fermented sorghum grain	Changshun, Guizhou	Subtropical
GZLJ3.19	2.4684		Fermented sorghum grain	Changshun, Guizhou	Subtropical
GZLJ3.22	2.4682		Fermented sorghum grain	Changshun, Guizhou	Subtropical
GZLJ3.30	2.4683		Fermented sorghum grain	Changshun, Guizhou	Subtropical
HLJ10	2.4748		Fermented sorghum grain	Qiqihaer, Heilongjiang	Temperate
HLJ167	2.4751		Fermented sorghum grain	Qiqihaer, Heilongjiang	Temperate
HLJ201	2.4749		Fermented sorghum grain	Qiqihaer, Heilongjiang	Temperate
HLJ225	2.4750		Fermented sorghum grain	Qiqihaer, Heilongjiang	Temperate
HLJ4	2.4747		Fermented sorghum grain	Qiqihaer, Heilongjiang	Temperate
HLJ59	2.4752		Fermented sorghum grain	Qiqihaer, Heilongjiang	Temperate
HZJZ4.5	2.4643		Fermented sorghum grain	Heze, Shandong	Temperate
HZJZ5.4	2.4644		Fermented sorghum grain	Heze, Shandong	Temperate
HZJZ5.5	2.4645		Fermented sorghum grain	Heze, Shandong	Temperate
MTJZ3	2.6660		Daqu (starter) of Baijiu (Chinese liquor)	Renhuai, Guizhou	Subtropical
MTZ13.12	2.4803		Soil from a distillery	Maotai, Guizhou	Subtropical
2.1392	2.1392	Huangjiu	Huangjiu (rice wine) starter	Shaoxing, Zhejiang	Subtropical
ANG.CJ.1	2.4705		Active dry yeast	Yichang, Hubei	Subtropical
BQ1.1	2.4785		Huangjiu (rice wine) starter	Longyan, Fujian	Subtropical
BQ8.1	2.4763		Huangjiu (rice wine) starter	Leshan, Sichuan	Subtropical
BQ8.2	2.4667		Huangjiu (rice wine) starter	Leshan, Sichuan	Subtropical
BTP1	2.4783		Fermenting rice	Yantai, Shandong	Temperate
CQJZ1.4	2.4669		Fermented rice	Shaoxing, Zhejiang	Subtropical
HN3.8	2.4711		Fermenting dough	Xuchang, Henan	Temperate
HQ1.1	2.4807		Huangjiu (rice wine) starter with Fermented monascus	Gutian, Fujian	Subtropical
HQ3.1	2.4703		Huangjiu (rice wine) starter with Fermented monascus	Gutian, Fujian	Subtropical
JM32.3	2.4787		Huangjiu (rice wine) starter	Bangzhou, Hunan	Subtropical
JM32.8	2.4786		Huangjiu (rice wine) starter	Bangzhou, Hunan	Subtropical
JQ10.6	2.4788		Dry fermented dough	Nanyang, Henan	Temperate
MJQ3.1	2.4784		Huangjiu (rice wine) starter	Lishui, Zhejiang	Temperate
MTJZ1	2.2636		Fermented sorghum grain	Renhuai, Guizhou	Subtropical
MTJZ2	2.2637		Fermented sorghum grain	Renhuai, Guizhou	Subtropical
2.591	2.5910	Mantou 7	Huangjiu (rice wine) starter	Shaoxing, Zhejiang	Subtropical
155	2.4798		Corn	Shan, Shandong	Temperate
168	2.4797		Apple, orchard	Shan, Shandong	Temperate
229	2.4799		Jujube, orchard	Shan, Shandong	Temperate
427	2.4801		Leaf of sorghum crop	Shan, Shandong	Temperate
502	2.4800		Leaf of corn crop	Shan, Shandong	Temperate
BJ1	2.4634		Pear, orchard	Shunyi, Beijing	Temperate
CJM24.1	2.4835		Fermenting dough	Yuncheng, Shandong	Temperate
HN6.1	2.4779		Dry fermented dough	Biyang, Henan	Temperate
JM28-16	2.4704		Fermenting dough	Laiwu, Shandong	Temperate
JQ8.3	2.4808		Fermenting dough	Chengcheng, Shanxi	Temperate
JQ8.4	2.4782		Fermenting dough	Chengcheng, Shanxi	Temperate
JQHG.1	2.4811		Fermenting dough	Chengcheng, Shanxi	Temperate
JT10.10	2.4793		Dry fermented dough	Huiyang, Shanxi	Temperate
JT21.1	2.4805		Dry fermented dough	Chengcheng, Shanxi	Temperate
JT21.3	2.4673		Dry fermented dough	Chengcheng, Shanxi	Temperate
JT43.1	2.4789		Dry fermented dough	Baoji, Shanxi	Temperate
JT49.1	2.4791		Dry fermented dough	Zhouzhi, Shanxi	Temperate
JT49.3	2.4806		Dry fermented dough	Xian, Shanxi	Temperate
JT94.11	2.4790		Dry fermented dough	Shangqiu, Henan	Temperate
JTHB1	2.4802		Dry fermented dough	Chengcheng, Shanxi	Temperate
JZ10.1	2.4792		Dry fermented dough	Guangyuan, Sichuan	Subtropical
LJQ13.C7	2.4674		Fermenting dough	Yanan, Shanxi	Temperate
LJQ131.6	2.4810		Fermenting dough	Yanan, Shanxi	Temperate
LJQ13A.5	2.4794		Fermenting dough	Yanan, Shanxi	Temperate
LJQ13C.1	2.4795		Fermenting dough	Yanan, Shanxi	Temperate
LJZ22.1	2.4796		Dry fermented dough	Yanan, Shanxi	Temperate
MTJZ4	2.6380		Daqu (starter) of Chinese liquor	Renhuai, Guizhou	Subtropical
YN2	2.3878		Orange, orchard	Jinghong, Yunnan	Tropical
CGMCC, China General Microbiological Culture Collection Center, Beijing, China
