# Supplementary material for: The origin and adaptive evolution of domesticated populations of yeast from Far East Asia
Source: Nat Commun. 2018 Jul 12;9:2690. doi: 10.1038/s41467-018-05106-7 (PMC6043522; doi:10.1038/s41467-018-05106-7)
Supplement: Supplementary file 5 — Supplementary Data 2 [file 41467_2018_5106_MOESM5_ESM.xlsx]

## Sheet: Supplementary Data 2
Supplementary Data 2. Genome sequence data and sporulation rates of S. cerevisiae isolates employed
Strain	Lineage	Data size (bp)	Depth	Q30(%)	Insert lirbrary (bp)	Genome size	No. of contigs	N50	Genes recognized	Total SNPs	CDS SNPs	Heterozyous SNPs	Heterozygosity (%)	Sporulation rate	BioProject ID	BioSample ID	Genome Accession
JXXY10.1	CHN-IX	2564061028	214	96.21	300	11634926	408	84686	5390	160660	104226	581	0.00485	0.475	PRJNA396809	SAMN07436807	NPYZ00000000
JXXY16.1		2888174634	241	96.24	300	11615741	408	88242	5382	160775	104293	530	0.00442	0.47	PRJNA396809	SAMN07436808	NPYY00000000
XXY26L.1		2716232929	226	93.73	300	11610372	419	78823	5374	161579	104753	637	0.0053	0.847	PRJNA396809	SAMN07436809	NPYX00000000
XXY30L.2		1947343428	162	95.07	300	11565664	422	80089	5361	160414	104120	679	0.00565	0.512	PRJNA396809	SAMN07436810	NPYW00000000
XXYS1.4		2749207227	229	96.18	300	11613611	438	80519	5372	160753	104321	590	0.00492	0.557	PRJNA396809	SAMN07436811	NPYV00000000
XXYS14.1		3278200918	273	95.5	300	11568466	436	78618	5356	161596	104686	535	0.00445	0.523	PRJNA396809	SAMN07436812	NPYU00000000
FJ5	CHN-I	2371649263	198	85.84	300	11587797	257	177080	5349	125198	79098	793	0.0066	0.1166	PRJNA396809	SAMN07436813	NPYT00000000
FJ7		2957194580	246	86.64	300	11573936	266	156183	5358	124765	78865	666	0.00555	0.7582	PRJNA396809	SAMN07436814	NPYS00000000
FJ8		1713829510	143	90.52	300	11595601	237	176679	5361	124531	78897	827	0.00681	0.8122	PRJNA396809	SAMN07436815	NPYR00000000
FJ9		3221153854	268	94.42	300	11621585	241	317314	5360	124292	78753	514	0.00428	0.1357	PRJNA396809	SAMN07436816	NPYQ00000000
FJ10		1925971190	160	89.76	300	11593233	224	202732	5361	125176	79010	460	0.00383	0.7081	PRJNA396809	SAMN07436817	NPYP00000000
HN1		6440358324	536	90.5	170;500;800;3000	11759424	88	789747	5371	126811	79335	851	0.00701	0.9488	PRJNA396809	SAMN07436818	NPYO00000000
HN2		2565429123	214	95.53	300	11705417	375	132824	5405	123362	78256	589	0.0049	0.9429	PRJNA396809	SAMN07436819	NPYN00000000
HN3		3115847738	260	90.36	300	11603539	265	157291	5350	124979	78766	611	0.00501	0.9183	PRJNA396809	SAMN07436820	NPYM00000000
HN4		1671595104	139	92.74	300	11499609	333	106327	5331	122586	77841	686	0.00572	0	PRJNA396809	SAMN07436821	NPYL00000000
HN5		2914345750	243	90.61	300	11567590	288	150030	5346	124302	78610	681	0.00568	0.8444	PRJNA396809	SAMN07436822	NPYK00000000
HN6		6985085373	582	92.83	170;500;800;3000	11738423	80	786532	5355	126958	79503	904	0.00753	0.8646	PRJNA396809	SAMN07436823	NPYJ00000000
HN7		2450506656	204	90.47	300	11546192	282	134738	5344	124650	78691	691	0.00575	0.9197	PRJNA396809	SAMN07436824	NPYI00000000
SX1	CHN-II	2750260942	229	94.89	300	11621595	308	121078	5370	106751	66882	492	0.0041	0.6084	PRJNA396809	SAMN07436825	NPYH00000000
SX2		2246632341	187	94.84	300	11615714	330	114470	5385	106440	66821	585	0.00488	0.8107	PRJNA396809	SAMN07436826	NPYG00000000
SX3		1891478063	158	94.02	300	11591462	319	132373	5375	106927	67091	599	0.00491	0.7551	PRJNA396809	SAMN07436827	NPYF00000000
SX4		2111796007	176	93.02	300	11620793	341	110477	5375	107488	67312	648	0.0054	0.8276	PRJNA396809	SAMN07436828	NPYE00000000
SX5		1271347516	106	90.05	300	11617660	315	132112	5367	107143	67165	904	0.00753	0.9356	PRJNA396809	SAMN07436829	NPYD00000000
SX6		4531468830	378	90.12	170;500;800;3000	11710150	87	786932	5382	109336	67818	797	0.00665	0.7613	PRJNA396809	SAMN07436830	NPYC00000000
SX7		1717732822	143	93.07	300	11623799	342	127253	5386	104884	65938	702	0.00585	0.959	PRJNA396809	SAMN07436831	NPYB00000000
SX8		1781123930	148	97.01	300	11632484	360	105755	5370	106003	66701	621	0.00518	0	PRJNA396809	SAMN07436832	NPYA00000000
BJ3	CHN-IV	2988663967	249	95.29	300	11639196	271	210537	5390	75078	47163	548	0.00457	0.1254	PRJNA396809	SAMN07436833	NPXZ00000000
BJ6		1985688547	165	85.34	300	11576767	266	222186	5357	75379	47269	671	0.00551	0.9186	PRJNA396809	SAMN07436834	NPXY00000000
BJ8		1439530116	120	94.02	300	11571667	293	149987	5382	74715	46984	686	0.00572	0.2823	PRJNA396809	SAMN07436835	NPXX00000000
BJ14		1464400346	122	88.29	300	12105849	423	125580	5451	74839	46890	775	0.00645	0.707	PRJNA396809	SAMN07436836	NPXW00000000
BJ15		1729531851	144	92.78	300	11608091	256	263759	5381	74914	46869	637	0.0053	0.8972	PRJNA396809	SAMN07436837	NPXV00000000
BJ16		2000033318	167	93.84	300	11576929	271	160790	5352	75051	47149	669	0.00558	0.7599	PRJNA396809	SAMN07436838	NPXU00000000
BJ17		3017447136	251	92.94	300	11638836	257	247387	5381	75295	47187	546	0.00455	0.692	PRJNA396809	SAMN07436839	NPXT00000000
BJ18		2229977853	186	94.01	300	11590658	300	141793	5384	75209	47162	755	0.00621	0.8864	PRJNA396809	SAMN07436840	NPXS00000000
BJ19		3840451707	320	87.07	300	11668376	260	302384	5389	76188	47474	344	0.00287	0.9173	PRJNA396809	SAMN07436841	NPXR00000000
BJ20		5285548599	440	91	170;500;800;3000	11713745	69	787425	5372	75773	47063	917	0.00765	0.6597	PRJNA396809	SAMN07436842	NPXQ00000000
BJ21		2290920952	191	91.51	300	11680312	200	280786	5377	75429	47099	624	0.0052	0.9124	PRJNA396809	SAMN07436843	NPXP00000000
BJ22		1823823239	152	93.32	300	11639532	303	211204	5386	77235	48243	1228	0.01023	0.8364	PRJNA396809	SAMN07436844	NPXO00000000
BJ23		1187841334	99	91.3	300	11581729	308	150256	5352	74289	46706	734	0.00612	0.5992	PRJNA396809	SAMN07436845	NPXN00000000
BJ24		1765753785	147	93.15	300	11567340	262	192527	5345	74845	46987	749	0.00625	0.958	PRJNA396809	SAMN07436846	NPXM00000000
BJ25		1488345732	124	92.97	300	11768969	572	56853	5473	74042	46685	660	0.0055	0.8776	PRJNA396809	SAMN07436847	NPXL00000000
BJ26		2400965748	200	93.28	300	11620970	291	222345	5381	74923	46961	730	0.00608	0.8145	PRJNA396809	SAMN07436848	NPXK00000000
BJ27		2649946062	221	93.12	300	11654392	308	188917	5383	74983	47100	524	0.00437	0.8155	PRJNA396809	SAMN07436849	NPXJ00000000
HLJ1		2704843208	225	89.62	300	11639527	288	336538	5381	77935	48282	996	0.0083	0.8994	PRJNA396809	SAMN07436850	NPXI00000000
JL5		833721495	69	90.36	300	11582967	366	87085	5362	75424	47341	727	0.00605	0.5847	PRJNA396809	SAMN07436851	NPXH00000000
HN8	CHN-III	3317924467	276	92.64	300	11653944	329	112782	5367	84656	52063	871	0.00725	0.0863	PRJNA396809	SAMN07436852	NPXG00000000
HN9		2356012906	196	91.07	300	11560197	385	92766	5356	82948	51494	772	0.00643	0.8492	PRJNA396809	SAMN07436853	NPXF00000000
HN10		5325569975	444	90.5	170;500;800;3000	11849452	63	788737	5422	84808	52202	983	0.00811	0.8877	PRJNA396809	SAMN07436854	NPXE00000000
HN11		1601432646	133	90.66	300	11516092	780	31015	5356	83112	51792	699	0.00583	0.0867	PRJNA396809	SAMN07436855	NPXD00000000
HN19		2165089417	180	91.44	300	11635136	321	114280	5368	84823	52212	904	0.00753	0.0993	PRJNA396809	SAMN07436856	NPXC00000000
FJ11	CHN-X	2161797276	180	95.02	300	11685309	337	169290	5392	72668	45505	583	0.00485	0.8994	PRJNA396809	SAMN07436857	NPXB00000000
FJSA40.2		1602569411	134	92.83	300	11634248	327	110531	5365	72443	45611	605	0.00505	0.253	PRJNA396809	SAMN07436858	NPXA00000000
GT39.1		2586575435	216	96.55	300	11625177	318	119629	5365	72125	45346	330	0.00275	0.344	PRJNA396809	SAMN07436859	NPWZ00000000
GT99.1		2049936878	171	90.89	300	11636027	351	114506	5372	72509	45465	455	0.00371	0.258	PRJNA396809	SAMN07436860	NPWY00000000
JHBMY20.1		2032476897	169	92.94	300	11465183	1224	16564	5316	67367	43957	399	0.00333	0.267	PRJNA396809	SAMN07436861	NPWX00000000
JXXY1.1		2766172496	231	95.14	300	11619549	296	119924	5376	72110	45242	356	0.00297	0	PRJNA396809	SAMN07436862	NPWW00000000
NGS21L.1		2652823628	221	93.61	300	11655089	324	119965	5362	72005	45086	328	0.00273	0.172	PRJNA396809	SAMN07436863	NPWV00000000
FJ2	CHN-V	2491009060	208	86.2	300	11592973	355	155702	5357	71786	44940	647	0.00531	0.7717	PRJNA396809	SAMN07436864	NPWU00000000
FJ3		3057769264	255	90.14	300	11642085	309	130050	5381	72092	44912	456	0.0038	0.8083	PRJNA396809	SAMN07436865	NPWT00000000
FJ4		2775342023	231	92.76	300	11723106	600	68785	5433	72154	45108	484	0.00403	0.8874	PRJNA396809	SAMN07436866	NPWS00000000
FJ6		2328545243	194	86.31	300	11600131	268	201474	5344	71854	44839	568	0.00473	0.095	PRJNA396809	SAMN07436867	NPWR00000000
HN13		2441960676	203	90.48	300	11590129	250	176558	5371	72337	45216	643	0.00535	0.053	PRJNA396809	SAMN07436868	NPWQ00000000
HN14		2830967259	236	89.2	300	11651996	294	238324	5413	71972	44948	814	0.00678	0.1056	PRJNA396809	SAMN07436869	NPWP00000000
HN15		1617174613	135	90.28	300	11738999	354	159532	5436	71730	45004	815	0.00671	0.812	PRJNA396809	SAMN07436870	NPWO00000000
HN16		1725738566	144	92.13	300	11574322	359	158195	5367	71178	44674	660	0.0055	0.6408	PRJNA396809	SAMN07436871	NPWN00000000
HN17		3013062926	251	93.3	300	11603259	297	223140	5376	71766	44941	529	0.0044	0	PRJNA396809	SAMN07436872	NPWM00000000
HN18		2578566536	215	91.88	300	11613832	277	185608	5382	72020	45087	606	0.00505	0.9505	PRJNA396809	SAMN07436873	NPWL00000000
SX9		2512673205	209	93.87	300	12015751	416	194468	5451	112761	71162	747	0.00622	0	PRJNA396809	SAMN07436874	NPWK00000000
ZJ1		1149456998	96	89.84	300	11668941	232	185228	5371	71908	44899	776	0.00647	0.5725	PRJNA396809	SAMN07436875	NPWJ00000000
ZJ2		819134525	68	90.03	300	11627114	253	184416	5340	71506	44717	760	0.00633	0.2132	PRJNA396809	SAMN07436876	NPWI00000000
BJ4	CHN-VI/VII	1615464169	135	87.38	300	11575215	376	112775	5358	64894	41174	727	0.00605	0.4775	PRJNA396809	SAMN07436877	NPWH00000000
BJ7		3239547109	270	93.93	300	11641465	328	130091	5366	60065	38143	287	0.00515	0.7902	PRJNA396809	SAMN07436878	NPWG00000000
BJ28		1577482081	131	88.67	300	11598160	265	222025	5381	60648	38566	989	0.00231	0.9104	PRJNA396809	SAMN07436879	NPWF00000000
FJ1		2893936449	241	85.19	300	11686901	334	124001	5386	69509	43462	752	0.00627	0.8105	PRJNA396809	SAMN07436880	NPWE00000000
FJ12		2463198912	205	85.37	300	11618954	258	247020	5375	62192	39370	617	0.008242	0.7513	PRJNA396809	SAMN07436881	NPWD00000000
HLJ2		1442465304	120	91.14	300	11625334	289	215859	5383	63175	40002	634	0.00528	0.8833	PRJNA396809	SAMN07436882	NPWC00000000
HLJ3		1708449615	142	88.81	300	11640555	281	247645	5376	63650	40183	629	0.00525	0.5765	PRJNA396809	SAMN07436883	NPWB00000000
JL4		2807137914	234	94.08	300	11691725	331	191130	5402	65820	41649	443	0.00361	0	PRJNA396809	SAMN07436884	NPWA00000000
SD1		1551531153	129	96.37	300	11669123	368	88326	5399	64613	41080	777	0.00648	0.4595	PRJNA396809	SAMN07436885	NPVZ00000000
SD2		2729090438	227	94.24	300	11639405	402	139647	5394	64943	41171	500	0.00417	0.5949	PRJNA396809	SAMN07436886	NPVY00000000
SD3		1274018577	106	91.18	300	11617903	269	225617	5361	60928	38625	666	0.00555	0.9458	PRJNA396809	SAMN07436887	NPVX00000000
SX10		1510935738	126	91.69	300	11609581	327	177774	5390	64724	41011	777	0.00648	0.6991	PRJNA396809	SAMN07436888	NPVW00000000
SX11		1442910550	120	93.82	300	11612140	329	149528	5385	62846	39927	1765	0.0147	0	PRJNA396809	SAMN07436889	NPVV00000000
XJ1		2479800369	207	91.03	300	11623624	300	240225	5372	62389	39637	591	0.00493	0.4708	PRJNA396809	SAMN07436890	NPVU00000000
XJ3		2600059376	217	90.39	300	11594628	345	184342	5364	59015	37819	741	0.00618	0.1954	PRJNA396809	SAMN07436891	NPVT00000000
XJ6		2098664904	175	90.39	300	11606922	265	253246	5356	61609	38759	563	0.00461	0.3861	PRJNA396809	SAMN07436892	NPVS00000000
XJ7		1736353332	145	90.26	300	11646425	231	276483	5354	62710	39678	634	0.00528	0.0125	PRJNA396809	SAMN07436893	NPVR00000000
YN1		1484085713	124	92.49	300	11616075	293	185417	5382	62071	39233	794	0.00662	0.4504	PRJNA396809	SAMN07436894	NPVQ00000000
YN3		1328362406	111	91.03	300	11583666	334	159313	5360	79448	49878	776	0.00647	0.7593	PRJNA396809	SAMN07436895	NPVP00000000
YN4		1123057749	94	90.43	300	11677273	313	163953	5381	63027	39984	726	0.00605	0.7708	PRJNA396809	SAMN07436896	NPVO00000000
YN5		2063829092	172	92.15	300	11595309	304	209708	5369	61868	39113	495	0.00413	0.96	PRJNA396809	SAMN07436897	NPVN00000000
YN6		1411824479	118	93.23	300	11665830	521	53871	5384	64885	41065	916	0.00763	0.5417	PRJNA396809	SAMN07436898	NPVM00000000
JL1	Mosaic	2033829255	169	88.86	300	11559523	255	230893	5353	53797	33949	509	0.00425	0.8746	PRJNA396809	SAMN07436899	NPVL00000000
JL3		2719844754	227	94.3	300	11631998	264	250355	5373	53425	33772	313	0.0026	0.7667	PRJNA396809	SAMN07436900	NPVK00000000
SD4		1584928959	132	95.49	300	12012481	339	222251	5443	55269	35245	801	0.00668	0.7667	PRJNA396809	SAMN07436901	NPVJ00000000
BJ2	CHN-VIII	2736937563	228	95.46	300	11624745	369	188938	5385	56121	35307	688	0.00573	0.0977	PRJNA396809	SAMN07436902	NPVI00000000
BJ5		1637370809	136	94.12	300	11506715	330	113485	5320	52215	33146	433	0.0036	0	PRJNA396809	SAMN07436903	NPVH00000000
BJ9		1548004979	129	95.24	300	11638546	215	240590	5373	51354	32464	627	0.00523	0	PRJNA396809	SAMN07436904	NPVG00000000
BJ10		4577303805	381	85.04	300	11528910	341	175573	5351	51645	32569	598	0.00498	0.4879	PRJNA396809	SAMN07436905	NPVF00000000
BJ11		3017087980	251	93.28	300	11576012	336	202471	5354	51215	32345	420	0.0035	0.8685	PRJNA396809	SAMN07436906	NPVE00000000
BJ13		4331962563	361	92.74	300	11550078	287	196678	5355	51325	32351	285	0.00238	0.4355	PRJNA396809	SAMN07436907	NPVD00000000
XJ4	Mosaic	3128476748	261	90.04	300	11533895	392	174203	5359	53775	33694	579	0.00483	0.4706	PRJNA396809	SAMN07436908	NPVC00000000
AF	ADY	1960251095	163	93.22	300	10764149	4945	2947	5275	68736	44781	47305	0.3942	0.036	PRJNA396809	SAMN07436909	NPVB00000000
AFB.1		2734817713	228	91.46	300	12022611	615	127908	5391	70054	45311	49570	0.41308	0.048	PRJNA396809	SAMN07436910	NPVA00000000
ANG1		2747170442	229	96.02	300	11914032	358	193355	5378	66437	43175	46226	0.38522	0.0416	PRJNA396809	SAMN07436911	NPUZ00000000
BS		2222283692	185	92.48	300	11481694	1054	22612	5314	61120	39915	27216	0.2268	0.135	PRJNA396809	SAMN07436912	NPZA00000000
DBL.1		2284548726	190	93.97	300	11666866	576	156817	5366	72447	46613	47758	0.39798	0.381	PRJNA396809	SAMN07436913	NPUY00000000
LSF.1		2915599633	243	94.23	300	11722911	443	157545	5371	68549	44482	43948	0.36623	0.702	PRJNA396809	SAMN07436914	NPUX00000000
MLAF.1		1679252989	140	90.77	300	11542321	547	108408	5346	73596	47183	47638	0.39698	0.447	PRJNA396809	SAMN07436915	NPUW00000000
SXJM4.1		1734916359	145	92.38	300	11711514	1640	20052	5485	75327	47909	46987	0.39155	0.569	PRJNA396809	SAMN07436916	NPUV00000000
XST		1903136915	159	93.03	300	11354379	3184	6534	5264	66133	42544	42710	0.35592	0.379	PRJNA396809	SAMN07436917	NPUU00000000
NX1	Wine	2948638349	246	90.82	300	11483572	271	168159	5332	43061	27077	269	0.00225	0	PRJNA396809	SAMN07436918	NPUT00000000
NX2		2529577161	211	91.1	300	11481808	284	151115	5326	42612	26701	316	0.00263	0.55	PRJNA396809	SAMN07436919	NPUS00000000
NX3		1625271556	135	94.22	300	11666620	355	106073	5377	42282	26768	223	0.00185	0	PRJNA396809	SAMN07436920	NPUR00000000
XJ5		1855122808	155	89.88	300	11415394	316	150324	5311	45606	28837	357	0.00298	0.1366	PRJNA396809	SAMN07436921	NPUQ00000000
5-3004	Milk	2809362482	234	91.99	300	11428065	402	64411	5291	63674	40785	15958	0.13298	0	PRJNA396809	SAMN07436922	NPUP00000000
11-3002		2497792012	208	91.64	300	11476336	376	80099	5283	64274	41461	16434	0.13695	0	PRJNA396809	SAMN07436923	NPUO00000000
B1-1		3120374994	260	91.6	300	11431432	296	108837	5303	65919	42379	14177	0.11815	0.0189	PRJNA396809	SAMN07436924	NPUN00000000
C5-1		2256920381	188	91.75	300	11610418	330	105478	5324	67432	43451	20868	0.1739	0	PRJNA396809	SAMN07436925	NPUM00000000
DX10-3		2914099556	243	90.76	300	11708700	438	72962	5330	67841	43411	26511	0.22093	0	PRJNA396809	SAMN07436926	NPUL00000000
F3-4		2958903102	247	91.81	300	11402326	353	75304	5297	66118	42518	14770	0.12308	0	PRJNA396809	SAMN07436927	NPUK00000000
JZ1-4		2214954179	185	90.94	300	11453972	346	78959	5311	77419	50260	31111	0.25925	0.007	PRJNA396809	SAMN07436928	NPUJ00000000
LM1-2		2811518643	234	91.32	300	11571984	337	85244	5333	68590	44000	27731	0.23101	0	PRJNA396809	SAMN07436929	NPUI00000000
NQ13-1		2526028628	211	91.7	300	11678379	407	73813	5325	69324	44603	28569	0.23808	0	PRJNA396809	SAMN07436930	NPUH00000000
QH1-3		2908934441	242	91.3	300	11447091	343	98758	5309	68215	43913	34866	0.29055	0	PRJNA396809	SAMN07436931	NPUG00000000
QH21-3		2527688807	211	91.8	300	11609418	436	72688	5347	67429	43372	31265	0.26055	0	PRJNA396809	SAMN07436932	NPUF00000000
QH25-4		3080977384	257	92.59	300	11637965	402	121647	5354	65870	42103	31131	0.25943	0.0243	PRJNA396809	SAMN07436933	NPUE00000000
QH45-2		1966635847	164	95.11	300	11495207	633	44762	5335	68893	44860	34601	0.28835	0.056	PRJNA396809	SAMN07436934	NPUD00000000
WM7-1		2742346052	229	91.15	300	11428839	343	73916	5321	54153	34355	5855	0.04871	0	PRJNA396809	SAMN07436935	NPUC00000000
WM11-3		2202653425	184	91.3	300	11523889	329	90845	5313	70177	45182	29509	0.2459	0	PRJNA396809	SAMN07436936	NPUB00000000
XJ2	Mosaic	1432314798	119	90.19	300	11519833	296	175832	5349	55004	34528	2924	0.02437	0.4587	PRJNA396809	SAMN07436937	NPUA00000000
XJ7.3		1920764314	160	91.5	300	10622732	4195	3783	5611	68447	44452	33644	0.28037	0.1129	PRJNA396809	SAMN07436938	NPTZ00000000
BT1.1	Mantou 1	1643856009	137	93.19	300	11617724	408	114594	5346	78006	50272	47564	0.39637	0.066	PRJNA396809	SAMN07436939	NPTY00000000
BT2.6		3285491042	274	95.06	300	11527334	347	137016	5327	65556	42421	33657	0.28048	0	PRJNA396809	SAMN07436940	NPTX00000000
BT2.8		2765851719	230	96.14	300	11608706	456	126417	5335	73716	47713	43334	0.36112	0.1	PRJNA396809	SAMN07436941	NPTW00000000
BT3		2596332402	216	95.53	300	11414030	761	101575	5331	67946	43721	34742	0.28952	0.164	PRJNA396809	SAMN07436942	NPTV00000000
BT4		2614795079	218	94.72	300	11593132	365	162741	5347	75478	49000	44805	0.37338	0.078	PRJNA396809	SAMN07436943	NPTU00000000
WL3		1600436553	133	91.2	300	11408024	947	84261	5331	76370	48914	45021	0.37518	0.01	PRJNA396809	SAMN07436944	NPTT00000000
CJM19.5	Mantou 2	1570043411	131	90.04	300	11481474	392	110152	5343	76818	49422	42931	0.35775	0.269	PRJNA396809	SAMN07436945	NPTS00000000
CJM19.6		3058309096	255	91.76	300	11548385	758	65476	5352	70213	44847	37417	0.3118	0.197	PRJNA396809	SAMN07436946	NPTR00000000
CJM21.4		1653066444	138	96.61	300	11620107	525	121853	5451	79723	51638	49032	0.4086	0.097	PRJNA396809	SAMN07436947	NPTQ00000000
CJM25.1		1839614425	153	92.78	300	11495265	412	109307	5337	75981	48884	42706	0.35588	0.125	PRJNA396809	SAMN07436948	NPTP00000000
CJM25.4		2917394528	243	91.91	300	11570047	525	92131	5350	74661	48508	42655	0.35545	0.142	PRJNA396809	SAMN07436949	NPTO00000000
CJM25.5		2234327989	186	91.46	300	11492410	433	63000	5322	75256	48655	41630	0.34692	0.134	PRJNA396809	SAMN07436950	NPTN00000000
HN1.9		1734862969	145	92.88	300	11443059	456	61868	5324	76962	50040	45754	0.38128	0.09	PRJNA396809	SAMN07436951	NPTM00000000
LJM21.1		2419015243	202	96.88	300	11593694	397	80899	5354	72382	46415	40404	0.3367	0.057	PRJNA396809	SAMN07436952	NPTL00000000
LJM21.10		2176257799	181	91.6	300	11524477	490	60263	5333	80110	51811	49348	0.41123	0.082	PRJNA396809	SAMN07436953	NPTK00000000
LJM21.3		1579494211	132	92.39	300	11735710	360	140815	5372	76139	48886	44240	0.36867	0.0187	PRJNA396809	SAMN07436954	NPTJ00000000
LJM21.9		1646579356	137	92.98	300	11436630	361	120200	5323	81251	52405	50536	0.42113	0.041	PRJNA396809	SAMN07436955	NPTI00000000
LJM6A.1		2147531484	179	93.75	300	11558153	460	135137	5332	77406	49882	43903	0.36585	0	PRJNA396809	SAMN07436956	NPTH00000000
LJM6A.4		2767087058	231	91.3	300	11657329	408	101449	5354	74839	48430	40782	0.33985	0.042	PRJNA396809	SAMN07436957	NPTG00000000
WJM5.2		2839627643	237	91.08	300	11498647	780	82060	5355	72647	47098	39024	0.3252	0.137	PRJNA396809	SAMN07436958	NPTF00000000
WJZ1.2		1927458553	161	93.74	300	11888970	910	85893	5424	76510	49399	44551	0.37125	0.086	PRJNA396809	SAMN07436959	NPTE00000000
NX8.3	Mosaic	1842766764	154	95.78	300	11503103	348	126456	5351	80637	52664	50890	0.42408	0	PRJNA396809	SAMN07436960	NPTD00000000
ANGGW.1	Mantou 3	1568306287	131	95.1	300	11532015	311	164372	5346	81499	52782	60956	0.50797	0.155	PRJNA396809	SAMN07436961	NPTC00000000
CJM11.1		2770243095	231	91.94	300	11506898	657	79591	5342	78653	51141	55585	0.4632	0.064	PRJNA396809	SAMN07436962	NPTB00000000
CJM20.1		2539585532	212	91.02	300	11746879	689	110084	5365	80357	52215	56926	0.47438	0	PRJNA396809	SAMN07436963	NPTA00000000
CJM6.2		2359354218	197	95.36	300	11548161	588	151022	5333	79701	51959	56361	0.46968	0.015	PRJNA396809	SAMN07436964	NPSZ00000000
DJM4.1		2879276544	240	91.77	300	11513320	557	107471	5322	78554	51174	55420	0.46183	0.066	PRJNA396809	SAMN07436965	NPSY00000000
GS1		2506445089	209	94.34	300	11395119	722	125535	5321	78914	51446	55897	0.4658	0.081	PRJNA396809	SAMN07436966	NPSX00000000
GS5.6		1745501493	145	94.13	300	11406117	883	85222	5325	81904	52910	58625	0.48855	0.196	PRJNA396809	SAMN07436967	NPSW00000000
GS5.7		2542476535	212	95.06	300	11437332	696	120056	5324	78060	50836	52969	0.4414	0.13	PRJNA396809	SAMN07436968	NPSV00000000
GS6		2429053049	202	91.23	300	11858760	982	82898	5385	77872	50576	51899	0.43241	0.126	PRJNA396809	SAMN07436969	NPSU00000000
JM13.2		2384362359	199	94.85	300	11474660	318	150420	5337	77862	50599	50572	0.42143	0.07	PRJNA396809	SAMN07436970	NPST00000000
JM14.3		1776099812	148	95.39	300	11557387	346	132999	5347	78963	51339	55496	0.46247	0.222	PRJNA396809	SAMN07436971	NPSS00000000
JM22.1		2841453568	237	94.18	300	11622786	358	155120	5330	75854	49712	53225	0.44355	0.021	PRJNA396809	SAMN07436972	NPSR00000000
JM37.2		1907676024	159	95.49	300	11504959	315	156951	5344	75548	48954	47527	0.39605	0.31	PRJNA396809	SAMN07436973	NPSQ00000000
JM4.8		2481277290	207	95.45	300	11658229	336	160602	5359	78841	51413	53537	0.44615	0.094	PRJNA396809	SAMN07436974	NPSP00000000
JM8.3		2223823284	185	95.09	300	11746641	395	142129	5356	76781	49909	49234	0.41028	0.642	PRJNA396809	SAMN07436975	NPSO00000000
NX7.1		2236528814	186	95.33	300	11540959	319	176811	5344	77216	50381	47964	0.3997	0.391	PRJNA396809	SAMN07436976	NPSN00000000
QH7.3		2211929808	184	95.49	300	11496253	324	178541	5330	77796	50616	51605	0.43005	0.058	PRJNA396809	SAMN07436977	NPSM00000000
SXJM1.1		2377617813	198	95.58	300	11506286	275	158277	5337	75506	49244	52813	0.4401	0.0824	PRJNA396809	SAMN07436978	NPSL00000000
SXJM9.5		1715535685	143	95.46	300	11539221	317	178128	5342	72673	47207	42352	0.35293	0.029	PRJNA396809	SAMN07436979	NPSK00000000
WL1		2600590340	217	95.16	300	11725908	473	135406	5368	76790	49908	50170	0.41808	0.015	PRJNA396809	SAMN07436980	NPSJ00000000
WL2		2297770415	191	95.51	300	11550743	910	121805	5349	76993	50308	50827	0.42355	0.067	PRJNA396809	SAMN07436981	NPSI00000000
WL4		2173767526	181	94.07	300	11379062	653	121505	5326	79257	51440	53180	0.44317	0.1919	PRJNA396809	SAMN07436982	NPSH00000000
NX8.1	Mosaic	2792605110	233	96.12	300	11548911	533	157465	5336	66557	42821	22600	0.18833	0.215	PRJNA396809	SAMN07436983	NPSG00000000
GS3.1		2887125501	241	95.4	300	11476834	1145	135287	5338	63994	41047	36172	0.30143	0.0594	PRJNA396809	SAMN07436984	NPSF00000000
QH1.1	Mantou 4	2702471002	225	91.76	300	11593897	399	90915	5363	70555	45684	28756	0.23963	0.018	PRJNA396809	SAMN07436985	NPSE00000000
QH2.1		2651307439	221	97.11	300	11528457	436	150874	5343	65775	42515	23965	0.1997	0.13	PRJNA396809	SAMN07436986	NPSD00000000
QH3.1		2220065734	185	95.87	300	11609284	360	145879	5359	71486	46073	30166	0.25138	0.109	PRJNA396809	SAMN07436987	NPSC00000000
NX4.1	Mosaic	1682858184	140	92.12	300	10894941	3467	4906	5229	72415	47462	31108	0.25923	0.446	PRJNA396809	SAMN07436988	NPSB00000000
QH6.5	Mantou 5	2202683646	184	93.8	300	11503277	311	176786	5317	74446	47817	35607	0.29673	0	PRJNA396809	SAMN07436989	NPSA00000000
QH7.2		2426668226	202	91.18	300	11480904	315	112347	5337	73633	47406	32491	0.27075	0.329	PRJNA396809	SAMN07436990	NPRZ00000000
QH7.4		3437026342	286	91.23	300	11568488	322	127068	5325	69508	44582	30048	0.2504	0	PRJNA396809	SAMN07436991	NPRY00000000
BM5.1	Mosaic	3194288239	266	91.87	300	11481277	364	81666	5321	66126	41941	16874	0.14062	0.4605	PRJNA396809	SAMN07436992	NPRX00000000
JM28.13		2377021151	198	96.03	300	11678395	2453	8614	5423	64349	42300	21036	0.1753	0.016	PRJNA396809	SAMN07436993	NPRW00000000
JM28.2		3388880505	282	95.06	300	11633646	307	156172	5359	65918	42328	19551	0.16293	0.041	PRJNA396809	SAMN07436994	NPRV00000000
YM3.1		2606908242	217	91.77	300	11571922	376	79893	5356	72202	46216	26614	0.22178	0.3892	PRJNA396809	SAMN07436995	NPRU00000000
HN2.2		2130429608	178	95.92	300	11803247	386	174680	5401	68038	43844	20994	0.17495	0.112	PRJNA396809	SAMN07436996	NPRT00000000
SXJM6.6		1723009138	144	93.57	300	11508018	304	175342	5350	66667	42704	16062	0.13385	0	PRJNA396809	SAMN07436997	NPRS00000000
JT49.4		2059826004	172	92.94	300	11527038	437	162188	5377	66776	42559	15649	0.1304	0.255	PRJNA396809	SAMN07436998	NPRR00000000
XZ2.1	Qingkejiu	2303256377	192	92.55	300	11452369	297	136784	5307	64720	41499	9732	0.0811	0.045	PRJNA396809	SAMN07436999	NPRQ00000000
XZ3.1		1447180710	121	90.09	300	11425370	383	82029	5334	65822	42322	12006	0.10005	0.327	PRJNA396809	SAMN07437000	NPRP00000000
XZ4.1		5270808174	439	92.94	300	11529172	344	163445	5340	58880	37710	5318	0.04432	0.104	PRJNA396809	SAMN07437001	NPRO00000000
XZ4.2		2385520243	199	95.54	300	11497106	363	160611	5341	63996	41220	8738	0.07282	0.128	PRJNA396809	SAMN07437002	NPRN00000000
XZ7		1831543206	153	93.08	300	11477278	314	175409	5336	65439	42075	11305	0.0942	0.178	PRJNA396809	SAMN07437003	NPRM00000000
XZ10.1		4664115529	389	92.14	300	11439272	329	141524	5314	60369	38676	4541	0.03785	0.241	PRJNA396809	SAMN07437004	NPRL00000000
JL2	Mosaic	1995332866	166	90.13	300	11670888	336	151748	5347	69504	44616	17800	0.14833	0.3761	PRJNA396809	SAMN07437005	NPRK00000000
JQ9.3		1686920749	141	95.77	300	11436034	1385	16975	5336	67387	44250	21704	0.18087	0.131	PRJNA396809	SAMN07437006	NPRJ00000000
HN5.1	Mantou 6	3230349257	269	95.77	300	11663608	628	118131	5358	64987	42172	25778	0.21482	0.035	PRJNA396809	SAMN07437007	NPRI00000000
JQ9.4		2262996986	189	96.17	300	11417662	826	35009	5337	72904	47362	33058	0.27548	0.213	PRJNA396809	SAMN07437008	NPRH00000000
TY1.4		2137691638	178	91.83	300	11502608	743	55958	5335	74390	48204	33651	0.28043	0.212	PRJNA396809	SAMN07437009	NPRG00000000
TY1.5		3094178816	258	92.73	300	11605446	765	72961	5356	71748	46115	31610	0.26342	0.271	PRJNA396809	SAMN07437010	NPRF00000000
TY2.1		2641710325	220	92.92	300	11560235	488	78420	5341	73337	47327	33089	0.27575	0.187	PRJNA396809	SAMN07437011	NPRE00000000
TY3.9		3287554820	274	91.95	300	11492510	853	79584	5342	69987	45021	29219	0.24341	0.193	PRJNA396809	SAMN07437012	NPRD00000000
GZLJ3.1	Baijiu	2698189921	225	91.58	300	11604064	296	175375	5364	67538	43393	13550	0.11292	0.2249	PRJNA396809	SAMN07437013	NPRC00000000
GZLJ3.19		3151420816	263	91.85	300	11462218	408	67241	5331	64189	40959	9993	0.08328	0.0556	PRJNA396809	SAMN07437014	NPRB00000000
GZLJ3.22		3100186540	258	91.47	300	11406285	539	62338	5321	65018	41545	11423	0.09511	0.0591	PRJNA396809	SAMN07437015	NPRA00000000
GZLJ3.30		2349610609	196	95.27	300	11713205	682	134651	5418	65415	42071	12179	0.10141	0.129	PRJNA396809	SAMN07437016	NPQZ00000000
HLJ10		2578102806	215	96.61	300	11748838	333	164253	5401	69624	44895	20368	0.16973	0.057	PRJNA396809	SAMN07437017	NPQY00000000
HLJ167		1890310716	158	90.29	300	11507062	280	190278	5356	70536	45277	20734	0.17278	0.096	PRJNA396809	SAMN07437018	NPQX00000000
HLJ201		2118046678	177	96.2	300	11403960	751	30032	5342	67117	44010	18880	0.15733	0.269	PRJNA396809	SAMN07437019	NPQW00000000
HLJ225		1516622401	126	90.88	300	11611691	339	150949	5370	69060	44306	18306	0.15255	0.121	PRJNA396809	SAMN07437020	NPQV00000000
HLJ4		1874710610	156	93.95	300	11618463	358	119004	5354	70898	45690	22917	0.19098	0.023	PRJNA396809	SAMN07437021	NPQU00000000
HLJ59		2780137982	232	94.15	300	11693788	293	171284	5384	68639	44370	18671	0.15551	0.147	PRJNA396809	SAMN07437022	NPQT00000000
HZJZ4.5		1677103182	140	90.7	300	11522342	338	126608	5353	63478	40771	6753	0.05628	0.227	PRJNA396809	SAMN07437023	NPQS00000000
HZJZ5.4		2108971708	176	94.05	300	11470639	345	95571	5338	67747	43888	16016	0.13347	0.587	PRJNA396809	SAMN07437024	NPQR00000000
HZJZ5.5		1733414356	144	90.74	300	11463117	306	133557	5355	68235	44129	16003	0.13335	0.744	PRJNA396809	SAMN07437025	NPQQ00000000
MTJZ3		2822175036	235	92.69	300	11535189	494	83873	5342	63764	40632	8310	0.06925	0.127	PRJNA396809	SAMN07437026	NPQP00000000
MTZ13.12		2292332780	191	94.76	300	11184324	2456	7447	5316	59078	39156	7028	0.05857	0.058	PRJNA396809	SAMN07437027	NPQO00000000
2.1392	Huangjiu	2476051027	206	95.47	300	11509391	276	161053	5355	60085	38349	281	0.00235	0.796	PRJNA396809	SAMN07437028	NPQN00000000
ANG.CJ.1		2549881404	212	94.69	300	11519337	572	45783	5366	60463	39099	4681	0.039	0.129	PRJNA396809	SAMN07437029	NPQM00000000
BQ1.1		2009579655	167	93.49	300	11619278	326	156736	5384	62493	39967	5722	0.04768	0.351	PRJNA396809	SAMN07437030	NPQL00000000
BQ8.1		2129167406	177	95.44	300	11558053	286	185629	5372	62408	39902	5166	0.04305	0.413	PRJNA396809	SAMN07437031	NPQK00000000
BQ8.2		1955362188	163	93.22	300	11496402	308	156336	5360	62544	40001	5445	0.04538	0	PRJNA396809	SAMN07437032	NPQJ00000000
BTP1		2785182360	232	95.25	300	11536405	289	177075	5371	64692	41019	7276	0.06063	0.113	PRJNA396809	SAMN07437033	NPQI00000000
CQJZ1.4		1488490996	124	93.09	300	10975557	2229	7825	5152	53474	36137	320	0.00267	0.315	PRJNA396809	SAMN07437034	NPQH00000000
HN3.8		1645329089	137	93.1	300	11553141	286	149509	5367	62760	40105	5884	0.04903	0.352	PRJNA396809	SAMN07437035	NPQG00000000
HQ1.1		2221303285	185	95.16	300	11652956	296	216498	5371	66199	42452	13938	0.11615	0.106	PRJNA396809	SAMN07437036	NPQF00000000
HQ3.1		5534578600	461	95.1	170;500;800;3000	11768738	176	399722	5437	69475	43954	16271	0.13551	0	PRJNA396809	SAMN07437037	NPQE00000000
JM32.3		1734455736	145	95.56	300	11471116	297	149779	5345	60253	38362	381	0.00318	0.139	PRJNA396809	SAMN07437038	NPQD00000000
JM32.8		1463246133	122	92.84	300	11301152	956	22544	5325	57319	37783	364	0.00303	0.186	PRJNA396809	SAMN07437039	NPQC00000000
JQ10.6		2366825444	197	94.16	300	11414470	506	52842	5332	66414	42966	14411	0.12001	0.221	PRJNA396809	SAMN07437040	NPQB00000000
MJQ3.1		3033037246	253	95.04	300	11401543	584	42657	5347	60438	38923	4460	0.03717	0.422	PRJNA396809	SAMN07437041	NPQA00000000
MTJZ1		2754251987	230	91.39	300	11478319	404	91344	5344	62711	39981	5766	0.04805	0.026	PRJNA396809	SAMN07437042	NPPZ00000000
MTJZ2		2402662214	200	91.1	300	11466460	374	88769	5335	62877	40140	5675	0.04721	0.069	PRJNA396809	SAMN07437043	NPPY00000000
2.591	Mantou 7	2544418232	212	95.55	300	11522319	316	150228	5359	59369	37862	333	0.00278	0.244	PRJNA396809	SAMN07437044	NPPX00000000
155		2338153019	195	96.15	300	11611455	413	165729	5344	65237	41906	11619	0.09683	0.109	PRJNA396809	SAMN07437045	NPPW00000000
168		3898068260	325	95.7	300	11632191	306	266511	5362	60010	38380	6879	0.05733	0.14	PRJNA396809	SAMN07437046	NPPV00000000
229		2181004103	182	92.8	300	11453841	310	170525	5321	62905	40422	7710	0.06425	0.008	PRJNA396809	SAMN07437047	NPPU00000000
427		4391437854	366	97.68	300	11489476	272	234510	5332	57548	36695	3383	0.02811	0.029	PRJNA396809	SAMN07437048	NPPT00000000
502		4495889374	375	97.67	300	11645992	329	235849	5363	57168	36507	3644	0.03037	0.218	PRJNA396809	SAMN07437049	NPPS00000000
BJ1		2402189523	200	92.77	300	11583026	327	160923	5357	62687	40114	6197	0.05165	0.1021	PRJNA396809	SAMN07437050	NPPR00000000
CJM24.1		1649888790	137	92.02	300	11401467	283	143582	5316	63424	40829	8592	0.0716	0.015	PRJNA396809	SAMN07437051	NPPQ00000000
HN6.1		1881531327	157	94.54	300	11559373	301	180592	5349	62921	40350	7349	0.06125	0.0536	PRJNA396809	SAMN07437052	NPPP00000000
JM28-16		6539771142	545	90.53	170;500;800;3000	11781348	149	899241	5382	65174	41288	8509	0.0709	0.1309	PRJNA396809	SAMN07437053	NPPO00000000
JQ8.3		1811412720	151	95.17	300	11715410	319	234199	5386	66478	42536	12916	0.10763	0.197	PRJNA396809	SAMN07437054	NPPN00000000
JQ8.4		1740596800	145	89.8	300	11285662	915	22944	5302	62722	41390	11217	0.09348	0.08	PRJNA396809	SAMN07437055	NPPM00000000
JQHG.1		2177439700	181	95.18	300	11471392	302	231912	5338	61830	39657	4890	0.04075	0.1103	PRJNA396809	SAMN07437056	NPPL00000000
JT10.10		2279529903	190	93.44	300	11530990	291	222264	5349	61379	39320	3988	0.03323	0.067	PRJNA396809	SAMN07437057	NPPK00000000
JT21.1		2063797031	172	95.13	300	11501632	246	240850	5347	61925	39596	4866	0.04055	0.07	PRJNA396809	SAMN07437058	NPPJ00000000
JT21.3		1859022840	155	94.53	300	11263909	1296	15407	5298	57653	38094	2124	0.0177	0.212	PRJNA396809	SAMN07437059	NPPI00000000
JT43.1		1809304704	151	95.56	300	11502388	230	264714	5336	62528	40072	6136	0.05113	0.335	PRJNA396809	SAMN07437060	NPPH00000000
JT49.1		2493148929	208	94.07	300	11393910	511	54459	5321	63082	40822	9564	0.0797	0.056	PRJNA396809	SAMN07437061	NPPG00000000
JT49.3		2460063877	205	94.47	300	11516163	300	202483	5349	63403	40575	7429	0.0619	0.0432	PRJNA396809	SAMN07437062	NPPF00000000
JT94.11		2207496562	184	95.94	300	11668776	303	202834	5375	65731	42281	12552	0.1046	0.007	PRJNA396809	SAMN07437063	NPPE00000000
JTHB1		2945827041	245	95.63	300	11539367	270	210809	5340	62077	39737	5458	0.04548	0.184	PRJNA396809	SAMN07437064	NPPD00000000
JZ10.1		2125984107	177	94.16	300	11616086	315	142048	5349	63835	40948	9081	0.07568	0	PRJNA396809	SAMN07437065	NPPC00000000
LJQ13.C7		1469370453	122	90.67	300	11353591	573	42045	5309	63371	41094	10007	0.08331	0	PRJNA396809	SAMN07437066	NPPB00000000
LJQ131.6		2197304570	183	95.46	300	11501019	271	176338	5323	63396	40681	8646	0.07205	0.134	PRJNA396809	SAMN07437067	NPPA00000000
LJQ13A.5		2758401356	230	90.5	300	11129719	2122	10055	5469	64263	41228	10444	0.08703	0.019	PRJNA396809	SAMN07437068	NPOZ00000000
LJQ13C.1		2148720839	179	94.5	300	11343875	1449	14869	5282	59382	39416	8299	0.06915	0	PRJNA396809	SAMN07437069	NPOY00000000
LJZ22.1		1872142870	156	95.47	300	11489641	281	173362	5343	62836	40286	7033	0.0586	0.04	PRJNA396809	SAMN07437070	NPOX00000000
MTJZ4		1738807012	145	94.3	300	11568512	465	168042	5348	65433	42136	13172	0.10977	0.0586	PRJNA396809	SAMN07437071	NPOW00000000
YN2		1641195093	137	92.01	300	11475475	284	170758	5360	62569	40252	9690	0.08075	0.3651	PRJNA396809	SAMN07437072	NPOV00000000
