# Supplementary material for: The origin and adaptive evolution of domesticated populations of yeast from Far East Asia
Source: Nat Commun. 2018 Jul 12;9:2690. doi: 10.1038/s41467-018-05106-7 (PMC6043522; doi:10.1038/s41467-018-05106-7)
Supplement: Supplementary file 6 — Supplementary Data 3 [file 41467_2018_5106_MOESM6_ESM.xlsx]

## Sheet: Supplementary Data 3
Supplementary Data 3. Genetic diversity within and divergence between different groups, populations or lineages of S. cerevisiae
Population/ Lineage	No. of isolates	Analyzed sites	Segregating sites	π x 100	θw x 100	Divergence between lineages (Dxy x 100)
						1	2	3	4	5	6	7	8	9	10	11	12	13	14	15	16	17	18	19	20	21
All	266	11701571	971925	0.663	1.349
Wild	106	11664556	710647	0.80806	1.19582
Domestic	160	11763609	404195	0.42163	0.61724
1 CHN-IX	6	11776661	24890	0.09489	0.09304
2 CHN-I	12	11687170	24177	0.07675	0.06852	1.5697
3 CHN-II	8	11779664	33029	0.09856	0.10817	1.3868	1.0922
4 CHN-IV	19	11679068	94047	0.23276	0.23048	1.4616	1.0665	0.8054
5 CHN-III	5	11827030	5773	0.02409	0.02344	1.5729	1.1752	1.0383	0.7614
6 CHN-X	7	11739448	46678	0.17079	0.1624	1.4931	1.0854	0.9291	0.6393	0.7648
7 CHN-V	13	11681461	102377	0.23378	0.28255	1.4807	1.0853	0.9299	0.6344	0.7497	0.5969
8 CHN-VI/VII	22	11648507	247408	0.4206	0.58303	1.4711	1.0651	0.9074	0.5865	0.7073	0.6003	0.5439
9 CHN-VIII	6	11830358	43651	0.13135	0.16171	1.5076	1.1199	0.9498	0.6682	0.7804	0.6723	0.6323	0.5668
10 ADY	9	11859227	36602	0.13408	0.11361	1.5707	1.1835	1.0261	0.7498	0.8474	0.7491	0.7359	0.6699	0.5279
11 Wine	4	11697920	26447	0.11829	0.12332	1.5521	1.1525	1.0118	0.7453	0.8386	0.7432	0.7452	0.7066	0.4332	0.4434
12 Milk	15	11751692	144145	0.38584	0.37753	1.639	1.247	1.0997	0.8187	0.9099	0.8306	0.8227	0.7677	0.5865	0.5571	0.4669
13 Mantou 1	6	11880950	19020	0.06486	0.07014	1.5534	1.1729	1.002	0.7097	0.8203	0.7225	0.6913	0.6137	0.5424	0.4432	0.5291	0.5822
14 Mantou 2	15	11840579	51696	0.14907	0.13431	1.5594	1.1676	1.0085	0.7082	0.8086	0.7153	0.6757	0.5875	0.5831	0.515	0.6165	0.6469	0.4235
15 Mantou 3	22	11902168	58636	0.1385	0.13519	1.5397	1.1472	0.991	0.7055	0.8056	0.7102	0.6813	0.6084	0.5343	0.441	0.4863	0.5672	0.3989	0.3536
16 Mantou 4	3	11904798	2547	0.0143	0.01426	1.5339	1.138	0.9953	0.683	0.7788	0.6807	0.6361	0.5405	0.5966	0.558	0.6838	0.6946	0.4264	0.3953	0.4613
17 Mantou 5	3	11846356	28232	0.15892	0.15888	1.5485	1.1513	1.01	0.6976	0.7925	0.6996	0.6601	0.5714	0.5883	0.522	0.6387	0.6555	0.3979	0.3729	0.4112	0.3791
18 Qingkejiu	6	11701494	29521	0.11131	0.11056	1.5281	1.1528	0.9946	0.6924	0.7938	0.6983	0.6498	0.5413	0.6122	0.6107	0.7247	0.7162	0.5209	0.4348	0.504	0.417	0.4096
19 Mantou 6	6	11922934	10894	0.03792	0.04003	1.526	1.122	0.9618	0.6637	0.7588	0.663	0.6179	0.522	0.5969	0.5537	0.672	0.6934	0.4422	0.3174	0.4113	0.3453	0.3715	0.4019
20 Baijiu	15	11787576	61348	0.17835	0.16016	1.5624	1.162	1.0142	0.6873	0.7927	0.6898	0.6392	0.5284	0.6446	0.6455	0.7765	0.7825	0.5549	0.4181	0.5193	0.3856	0.4266	0.3927	0.333
21 Huangjiu	16	11769171	58604	0.13756	0.15018	1.5905	1.1979	1.0479	0.722	0.8217	0.724	0.675	0.5634	0.6668	0.6727	0.8061	0.808	0.5789	0.4551	0.5601	0.4146	0.4642	0.405	0.3592	0.3369
22 Mantou 7	29	11735194	100204	0.16383	0.21756	1.5726	1.1723	1.0265	0.7019	0.7976	0.7063	0.6505	0.5436	0.657	0.655	0.784	0.7836	0.5602	0.3763	0.5046	0.3743	0.4061	0.363	0.3019	0.2865	0.3114
π, nucleotide diversity; θw, population mutation rate (Watterson’s θ).
