# Supplementary material for: The origin and adaptive evolution of domesticated populations of yeast from Far East Asia
Source: Nat Commun. 2018 Jul 12;9:2690. doi: 10.1038/s41467-018-05106-7 (PMC6043522; doi:10.1038/s41467-018-05106-7)
Supplement: Supplementary file 7 — Supplementary Data 4 [file 41467_2018_5106_MOESM7_ESM.xlsx]

## Sheet: Supplementary Data 4
Supplementary Data 4. Proportions of shared polymorphisms among different populations and lineages of S. cerevisiae in China
Population/ Lineage	Wild	Liquid	CHN-IX	CHN-I	CHN-II	CHN-IV	CHN-III	CHN-X	CHN-V	CHN-VI/VII	CHN-VIII	ADY	Wine	Milk	Mantou 1	Mantou 2	Mantou 3	Mantou 4	Mantou 5	Qingkejiu	Mantou 6	Baijiu	Huangjiu
Domestic	19.7
Liquid	15.91	-
Solid	18.56	33.51
CHN-IX			-
CHN-I			0.83	-
CHN-II			0.93	1.69	-
CHN-IV			1.13	2.14	4.76	-
CHN-III			0.35	0.98	1.1	1.46	-
CHN-X			0.8	1.51	2.11	6.12	1.16	-
CHN-V			1.02	2.49	3.48	12.5	1.77	8.75	-
CHN-VI/VII			1.31	2.48	4.16	19.26	1.44	9.98	25.34	-
CHN-VIII			0.58	1.09	1.89	6.89	0.98	5	10.67	17.68	-
ADY			0.61	1.23	1.88	6.41	0.93	4.29	8.44	16.32	14.75	-
Wine			0.29	0.65	0.9	2.14	0.57	1.47	2.79	4.66	8.78	10.24	-
Milk			0.67	1.2	2.02	7.26	0.76	4.27	8.96	18.81	13.17	24.09	8.03	-
Mantou 1			0.41	0.69	1.14	3.84	0.64	2.73	5.34	9.55	9.25	16.62	5.15	13.38	-
Mantou 2			0.58	1.14	1.73	5.86	0.89	3.93	8.12	15.3	11.14	19.24	5.56	16.2	16.34	-
Mantou 3			0.68	1.3	2.05	7.14	0.91	4.64	9.6	19.1	14.93	27.83	10.12	25.27	20.82	34.11	-
Mantou 4			0.27	0.43	0.57	1.64	0.45	1.25	2.04	3.31	2.5	4.02	1.2	3.01	4.94	5.94	5.79	-
Mantou 5			0.37	0.78	1.09	3.72	0.65	2.72	5.56	9.43	7.56	13.86	3.92	10.89	14.83	21.98	20.1	6.2	-
Qingkejiu			0.41	0.84	1.2	3.64	0.82	2.58	5.16	9.22	4.75	7.69	1.96	6.94	5.82	10.14	10.92	3.99	9.19	-
Mantou 6			0.41	0.69	1	3.21	0.71	2.31	4.31	7.77	5.59	8.71	2.45	7.14	8.79	19.7	14.74	5.65	11.49	7.52	-
Baijiu			0.7	1.24	1.5	5.65	1.01	4.03	8.36	16.62	6.16	9.68	1.92	9.14	6.38	17.68	14.59	4.57	10.68	11.83	12.41	-
Huangjiu			0.61	1.27	1.69	5.25	1.36	3.8	7.46	13.77	5.67	9.52	2.01	8.87	6.5	19.73	16.74	5.56	11.86	14.67	15.41	31.27	-
Mantou 7			0.67	1.37	1.98	7.41	1.28	4.37	9.06	17.81	6.74	11.03	2.37	10.84	7.16	27.54	18.01	5.33	12.64	14.48	17.84	34.07	47.91
*Note: percentage is the ratio between the number of polymorphisms and the total SNPs in each combination
