# Supplementary material for: The origin and adaptive evolution of domesticated populations of yeast from Far East Asia
Source: Nat Commun. 2018 Jul 12;9:2690. doi: 10.1038/s41467-018-05106-7 (PMC6043522; doi:10.1038/s41467-018-05106-7)
Supplement: Supplementary file 8 — Supplementary Data 5 [file 41467_2018_5106_MOESM8_ESM.xlsx]

## Sheet: Supplementary Data 5
Supplementary Data 5. Ploidy and chromosome copy-number variations of S. cerevisiae isolates
Strain	Population	Source	DNA content	Estimated ploidy	Chromosome CNV
					Duplication	Deletion
JXXY10.1	CHN-IX	Bark,primeval forest	1.9	2N
JXXY16.1	CHN-IX	Bark,primeval forest	1.9	2N
XXY26L.1	CHN-IX	Bark,primeval forest	1.9	2N
XXY30L.2	CHN-IX	Bark,primeval forest	1.95	2N
XXYS1.4	CHN-IX	Bark,primeval forest	1.9	2N
XXYS14.1	CHN-IX	Bark,primeval forest	1.95	2N
FJ5	CHN-I	Bark of Castanea mollissima,planted tree	1.95	2N
FJ7	CHN-I	Bark of Hovenia acerba,primeval forest	1.9	2N
FJ8	CHN-I	Bark of Cyclobalanopsis nubium,primeval forest	1.95	2N
FJ9	CHN-I	Bark of Castanopsis fordii,primeval forest	2	2N+1	IV
FJ10	CHN-I	Bark of Castanopsis fordii,primeval forest	1.98	2N+1	I
HN1	CHN-I	Rotten wood,primeval forest	1.85	2N
HN2	CHN-I	Rotten wood,primeval forest	2.25	2N+2	IX*2
HN3	CHN-I	Rotten wood,primeval forest	1.82	2N
HN4	CHN-I	Rotten wood,primeval forest	1.9	2N+2	I, III
HN5	CHN-I	Rotten wood,primeval forest	2	2N
HN6	CHN-I	Rotten wood,primeval forest	1.9	2N
HN7	CHN-I	Rotten wood,primeval forest	1.85	2N
SX1	CHN-II	Bark of a Fagaceae tree,primeval forest	2	2N
SX2	CHN-II	Bark of a Fagaceae tree,primeval forest	1.98	2N
SX3	CHN-II	Bark of Carya sp.,primeval forest	2	2N
SX4	CHN-II	Bark of a Fagaceae tree,primeval forest	2	2N
SX5	CHN-II	Bark of Quercus fabri,primeval forest	1.98	2N
SX6	CHN-II	Bark of Quercus fabri,primeval forest	1.98	2N
SX7	CHN-II	Bark of a Fagaceae tree,primeval forest	2	2N
SX8	CHN-II	Bark of Quercus fabri,primeval forest	1.95	2N+1	XIII
BJ3	CHN-IV	Grape,orchard	2	2N
BJ6	CHN-IV	Persimmon,orchard	1.95	2N
BJ8	CHN-IV	Bark of Quercus mongokica,secondary forest	1.85	2N
BJ14	CHN-IV	Forest soil,secondary forest	2	2N
BJ15	CHN-IV	Bark of Quercus wutaishanica,secondary forest	1.95	2N
BJ16	CHN-IV	Bark of Quercus wutaishanica,secondary forest	1.8	2N
BJ17	CHN-IV	Bark of Quercus wutaishanica,secondary forest	2	2N
BJ18	CHN-IV	Bark of Quercus wutaishanica,secondary forest	1.95	2N
BJ19	CHN-IV	Bark of Quercus wutaishanica,secondary forest	1.98	2N
BJ20	CHN-IV	Bark of Quercus wutaishanica,secondary forest	1.98	2N
BJ21	CHN-IV	Bark of Carya cathayensis,secondary forest	1.95	2N
BJ22	CHN-IV	Bark of Carya cathayensis,secondary forest	2.8	2N+5	I*2, III*2, VI
BJ23	CHN-IV	Bark of Ulmus macrocarpa,secondary forest	1.87	2N+1	I
BJ24	CHN-IV	Bark of Ulmus macrocarpa,secondary forest	2	2N
BJ25	CHN-IV	Bark of Ulmus macrocarpa,secondary forest	1.85	2N+1	I
BJ26	CHN-IV	Grape,orchard	1.92	2N+1	I
BJ27	CHN-IV	Grape,orchard	1.8	2N
HLJ1	CHN-IV	Bark of Quercus mongokica,secondary forest	1.2	1N
JL5	CHN-IV	Bark of Pyrussp.,orchard	2.1	2N+1	XII
HN8	CHN-III	Rotten wood,primeval forest	1.8	2N
HN9	CHN-III	Rotten wood,primeval forest	1.95	2N
HN10	CHN-III	Rotten wood,primeval forest	2	2N
HN11	CHN-III	Rotten wood,primeval forest	1.55	1N+1	I
HN19	CHN-III	Bark of a Fagaceae tree,primeval forest	1.95	2N
FJ11	CHN-X	Waxberry,market	1.98	2N
FJSA40.2	CHN-X	Bark,primeval forest	1.8	2N
GT39.1	CHN-X	Bark,primeval forest	1.8	2N
GT99.1	CHN-X	Bark,primeval forest	1.9	2N
JHBMY20.1	CHN-X	Bark,secondary forest	1.85	2N
JXXY1.1	CHN-X	Bark,primeval forest	1.85	2N
NGS21L.1	CHN-X	Bark,primeval forest	1.9	2N
FJ2	CHN-V	Bark of Castanea mollissima,planted tree	2.03	2N+4	I, III, VI, XII
FJ3	CHN-V	Bark of Castanea mollissima,planted tree	2.05	2N+4	I, III, VI, VIII
FJ4	CHN-V	Bark of Castanea mollissima,planted tree	1.96	2N+1	I
FJ6	CHN-V	Bark of Prunus mume,planted tree	2.1	2N
HN13	CHN-V	Rotten wood,primeval forest	2	2N
HN14	CHN-V	Rotten wood,primeval forest	1.95	2N+3	I, III, VI
HN15	CHN-V	Rotten wood,primeval forest	2	2N
HN16	CHN-V	Forest soil,primeval forest	1.9	2N+4	I*2, III, VI
HN17	CHN-V	Bark of a Fagaceae tree,primeval forest	1.95	2N
HN18	CHN-V	Bark of a Fagaceae tree,primeval forest	1.98	2N
SX9	CHN-V	Tomato,orchard	1.8	2N
ZJ1	CHN-V	Rotten wood,primeval forest	1.98	2N
ZJ2	CHN-V	Rotten wood,primeval forest	1.98	2N
BJ4	CHN-VI/VII	Intestine of a butterfly,park	1.98	2N+2	I, III
BJ7	CHN-VI/VII	Bark of Pyrus sp.,ochard	2	2N
BJ28	CHN-VI/VII	Bark of Castanea sp.,secondary forest	1.85	2N
FJ1	CHN-VI/VII	Bark of Castanea mollissima, planted tree	1.95	2N
FJ12	CHN-VI/VII	Peach,market	2	2N
HLJ2	CHN-VI/VII	Bark of Quercus mongokica,secondary forest	1.85	2N
HLJ3	CHN-VI/VII	Bark of Quercus mongokica,secondary forest	1.8	2N
JL4	CHN-VI/VII	Bark of Pyrus sp.,orchard	1.5	1N
SD1	CHN-VI/VII	Persimmon,planted tree	1.98	2N+4	III*2, VIII*2
SD2	CHN-VI/VII	Bark of Quercus sp.,planted tree	1.95	2N+1	IV
SD3	CHN-VI/VII	Bark of Quercus sp.,planted tree	2	2N
SX10	CHN-VI/VII	Persimmon,planted tree	2.15	2N
SX11	CHN-VI/VII	Bark of walnut,planted tree	1.1	1N
XJ1	CHN-VI/VII	Soil,orchard	1.85	2N
XJ3	CHN-VI/VII	Apple,orchard	1.98	2N
XJ6	CHN-VI/VII	Pear,orchard	2.1	2N
XJ7	CHN-VI/VII	Pear,orchard	1.9	2N
YN1	CHN-VI/VII	Pineapple,orchard	1.95	2N
YN3	CHN-VI/VII	Soil,suburban tree	1.45	1N+1	I
YN4	CHN-VI/VII	Rotten wood,suburban tree	1.95	2N
YN5	CHN-VI/VII	Soil,suburban tree	1.98	2N
YN6	CHN-VI/VII	Bark of Castanopsis orthacantha,suburban tree	1.95	2N+3	I, III, VI
JL1		Bark of Quercus sp.,secondary forest	1.95	2N+1	XII
JL3		Peach, market	1.98	2N+1	XII
SD4		Grapes,orchard	1.95	2N
BJ2	CHN-VIII	Apple,orchard	1.95	2N+3	I, III, VI
BJ5	CHN-VIII	Apple,orchard	1.48	1N
BJ9	CHN-VIII	Bark of Ulmus sp.,secondary forest	1.5	1N
BJ10	CHN-VIII	Bark of Ulmus sp.,secondary forest	1.95	2N+3	I, III, VI
BJ11	CHN-VIII	Rotten wood,secondary forest	1.92	2N
BJ13	CHN-VIII	Rotten wood,secondary forest	2.1	2N
XJ4		Grape,orchard	2.05	2N+2	IV*2
AF	ADY	Active dry yeast	2	2N
AFB.1	ADY	Active dry yeast	3.95	4N+1	III
ANG1	ADY	Active dry yeast	3.05	3N
BS	ADY	Active dry yeast	2.05	2N
DBL.1	ADY	Active dry yeast	3.1	3N+2	I, XIV
LSF.1	ADY	Active dry yeast	3.01	3N+1	I
MLAF.1	ADY	Active dry yeast	2.55	2N+1	I
SXJM4.1	ADY	Fermenting dough	1.98	2N
XST	ADY	Active dry yeast	1.5	2N-3		II, VII, XII
NX1	Wine	Melon patch soil	1	1N
NX2	Wine	Mulberry field soil	2	2N
NX3	Wine	Melon patch soil	1.1	1N+1	III (143k-316k)
XJ5	Wine	Grape,orchard	2.3	2N+1-1	IV	I
5-3004	Milk	Fermented mare's milk (kumis)	1.9	2N	VII (880k-1069k)
11-3002	Milk	Fermented mare's milk (kumis)	1.9	2N	VII (879k-1068k)
B1-1	Milk	Fermented mare's milk (kumis)	1.85	2N
C5-1	Milk	Fermented mare's milk (kumis)	2.9	3N
DX10-3	Milk	Fermented yak milk	2.4	2N+1	II
F3-4	Milk	Fermented mare's milk (kumis)	1.85	2N
JZ1-4	Milk	Fermented cow milk	1.9	2N
LM1-2	Milk	Fermented yak milk	2.8	3N
NQ13-1	Milk	Fermented mixed goat and yak milk	2.85	3N
QH1-3	Milk	Fermented yak milk	2.8	3N
QH21-3	Milk	Fermented yak milk	2.8	3N
QH25-4	Milk	Fermented mixed goat and yak milk	2.35	2N+2	I, III
QH45-2	Milk	Fermented yak milk	2.85	3N
WM11-3	Milk	Fermented goat milk	2.9	3N
WM7-1	Milk	Fermented mixed goat and yak milk	2.2	2N+1	III
XJ2		Apple,orchard	2	2N
XJ7.3		Fermenting dough	1.98	2N
BT1.1	Mantou 1	Fermenting dough	2.05	2N+1	XII
BT2.6	Mantou 1	Fermenting dough	2	2N+2	I, III
BT2.8	Mantou 1	Fermenting dough	1.95	2N+1	XII
BT3	Mantou 1	Fermenting dough	2.1	2N+4	I, III, VI, IX
BT4	Mantou 1	Fermenting dough	2.05	2N+1	XII
WL3	Mantou 1	Fermenting dough	2.2	2N+4	I, III, VI, IX
CJM19.5	Mantou 2	Fermenting dough	2.1	2N+1	XII
CJM19.6	Mantou 2	Fermenting dough	2.01	2N+3	I, III, VI
CJM21.4	Mantou 2	Fermenting dough	1.95	2N
CJM25.1	Mantou 2	Fermenting dough	1.98	2N+1	XII
CJM25.4	Mantou 2	Fermenting dough	2.1	2N+3	I, III, VI
CJM25.5	Mantou 2	Fermenting dough	1.98	2N
HN1.9	Mantou 2	Fermenting dough	2.15	2N
LJM21.1	Mantou 2	Fermenting dough	2	2N+1	XII
LJM21.10	Mantou 2	Fermenting dough	2.15	2N
LJM21.3	Mantou 2	Fermenting dough	2.95	3N+1	XII
LJM21.9	Mantou 2	Fermenting dough	2.25	2N+1	I
LJM6A.1	Mantou 2	Fermenting dough	2.4	2N+1-1	XII	III
LJM6A.4	Mantou 2	Fermenting dough	2.05	2N+1	I
WJM5.2	Mantou 2	Fermenting dough	2.1	2N+4	I, III, VI, IX
WJZ1.2	Mantou 2	Fermenting dough	2.15	2N+2	I, III
NX8.3		Fermenting dough	2.25	2N
ANGGW.1	Mantou 3	Active dry yeast	1.85	2N+1	XII
CJM11.1	Mantou 3	Fermenting dough	2.5	2N+4	I*2, III, VI
CJM20.1	Mantou 3	Fermenting dough	2.45	2N+4	I*2, III, VI
CJM6.2	Mantou 3	Fermenting dough	2.55	2N+4	I*2, III, VI
DJM4.1	Mantou 3	Fermenting dough	2.4	2N+2	I, VI
GS1	Mantou 3	Fermenting dough	2.4	2N+3	I, III, VI
GS5.6	Mantou 3	Fermenting dough	2.3	2N+3	I, III, VI
GS5.7	Mantou 3	Fermenting dough	2.05	2N+4	I, III, V, VI
GS6	Mantou 3	Fermenting dough	2.3	2N+3	I, III, VI
JM13.2	Mantou 3	Fermenting dough	1.98	2N
JM14.3	Mantou 3	Fermenting dough	2.05	2N
JM22.1	Mantou 3	Fermenting dough	2.98	3N
JM37.2	Mantou 3	Fermenting dough	2	2N
JM4.8	Mantou 3	Fermenting dough	2.2	2N
JM8.3	Mantou 3	Fermenting dough	1.98	2N+1	XII
NX7.1	Mantou 3	Fermenting dough	2.2	2N
QH7.3	Mantou 3	Fermenting dough	2.25	2N
SXJM1.1	Mantou 3	Fermenting dough	1.95	2N
SXJM9.5	Mantou 3	Fermenting dough	2.5	3N-3		IV, XI, XV
WL1	Mantou 3	Fermenting dough	2.55	2N+1	XII
WL2	Mantou 3	Fermenting dough	2.5	2N+4	I, III, VI, IX
WL4	Mantou 3	Fermenting dough	2.5	2N+3	I, III, VI
GS3.1		Fermenting dough	1.2	1N+3	I, III, VI
NX8.1		Fermenting dough	2.2	2N+3	I, III, VI
QH1.1	Mantou 4	Fermenting dough	1.85	2N
QH2.1	Mantou 4	Fermenting dough	1.95	2N+2	I, VI
QH3.1	Mantou 4	Fermenting dough	1.8	2N
NX4.1		Fermenting dough	2.45	2N
QH6.5	Mantou 5	Fermenting dough	1.85	2N
QH7.2	Mantou 5	Fermenting dough	1.98	2N
QH7.4	Mantou 5	Fermenting dough	2.1	2N
BM5.1		Fermenting dough	1.95	2N
JM28.13		Fermenting dough	2.2	2N
JM28.2		Fermenting dough	2.1	2N
YM3.1		Fermenting dough	2.9	3N
HN2.2		Fermenting dough	1.15	1N
SXJM6.6		Fermenting dough	1.8	2N
JT49.4		Dry fermented dough	2.1	2N+2	XIV*2
XZ2.1	Qingkejiu	Daqu (starter) of highland barley wine	1.85	2N
XZ3.1	Qingkejiu	Daqu (starter) of highland barley wine	2	2N
XZ4.1	Qingkejiu	Daqu (starter) of highland barley wine	1.85	2N
XZ4.2	Qingkejiu	Daqu (starter) of highland barley wine	1.9	2N
XZ7	Qingkejiu	Daqu (starter) of highland barley wine	1.85	2N
XZ10.1	Qingkejiu	Daqu (starter) of highland barley wine	2.3	2N
JL2		Bark of Quercus mongokica,secondary forest	1.95	2N
JQ9.3		Dry fermented dough	2.05	2N
HN5.1	Mantou 6	Dry fermented dough	2	2N+2	I, VI
JQ9.4	Mantou 6	Fermenting dough	1.9	2N
TY1.4	Mantou 6	Fermenting dough	2.4	2N+3	I, III, VI
TY1.5	Mantou 6	Fermenting dough	1.95	2N+3	I, III, VI
TY2.1	Mantou 6	Fermenting dough	1.98	2N+1	III
TY3.9	Mantou 6	Fermenting dough	2.5	2N+3	I, III, VI
GZLJ3.1	Baijiu	Fermented sorghum grain	1.95	2N
GZLJ3.19	Baijiu	Fermented sorghum grain	1.9	2N
GZLJ3.22	Baijiu	Fermented sorghum grain	2.05	2N+3	I, III, VI
GZLJ3.30	Baijiu	Fermented sorghum grain	2.05	2N+4	I, III, V, VI
HLJ10	Baijiu	Fermented sorghum grain	1.95	2N
HLJ167	Baijiu	Fermented sorghum grain	2	2N
HLJ201	Baijiu	Fermented sorghum grain	1.98	2N
HLJ225	Baijiu	Fermented sorghum grain	2	2N
HLJ4	Baijiu	Fermented sorghum grain	1.95	2N
HLJ59	Baijiu	Fermented sorghum grain	2.05	2N
HZJZ4.5	Baijiu	Fermented sorghum grain	2.95	3N
HZJZ5.4	Baijiu	Fermented sorghum grain	2.98	3N
HZJZ5.5	Baijiu	Fermented sorghum grain	3	3N
MTJZ3	Baijiu	Daqu (starter) of Baijiu (Chinese liquor)	2	2N+3	I, III, VI
MTZ13.12	Baijiu	Soil from a distillery	2.2	2N
2.1392	Huangjiu	Huangjiu (rice wine) starter	1.9	2N
ANG.CJ.1	Huangjiu	Active dry yeast	1.85	2N
BQ1.1	Huangjiu	Huangjiu (rice wine) starter	2	2N
BQ8.1	Huangjiu	Huangjiu (rice wine) starter	1.95	2N
BQ8.2	Huangjiu	Huangjiu (rice wine) starter	1.8	2N
BTP1	Huangjiu	Fermenting rice	1.8	2N
CQJZ1.4	Huangjiu	Fermented rice	3.1	3N
HN3.8	Huangjiu	Fermenting dough	1.85	2N
HQ1.1	Huangjiu	Huangjiu (rice wine) starter	1.9	2N
HQ3.1	Huangjiu	Huangjiu (rice wine) starter	1.4	1N+1	I
JM32.3	Huangjiu	Huangjiu (rice wine) starter	1.98	2N
JM32.8	Huangjiu	Huangjiu (rice wine) starter	1.98	2N
JQ10.6	Huangjiu	Dry fermented dough	2.1	2N
MJQ3.1	Huangjiu	Huangjiu (rice wine) starter	2.9	3N
MTJZ1	Huangjiu	Fermented sorghum grain	1.95	2N+3	I, III, VI
MTJZ2	Huangjiu	Fermented sorghum grain	1.95	2N+3	I, III, VI
2.591	Mantou 7	Huangjiu (rice wine) starter	2.1	2N	XV (854k-1077k)	II (644k-813k)
155	Mantou 7	Corn	2.1	2N
168	Mantou 7	Apple,orchard	1.98	2N
229	Mantou 7	Jujube,orchard	2	2N
427	Mantou 7	Leaf of sorghum crop	1.98	2N
502	Mantou 7	Leaf of corn crop	1.95	2N
BJ1	Mantou 7	Pear,orchard	1.85	2N
CJM24.1	Mantou 7	Fermenting dough	1.9	2N
HN6.1	Mantou 7	Dry fermented dough	1.95	2N
JM28-16	Mantou 7	Fermenting dough	1.85	2N
JQ8.3	Mantou 7	Fermenting dough	2.1	2N
JQ8.4	Mantou 7	Fermenting dough	1.8	2N
JQHG.1	Mantou 7	Fermenting dough	1.95	2N+1	XI
JT10.10	Mantou 7	Dry fermented dough	2.2	2N
JT21.1	Mantou 7	Dry fermented dough	2.25	2N
JT21.3	Mantou 7	Dry fermented dough	2.25	2N
JT43.1	Mantou 7	Dry fermented dough	2.2	2N
JT49.1	Mantou 7	Dry fermented dough	2.1	2N
JT49.3	Mantou 7	Dry fermented dough	1.8	2N
JT94.11	Mantou 7	Dry fermented dough	2	2N
JTHB1	Mantou 7	Dry fermented dough	2.05	2N
JZ10.1	Mantou 7	Dry fermented dough	2.2	2N
LJQ13.C7	Mantou 7	Fermenting dough	1.95	2N
LJQ131.6	Mantou 7	Fermenting dough	2.1	2N	XII (632k-1065k)
LJQ13A.5	Mantou 7	Fermenting dough	2.4	2N
LJQ13C.1	Mantou 7	Fermenting dough	1.85	2N
LJZ22.1	Mantou 7	Dry fermented dough	2.95	3N
MTJZ4	Mantou 7	Daqu (starter) of Chinese liquor	2.1	2N+3	I, III, VI
YN2	Mantou 7	Orange,orchard	1.98	2N+1	XII
