# Supplementary material for: The origin and adaptive evolution of domesticated populations of yeast from Far East Asia
Source: Nat Commun. 2018 Jul 12;9:2690. doi: 10.1038/s41467-018-05106-7 (PMC6043522; doi:10.1038/s41467-018-05106-7)
Supplement: Supplementary file 9 — Supplementary Data 6 [file 41467_2018_5106_MOESM9_ESM.xlsx]

## Sheet: Supplementary Data 6(a)
Supplementary Data 6. Copy number variation (CNV) of genes between different populations or lineages of S. cerevisiae (a) and functional descriptions of the genes related grouped by GO categories (b).
Lineage	Isolate	1	2	3	4	5	6	7	8	9	10	11	12	13	14	15	16	17	18	19	20	21	22	23	24	25	26	27	28	29	30	31	32	33	34	35	36	37	38	39	40	41	42	43	44	45	46	47	48
		MAL31	COS6	PAU12	YGR293C	YIL177W-A	YIL177C	YJL225W-A	YJL225C	ARR1	ARR2	ARR3	SGE1	YPR197C	YPR196W	AQY1	HPA2	OPT2	YPR195C	MAL12	PAU14	HXT9	HXT12	IMA4	IMA3	VTH1	VTH2	PAU1	YJL220W	YIL171W	YIL171W-A	YIL175W	YIL174W	YJL222W-B	YJL222W-A	YGR291C	PAU19	SNO4	ERR3	YMR326C	YMR324C	SEO1	PAU8	YAL065C	YAL067W-A	YAL066W	IMD2	PHO12	PHO11
Mantou 7	LJQ13.C7	2.16	2.63	2.63	2.63	0.96	0.96	1	1	4.5	4.5	4.5	4.5	4.5	4.5	3.96	4.5	4.5	4.5	2.63	2.03	1.82	2.03	1.93	2.03	2.03	1.93	1.93	1.93	2.03	2.03	2.03	2.03	1.93	1.93	2.63	2.59	2.59	2.59	2.59	2.59	0.92	0.92	0.4	0.92	0.92	0.71	0.71	0.92
	LJQ131.6	3.16	2.77	2.77	2.77	1.61	1.62	1.98	1.98	3.86	3.86	3.86	3.86	3.86	3.86	3.42	3.86	3.86	3.86	2.77	2.09	1.87	2.09	1.98	2.09	2.09	1.98	1.98	1.98	2.09	2.09	2.09	2.09	1.98	1.98	2.77	3.35	3.35	3.35	3.35	3.35	0.77	0.77	0.77	0.77	0.77	0.78	0.78	0.51
	LJQ13A.5	1.89	3.09	3.09	3.09	2.2	2.2	2.13	2.13	3.97	3.97	3.97	3.97	3.97	3.97	3.97	3.97	3.97	3.97	1.37	2.2	1.03	2.2	1.17	2.2	2.2	2.13	2.13	1.03	2.2	2.2	2.2	2.2	2.13	2.13	0.94	2.79	2.79	2.79	2.79	2.79	0.94	0.94	0.94	0.94	0.94	0.73	0.73	1.46
	JQ8.4	2.62	2.91	2.91	2.91	2.93	2.93	3.03	3.03	2.06	2.06	3.14	2.06	2.06	3.22	2.88	3.22	3.22	3.22	2.91	1.76	1.56	1.64	1.56	1.76	1.76	1.56	1.38	1.56	1.76	1.76	1.76	1.76	1.38	1.38	2.91	1.79	1.79	1.79	1.79	1.79	1.36	1.36	1.36	1.36	1.36	1.1	1.1	0.96
	JT21.1	2.05	2.78	2.78	2.78	1.07	1.08	1.52	1.52	2.34	2.34	2.34	2.34	2.34	2.34	2.13	2.34	2.34	2.34	2.78	1.66	0.99	1.66	1.52	1.66	1.66	1.52	1.52	1.52	1.66	1.66	1.66	1.66	1.52	1.52	2.78	2.45	2.45	2.45	2.45	2.45	1.58	1.58	1.58	1.58	1.58	0.49	0.49	0.45
	JQHG.1	2.17	3.27	3.27	3.27	2.06	2.06	2.11	2.11	2.19	2.19	2.19	2.19	2.19	2.19	2	2.19	2.19	2.19	1.58	1.78	1	1.42	1.45	1.42	1.42	1.45	1.45	1.45	1.42	1.42	1.42	1.42	1.45	1.45	1.15	2.83	2.83	2.83	2.83	2.83	2.39	2.39	2.39	2.39	2.39	0.15	0.15	0.02
	JT43.1	1.97	2.46	2.46	2.46	2.08	2.08	2.25	2.25	2.1	2.1	2.1	2.1	2.1	2.1	1.93	2.1	2.1	2.1	2.46	1.75	1	1.49	1.07	1.49	1.49	1.53	1.53	1	1.49	1.49	1.49	1.49	1.53	1.53	2.46	1.82	1.07	1.82	1.82	1.82	1.02	1.02	1.02	1.02	1.02	0.99	0.99	1.28
	JT49.3	1.95	3.27	3.27	3.27	2.47	2.47	2.64	2.64	2.83	2.83	2.83	2.83	2.83	2.83	2.55	2.83	2.83	2.83	3.27	2.08	1.47	1.56	1.53	1.56	1.56	1.53	1.53	1.53	1.56	1.56	1.56	1.56	1.53	1.53	3.27	0.98	0.98	0.98	0.98	0.98	1.92	1.92	1.92	1.92	1.92	0.82	0.82	0.48
	JT49.1	3.61	2.73	2.73	2.73	2.49	2.49	2.3	2.3	2.21	2.21	2.21	2.21	2.21	2.21	2.02	2.21	2.21	2.21	2.73	2.49	2.27	2.49	2.27	2.49	2.49	2.27	2.3	2.27	2.49	2.49	2.49	2.49	2.3	2.3	2.73	1.59	1.59	1.59	1.59	1.59	1.03	1.03	1.03	1.03	1.03	2.51	1.4	1.03
	LJZ22.1	1.87	2.72	2.72	2.72	1.99	1.99	1.85	1.85	3.29	3.29	3.29	3.29	3.29	3.29	2.94	3.29	3.29	3.29	1.59	1.99	1.75	1.99	1.85	1.99	1.99	1.85	1.85	1.85	1.99	1.99	1.99	1.99	1.85	1.85	1.3	1	1	1	1	1	1.16	1.16	1.16	1.16	1.16	0.76	0.76	0.59
	MTJZ4	3.28	2.82	2.82	2.82	2.06	2.06	2.63	2.63	2.76	2.76	2.76	2.76	2.76	2.76	2.49	2.76	2.76	2.76	2.82	2.06	1.74	2.06	1.84	2.06	2.06	1.84	1.84	1.84	2.06	2.06	2.06	2.06	1.84	1.84	2.82	1.73	1.73	1.73	1.73	1.73	2.19	2.19	2.19	2.19	2.19	1.05	1.05	0.6
	JT10.10	2.09	2.99	2.99	2.99	2.49	2.49	2.77	2.77	1.38	1.38	1.38	1.38	1.38	1.38	0.98	0.98	0.98	0.98	1.55	2.1	1.53	1.56	1.53	1.56	1.56	1.53	1.53	1.53	1.56	1.56	1.56	1.56	1.53	1.53	1.19	1.5	1.01	1.5	1.5	1.5	2.59	2.59	2.59	2.59	2.59	0.57	0.57	0.48
	JQ8.3	1.89	2.5	2.5	2.5	2.36	2.36	2.38	2.38	2.91	2.91	2.91	2.91	2.91	2.91	2.62	2.91	2.91	2.91	2.5	1.92	1.44	2.13	1.49	2.13	2.13	1.41	1.86	1.49	2.13	2.13	2.13	2.13	1.41	1.41	2.5	2.24	2.24	2.24	2.24	2.24	1.42	1.42	1.42	1.42	1.42	1.1	1.1	1.27
	502	1.86	2.29	2.29	2.29	1.9	1.9	2.01	2.01	2.67	2.67	2.67	2.67	2.67	2.67	2.41	2.67	2.67	2.67	2.29	1.9	1.01	1.9	2.01	1.9	1.9	2.01	2.01	2.01	1.9	1.9	1.9	1.9	2.01	2.01	2.29	1.46	1.03	1.46	1.46	1.46	1.16	1.16	1.16	1.16	1.16	5.5	5.5	4.3
	168	1.86	2.23	2.23	2.23	1.81	1.81	2.08	2.08	2.69	2.69	2.69	2.69	2.69	2.69	2.43	2.69	2.69	2.69	2.23	1.81	1.29	1.81	1.41	1.81	1.81	1.83	1.79	1.39	1.81	1.81	1.81	1.81	1.3	1.3	2.23	1.98	1.98	1.98	1.98	1.98	1.17	1.17	1.17	1.17	1.17	3.46	3.46	2.65
	427	1.76	2.46	2.46	2.46	2.22	2.22	2.37	2.37	2.18	2.18	2.18	2.18	2.18	2.18	2	2.18	2.18	2.18	2.46	1.69	1.01	1.56	1.44	1.56	1.37	1.3	1.85	1.44	1.56	1.56	1.42	1.42	1.01	1.01	2.46	2.07	2.07	2.07	2.07	2.07	1.2	1.2	1.2	1.2	1.2	0.74	0.74	0.72
	CJM24.1	3.28	2.49	2.49	2.49	1.7	1.7	1.69	1.69	3.63	3.63	3.63	3.63	3.63	3.63	3.23	3.63	3.63	3.63	2.49	1.7	1.61	1.58	1.69	1.7	1.7	1.69	1.69	1.69	1.7	1.7	1.7	1.7	1.69	1.69	2.49	1.72	1.07	1.72	1.72	1.72	0.7	0.7	0.7	0.7	0.7	0.94	0.94	1.15
	229	1.85	2.43	2.43	2.43	2.85	2.85	3.18	3.18	2.6	2.6	2.6	2.6	2.6	2.6	2.35	2.6	2.6	2.6	2.43	2.4	1.59	1.79	1.66	1.79	1.79	1.66	1.66	1.66	1.79	1.79	1.79	1.79	1.66	1.66	2.43	1.58	1.05	1.58	1.58	1.58	0.99	0.99	0.99	0.99	0.99	3.82	3.82	3.89
	155	3.24	2.7	2.7	2.7	2.61	2.61	2.8	2.8	2.26	2.26	2.26	2.26	2.26	2.26	2.06	2.26	2.26	2.26	2.7	2.16	1.61	1.55	1.69	1.55	1.55	1.69	1.69	1.69	1.55	1.55	1.55	1.55	1.69	1.69	2.7	1.92	1.92	1.92	1.92	1.92	0.67	0.67	0.67	0.67	0.67	2.88	2.88	1.76
	JTHB1	2.02	2.31	2.31	2.31	0.97	0.97	1	1	3.52	3.52	3.52	3.52	3.52	3.52	3.13	3.52	3.52	3.52	2.31	1.71	1	1.71	1.72	1.71	1.71	1.72	1.72	1.72	1.71	1.71	1.71	1.71	1.72	1.72	2.31	2.5	2.5	2.5	2.5	2.5	2.14	2.14	2.14	2.14	2.14	0.22	0.22	0.01
	HN6.1	1.94	2.73	2.73	2.73	1.89	1.89	2.14	2.14	2.67	2.67	2.67	2.67	2.67	2.67	2.4	2.67	2.67	2.67	2.73	1.89	1.58	1.48	1.65	1.53	1.89	1.65	1.65	1.65	1.48	1.48	1.89	1.89	1.65	1.65	2.73	1.5	1.5	1.5	1.5	1.5	1.86	1.86	1.86	1.86	1.86	0.29	0.29	0.3
	JT94.11	2.06	2.6	2.6	2.6	2.12	2.12	2.24	2.24	2.2	2.2	2.2	2.2	2.2	2.2	2.01	2.2	2.2	2.2	2.6	2.12	1.03	1.56	1.03	1.56	1.56	1.03	1.03	1.03	1.56	1.56	2.12	2.12	1.03	1.03	2.6	1.7	1.7	1.7	1.7	1.7	1.55	1.55	1.55	1.55	1.55	1.78	1.78	1.25
	JM28-16	3.2	2.11	2.11	2.11	0.99	0.99	1.02	1.02	2.95	2.95	2.95	2.95	2.95	2.95	2.65	2.95	2.95	2.95	2.11	1.65	1.6	1.67	1.6	1.67	1.55	1.41	1.02	1.6	1.67	1.67	1.65	1.65	1.02	1.02	2.11	0.74	0.74	0.74	0.74	0.74	0.98	0.98	0.98	0.98	0.98	1.27	1.27	0.6
	JZ10.1	1.86	2.69	2.69	2.69	2.01	2.01	1.99	1.99	3.36	3.36	3.36	3.36	3.36	3.36	2.99	3.36	3.36	3.36	2.69	2.01	1.99	2.01	1.99	2.01	2.01	1.99	1.99	1.99	2.01	2.01	2.01	2.01	1.99	1.99	2.69	1.75	1.75	1.75	1.75	1.75	1.05	1.05	1.05	1.05	1.05	3.41	3.41	2.34
	YN2	2	2.31	2.31	2.31	4.16	4.16	4.57	4.57	1.4	1.4	1.4	1.4	1.4	1.4	0.93	0.93	0.93	0.93	1.45	2.08	1.5	1.46	1.6	1.42	2.08	2.26	1.5	1.5	1.46	1.46	2.08	2.08	1.5	1.5	1.23	0.98	0.98	0.98	0.98	0.98	1.92	1.92	1.92	1.92	1.92	0.44	0.28	0.09
	JT49.4	1.92	1.92	1.92	1.92	4.48	4.48	4.79	4.79	4.04	4.04	4.04	4.04	4.04	4.04	3.57	4.04	4.04	4.04	1.92	1.33	1.46	1.21	1.34	1.33	1.33	1.34	1.34	1.34	1.33	1.33	1.33	1.33	1.34	1.34	1.92	1.81	1.08	1.81	1.81	1.81	1.61	1.61	1.61	1.61	1.61	2	2	1.53
	BJ1	2.05	2.19	2.19	2.19	2.84	2.84	3.25	3.25	1.35	1.35	1.35	1.35	1.35	1.35	0.81	0.81	1.35	1.35	2.19	2.15	1.37	1.48	1.49	1.62	1.62	1.37	1.42	1.49	1.48	1.48	1.62	1.62	1.42	1.37	2.19	1.54	1.54	1.54	1.54	1.54	2.18	2.18	2.18	2.18	2.18	0.23	0.23	0.03
	2.591	2.29	1.92	1.92	1.92	4.9	4.9	5	5	2.2	2.2	2.2	2.2	2.2	2.2	2.01	2.2	2.2	2.2	1.92	2.24	1.93	2.24	1.93	2.24	2.24	1.93	1.93	1.93	2.24	2.24	2.24	2.24	1.93	1.93	1.92	2.26	2.26	2.26	2.26	2.26	1.04	1.04	1.04	1.04	1.04	0.65	0.39	0.58
Huangjiu	BQ8.2	4.76	3.37	3.37	3.37	0.83	0.83	0.84	0.84	2.29	2.29	2.29	2.29	2.29	2.29	2.08	2.29	2.29	2.29	3.37	2.11	2.09	2.11	2.09	2.11	2.11	2.09	2.09	2.09	2.11	2.11	2.11	2.11	2.09	2.09	3.37	2.25	2.25	2.25	2.25	2.25	1.89	1.89	1.89	1.89	1.89	1	1	0.76
	BQ8.1	4.86	3.4	3.4	3.4	0.63	0.63	0.67	0.67	2.34	2.34	2.34	2.34	2.34	2.34	2.13	2.34	2.34	2.34	3.4	2.11	2.01	2.11	2.01	2.11	2.11	2.01	2.01	2.01	2.11	2.11	2.11	2.11	2.01	2.01	3.4	2.37	2.37	2.37	2.37	2.37	1.83	1.83	1.83	1.83	1.83	0.96	0.96	0.66
	HN3.8	4.01	3.24	3.24	3.24	0.77	0.77	0.8	0.8	2.27	2.27	2.27	2.27	2.27	2.27	2.07	2.27	2.27	2.27	3.24	2.08	1.97	2.08	1.97	2.08	2.08	1.97	1.97	1.97	2.08	2.08	2.08	2.08	1.97	1.97	3.24	2.31	2.31	2.31	2.31	2.31	1.6	1.6	1.6	1.6	1.6	1.7	1.7	1.25
	MTJZ2	3.34	3.41	3.41	3.41	0.89	0.89	1.01	1.01	2.41	2.41	2.41	2.41	2.41	2.41	2.18	2.41	2.41	2.41	3.41	2.42	2.33	2.42	2.33	2.42	2.42	2.33	2.33	2.33	2.42	2.42	2.42	2.42	2.33	2.33	3.41	2.2	2.2	2.2	2.2	2.2	1.88	1.88	1.88	1.88	1.88	1.07	1.07	1.25
	BTP1	4.22	3.29	3.29	3.29	0.76	0.76	0.78	0.78	2.32	2.32	2.32	2.32	2.32	2.32	2.11	2.32	2.32	2.32	3.29	2.17	2.1	2.17	2.1	2.17	2.17	2.1	2.1	2.1	2.17	2.17	2.17	2.17	2.1	2.1	3.29	2.27	2.27	2.27	2.27	2.27	1.79	1.79	1.79	1.79	1.79	1.74	0.89	1.1
	MTJZ1	3.8	3.27	3.27	3.27	1.01	1.01	1.49	1.49	2.34	2.34	2.34	2.34	2.34	2.34	2.12	2.34	2.34	2.34	3.27	2.44	2.3	2.24	2.3	2.44	2.44	2.3	1.8	2.3	2.44	2.44	2.44	2.44	2.3	2.3	3.27	2.24	2.24	2.24	2.24	2.24	1.78	1.78	1.78	1.78	1.78	1.09	1.09	1.28
	BQ1.1	4.85	3.19	3.19	3.19	0.78	0.78	0.82	0.82	2.31	2.31	2.31	2.31	2.31	2.31	2.11	2.31	2.31	2.31	3.19	2.14	2	2.14	2	2.14	2.14	2	2	2	2.14	2.14	2.14	2.14	2	2	3.19	2.37	2.37	2.37	2.37	2.37	1.67	1.67	1.67	1.67	1.67	0.95	0.95	0.96
	MJQ3.1	4.08	3.01	3.01	3.01	1	1	1.17	1.17	2.45	2.45	2.45	1.37	1.37	2.45	2.23	2.45	2.45	2.45	3.01	2.14	1.96	1.95	1.96	2.14	2.14	2.29	1.6	1.96	2.14	2.14	2.14	2.14	2.3	2.3	3.01	2.08	2.08	2.08	2.08	2.08	1.07	1.07	1.07	1.07	1.07	1.28	1.28	1.07
	ANG.CJ.1	4.64	2.87	2.87	2.87	1.17	1.17	1.18	1.18	1.53	1.53	1.53	1.04	1.04	2.46	2.24	2.46	2.46	2.46	2.87	1.54	2.04	1.87	2.04	2.04	2.04	2.04	1.5	2.04	2.04	2.04	2.04	2.04	2.04	2.04	2.87	2.23	2.23	2.23	2.23	2.23	1.43	1.43	1.43	1.43	1.43	1.85	1.85	0.97
	JM32.8	2.54	1.53	1.53	1.53	9.12	9.12	8.45	8.45	1.37	1.37	1.37	1.37	1.37	2.11	1.94	2.11	2.11	2.11	1.53	2.39	1.6	2.39	2.09	2.39	2.39	2.09	1.6	2.09	2.39	2.39	2.39	2.39	1.6	1.6	1.53	2.55	2.55	2.55	2.55	2.55	1.22	1.22	1.22	1.22	1.22	1.63	1.63	2.19
	JM32.3	3.13	2.1	2.1	2.1	1.03	1.39	1.77	1.77	2.35	2.35	2.35	2.35	2.35	2.35	0.96	2.08	2.35	2.35	2.1	1.65	1.77	1.65	1.28	1.65	1.65	1.28	1.28	1.77	1.65	1.65	1.65	1.65	1.28	1.28	2.1	2.73	2.73	2.73	2.73	2.73	2.39	2.39	2.39	2.39	2.39	0.4	0.4	0.42
	JQ10.6	3.08	2.59	2.59	2.59	4.04	4.04	4.02	4.02	2.26	2.26	2.26	2.26	2.26	2.26	2.06	2.26	2.26	2.26	2.59	2.1	1.83	1.92	1.83	2.1	2.1	1.83	1.83	1.83	2.1	2.1	2.1	2.1	1.83	1.83	2.59	2.02	2.02	2.02	2.02	2.02	1.28	1.28	1.28	1.28	1.28	2.94	1.39	2.09
	2.1392	2.62	2.06	2.06	2.06	1.85	1.85	1.78	1.78	2.28	2.28	2.28	2.28	2.28	2.28	2.08	2.28	2.28	2.28	2.06	1.85	1.78	1.72	1.78	1.72	1.72	1.78	1.78	1.78	1.72	1.72	1.85	1.85	1.78	1.78	2.06	1.51	1.04	1.51	1.51	1.51	1.23	1.23	1.23	1.23	1.23	4.43	4.43	3.93
	JL2	1.88	1.89	1.89	1.89	1.54	1.54	1.66	1.66	2.7	2.7	2.7	2.7	2.7	2.7	2.44	2.7	2.7	2.7	1.34	1.54	1.58	1.54	1.66	1.54	1.54	1.66	1.66	1.66	1.54	1.54	1.54	1.54	1.66	1.66	1.2	0.98	0.98	0.98	0.98	0.98	1.84	1.84	1.84	1.84	1.84	2.3	2.3	1.38
	HQ3.1	1.58	1.8	1.8	1.8	4.79	4.79	5.62	5.62	1.93	1.93	1.93	1.93	1.93	1.93	1.78	1.93	1.93	1.93	0.82	3.31	1.55	1.33	1.55	1.33	1.33	1.55	1.55	1.55	1.33	1.33	1.33	1.33	1.55	1.55	0.82	1.72	1.72	1.72	1.72	1.72	2.5	2.5	2.5	2.5	2.5	2.71	2.71	1.28
	HQ1.1	2.02	1.9	1.9	1.9	3.97	3.97	4.6	4.6	1.73	1.73	1.73	1.73	1.73	1.73	0.98	1.58	1.73	1.73	1.9	2.72	1.7	1.04	1.03	1.04	1.04	1.03	3.24	1.03	1.04	1.04	1.04	1.04	1.03	1.03	1.9	1	1	1	1	1	1.92	1.92	1.92	1.92	1.92	2.65	2.65	1.68
Baijiu	HLJ4	2.4	2.68	2.68	2.68	5.36	5.36	5.7	5.7	1.02	1.02	1.02	1.02	1.02	1.02	1.02	1.02	1.02	1.02	2.68	2.18	2	1.71	2	1.77	2.18	2	2	2	1.71	1.71	2.18	2.18	2	2	2.68	2.43	2.43	2.43	2.43	2.43	1	1	1	1	1	0.71	0.71	1
	HLJ10	2.27	2.22	2.22	2.22	7.28	7.28	7.76	7.76	1	1	1	1	1	1	1	1	1	1	2.22	2.09	2.01	1.33	2.01	2.09	2.09	2.01	2.01	2.01	2.09	2.09	2.09	2.09	2.01	2.01	2.22	2.5	2.5	2.5	2.5	2.5	0.96	0.96	0.96	0.96	0.96	0.81	0.81	0.96
	HLJ167	3.62	2.56	2.56	2.56	4.42	4.42	4.82	4.82	1.01	1.01	1.01	1.01	1.01	1.01	1.01	1.01	1.01	1.01	2.56	2.18	2.02	1.74	2.02	1.79	2.18	2.02	2.02	2.02	1.74	1.74	2.18	2.18	2.02	2.02	2.56	2.36	2.36	2.36	2.36	2.36	1	1	1	1	1	0.72	0.72	1
	HLJ225	2.47	2.37	2.37	2.37	4.57	4.57	4.94	4.94	1.01	1.01	1.01	1.01	1.01	1.01	1.01	1.01	1.01	1.01	2.37	2.08	1.98	1.7	1.98	1.75	2.08	1.98	1.98	1.98	1.7	1.7	2.08	2.08	1.98	1.98	2.37	2.39	2.39	2.39	2.39	2.39	1.22	1.22	1.22	1.22	1.22	0.75	0.75	0.81
	HLJ59	4.21	2.82	2.82	2.82	4.59	4.59	4.96	4.96	1.57	1.57	1.57	1.57	1.57	1.57	0.97	0.97	0.97	0.97	2.82	2.35	2.2	1.69	2.2	1.77	2.35	2.2	2.2	2.2	1.69	1.69	2.35	2.35	2.2	2.2	2.82	2.28	2.28	2.28	2.28	2.28	1.2	1.2	1.2	1.2	1.2	0.76	0.76	1
	HLJ201	3	2.73	2.73	2.73	5.88	5.88	6.97	6.97	0.82	0.82	0.82	0.49	0.49	0.82	0.82	0.82	0.82	0.82	2.73	1.99	2.23	1.82	2.23	1.99	1.99	2.23	2.23	2.23	1.99	1.99	1.99	1.99	2.23	2.23	2.73	2.1	2.1	2.1	2.1	2.1	0.78	0.78	0.78	0.78	0.78	1.14	1.14	1.06
	MTJZ3	2.05	2.55	2.55	2.55	3.25	3.25	3.61	3.61	1.39	1.39	1.39	1.39	1.39	1.39	0.87	0.87	0.87	0.87	2.55	2.39	1.61	1.29	1.69	1.7	1.65	1.69	1.69	1.69	1.7	1.7	1.65	1.7	1.69	1.69	2.55	0.93	0.93	0.93	0.93	0.93	2.69	2.69	2.69	2.69	2.69	0.45	0.45	0.47
	GZLJ3.1	3.42	2.24	2.24	2.24	3.08	3.08	3.28	3.28	0.99	0.99	0.99	0.99	0.99	0.99	0.99	0.99	0.99	0.99	2.24	1.94	1.53	1.94	1.87	1.94	1.94	1.87	1.87	1.87	1.94	1.94	1.94	1.94	1.87	1.87	2.24	1	1	1	1	1	1.99	1.99	1.99	1.99	1.99	0.46	0.27	0.28
	HZJZ5.5	1.87	2.69	2.69	2.69	5.02	5.02	5.68	5.68	1	1	1	1	1	1	1	1	1	1	2.69	5.02	1.72	1.03	1.42	1.51	1.51	1.42	1.42	1.42	1.51	1.51	5.02	5.02	1.42	1.42	2.69	1	1	1	1	1	1.39	1.39	1.39	1.39	1.39	1.21	1.21	1.2
	HZJZ5.4	1.86	2.67	2.67	2.67	2.96	2.96	3.03	3.03	1	1	1	1	1	1	1	1	1	1	2.67	1.86	1.75	1.36	1.75	1.42	1.86	1.75	1.75	1.75	1.36	1.36	1.86	1.86	1.75	1.75	2.67	1	1	1	1	1	1.25	1.25	1.25	1.25	1.25	1.35	1.35	0.89
	HZJZ4.5	3.29	2.15	2.15	2.15	3.97	3.97	4.61	4.61	0.95	0.95	0.95	0.95	0.95	0.95	0.95	0.95	0.95	0.95	2.15	3	1.87	1.69	1.87	1.69	1.69	1.72	1.41	1.87	1.69	1.69	1.69	1.69	1.41	1.41	2.15	1.99	1.99	1.99	1.99	1.99	0.76	0.76	0.76	0.76	0.76	3.22	3.22	2.53
	GZLJ3.30	2.89	2.68	2.68	2.68	4.71	4.71	5.17	5.17	0.93	0.93	0.93	0.93	0.93	0.93	0.93	0.93	0.93	0.93	2.68	3.1	1	1.23	1	1.19	0.94	1	1	1	1.23	1.23	0.94	0.94	1	1	2.68	1.38	1.38	1.38	1.38	1.38	2.01	2.01	2.01	2.01	2.01	2.84	2.84	1.5
	GZLJ3.22	2.15	2.95	2.95	2.95	6.11	6.11	6.5	6.5	0.91	0.91	0.91	0.91	0.91	0.91	0.91	0.91	0.91	0.91	2.95	6.11	0.99	1.23	0.99	1.23	1.23	0.99	1.4	0.99	1.23	1.23	1.23	1.23	1.4	1.4	2.95	1.17	1.17	1.17	1.17	1.17	1.84	1.84	1.84	1.84	1.84	2.06	2.06	1.92
	GZLJ3.19	3.41	2.96	2.96	2.96	5.13	5.13	5.65	5.65	0.98	0.98	0.98	0.98	0.98	0.98	0.98	0.98	0.98	0.98	2.96	3.51	1.28	1.34	1.32	1.34	1.34	1.32	1.32	1.32	1.34	1.34	1.34	1.34	1.32	1.32	2.96	0.99	0.99	0.99	0.99	0.99	1.71	1.71	1.71	1.71	1.71	2.07	2.07	1.25
Mantou 6	TY2.1	1.66	1.54	1.54	1.54	2.63	2.63	3.06	3.06	1.87	1.87	1.87	1.87	1.87	1.87	1.73	1.87	1.87	1.87	1.54	2.09	1.44	1.36	1.44	1.36	1.36	1.44	1.44	1.44	1.36	1.36	1.36	1.36	1.44	1.44	1.54	1.54	1.01	1.54	1.54	1.54	1.61	1.61	1.61	1.61	1.61	1.62	1.01	0.85
	TY1.5	2.35	1.84	1.84	1.84	3.03	3.03	3.55	3.55	2.42	2.42	2.42	2.42	2.42	2.42	2.19	2.42	2.42	2.42	1.84	2.35	1.51	1.45	1.51	1.45	1.45	1.51	1.51	1.51	1.45	1.45	1.45	1.45	1.51	1.51	1.84	0.93	0.93	0.93	0.93	0.93	1.95	1.95	1.95	1.95	1.95	1.79	0.99	0.92
	TY3.9	1.82	1.92	1.92	1.92	3.25	3.25	3.89	3.89	2.15	2.15	2.15	2.15	2.15	2.15	1.96	2.15	2.15	2.15	1.92	3.25	1.46	1.24	1.46	1.24	1.24	1.46	1.46	1.46	1.24	1.24	3.25	3.25	1.46	1.46	1.92	1.45	0.96	1.45	1.45	1.45	1.83	1.83	1.83	1.83	1.83	1.81	1.81	1.22
	HN5.1	1.91	1.85	1.85	1.85	2.89	2.89	3.16	3.16	2.08	2.08	2.08	2.08	2.08	2.08	1.9	2.08	2.08	2.08	1.85	2.29	1.42	1.47	1.42	1.47	1.47	1.42	1.42	1.42	1.47	1.47	1.47	1.47	1.42	1.42	1.85	0.94	0.94	0.94	0.94	0.94	1.73	1.73	1.73	1.73	1.73	1.58	1.58	0.99
	TY1.4	2.74	2.08	2.08	2.08	2.42	2.42	2.9	2.9	3.31	3.31	3.31	3.31	3.31	3.31	2.94	3.31	3.31	3.31	2.08	1.88	1.25	1.15	1.28	1.15	1.15	1.28	1.28	1.28	1.15	1.15	1.15	1.15	1.28	1.28	2.08	1.8	1.8	1.8	1.8	1.8	2.33	2.33	2.33	2.33	2.33	1.24	1.24	0.69
	JQ9.4	2.1	1.84	1.84	1.84	3.74	3.74	3.77	3.77	1.39	1.39	1.39	1.39	1.39	2.16	1.98	2.16	2.16	2.16	1.84	1.57	1.6	1.48	1.6	1.57	1.57	1.37	1.52	1.6	1.57	1.57	1.57	1.57	1.52	1.52	1.84	1.02	1.02	1.02	1.02	1.02	1.38	1.38	1.38	1.38	1.38	0.99	0.99	0.81
Mosaic	JM28.2	2.17	1.84	1.84	1.84	2.58	2.58	2.82	2.82	2.13	2.13	2.13	2.13	2.13	2.13	1.95	2.13	2.13	2.13	1.84	2.04	1.39	1	1.44	1.04	1.31	1.4	1.4	1.44	1	1	1.31	1.31	1.4	1.4	1.84	0.75	0.75	0.75	0.75	0.75	1.41	1.41	1.41	1.41	1.41	1.92	1.92	1.64
	BM5.1	2.2	1.56	1.56	1.56	3.22	3.22	3.51	3.51	1.71	1.71	1.71	1.71	1.71	1.71	1.59	1.71	1.71	1.71	1.56	1.67	1.59	1.67	1.62	1.67	1.67	1.83	1.83	1.59	1.67	1.67	1.67	1.67	1.83	1.83	1.56	1.68	1.04	1.68	1.68	1.68	1.56	1.56	1.56	1.56	1.56	2.44	2.44	2.51
	YM3.1	3.47	1.82	1.82	1.82	3.34	3.34	3.85	3.85	2.24	2.24	2.24	2.24	2.24	2.24	2.04	2.24	2.24	2.24	1.82	1.96	2.08	0.84	2.08	1.96	1.96	2.08	2.08	2.08	0.84	1.96	1.96	1.96	2.08	2.08	1.82	0.53	0.53	0.53	0.53	0.53	2.05	2.05	2.05	2.05	2.05	2.19	2.19	1.58
Qingkejiu	XZ7	2.12	2.6	2.6	2.6	3.94	3.94	4.19	4.19	2.63	2.63	2.63	2.63	2.63	2.63	2.38	2.63	2.63	2.63	2.23	1.43	1	1.43	1.08	1.43	1.43	1.51	1	1	1.43	1.43	1.43	1.43	1	1	0.99	0.99	0.99	0.99	0.99	0.99	1.94	1.94	1.94	1.94	1.94	0.48	0.48	0.27
	XZ3.1	2.15	2.26	2.26	2.26	3.61	3.61	4.07	4.07	2.61	2.61	2.61	2.61	2.61	2.61	2.36	2.61	2.61	2.61	1.97	2.48	1.01	1.25	1.1	1.25	1.63	1.6	1.01	1.01	1.25	1.25	1.25	1.25	1.01	1.01	1	0.97	0.97	0.97	0.97	0.97	1.73	1.73	1.73	1.73	1.73	0.95	0.95	0.71
	XZ2.1	1.62	1.97	1.97	1.97	7.92	7.92	7.8	7.8	2.54	2.54	2.54	2.54	2.54	2.54	2.3	2.54	2.54	2.54	1	2.34	1	2.34	1.16	2.34	2.3	2.24	1	1	2.34	2.34	2.34	2.34	1	1	1	0.99	0.99	0.99	0.99	0.99	1.61	1.61	1.61	1.61	1.61	1.23	1.23	0.9
	XZ10.1	1.58	2.48	2.48	2.48	3.35	3.35	3.63	3.63	2.58	2.58	2.58	2.58	2.58	2.58	2.34	2.58	2.58	2.58	1.3	1.45	1	1.02	1.06	1.07	1.45	1.5	1	1	1.02	1.02	1.45	1.45	1	1	1	0.99	0.99	0.99	0.99	0.99	1.99	1.99	1.99	1.99	1.99	0.71	0.71	0.63
	XZ4.1	1.95	1.86	1.86	1.86	3.86	3.86	4.15	4.15	3.59	3.59	3.59	3.59	3.59	3.59	3.19	3.59	3.59	3.59	1.66	1.79	1	1.79	1.11	1.79	1.79	1.81	1.81	1	1.79	1.79	1.79	1.79	1.81	1.81	1	0.98	0.98	0.98	0.98	0.98	2.05	2.05	2.05	2.05	2.05	0.8	0.8	0.48
	XZ4.2	1.97	1.79	1.79	1.79	4.29	4.29	4.66	4.66	3.02	3.02	3.02	3.02	3.02	3.02	2.71	3.02	3.02	3.02	1.61	2.95	1.29	2.37	1.33	1.15	1.15	1.33	1.01	1.33	2.37	1.15	1.15	1.15	1.01	1.01	1	0.99	0.99	0.99	0.99	0.99	1.9	1.9	1.9	1.9	1.9	1.8	1.8	1.42
Mantou 5	QH7.4	2.61	1.44	1.44	1.44	4.05	4.05	4.44	4.44	1.81	1.81	1.81	1.81	1.81	1.81	1.68	1.81	1.81	1.81	1.44	2.77	1.18	1.06	1.2	1.06	1.06	1.2	1.2	1.2	1.06	1.06	1.06	1.06	1.2	1.2	1.44	0.71	0.71	0.71	0.71	0.71	1.53	1.53	1.53	1.53	1.53	1.03	1.03	0.55
	QH6.5	2.64	1.26	1.26	1.26	4.34	4.34	4.72	4.72	1.75	1.75	1.75	1.75	1.75	1.75	1.63	1.75	1.75	1.75	1.26	2.93	1.27	1.05	1.31	1.05	1.05	1.14	1	1.31	1.05	1.05	1.05	1.05	1	1	1.26	0.61	0.61	0.61	0.61	0.61	1.47	1.47	1.47	1.47	1.47	0.99	0.99	0.58
	QH7.2	3.4	1.92	1	1	2.82	2.82	3.22	3.22	1.95	1.95	1.95	1.95	1.95	1.95	0.98	1.76	1.95	1.95	1.52	2.22	1.45	1.42	1.51	1.42	1.42	1.51	1.51	1.51	1.42	1.42	1.42	1.42	1.51	1.51	1	0.74	0.74	0.74	0.74	0.74	1.85	1.85	1.85	1.85	1.85	0.77	0.77	0.58
Mosaic	NX8.1	4.06	1.96	1.96	1.96	3.01	3.01	3.43	3.43	1.47	1.47	1.47	1.47	1.47	1.47	0.91	0.91	0.91	0.91	1.96	1.87	0.51	1.41	0.45	1.87	1.87	0.45	0.45	0.45	1.41	1.87	1.87	1.87	0.45	0.45	1.96	0.56	0.56	0.56	0.56	0.56	2.3	2.3	2.3	2.3	2.3	3.22	3.22	1.96
	GS3.1	2.8	1.67	1.67	1.67	2.94	2.94	3.58	3.28	1.48	1.48	1.48	1.48	1.48	1.48	0.92	0.92	0.92	0.92	1.67	1.32	0.99	1.32	1.27	1.32	1.32	1.27	0.99	1.27	1.32	1.32	1.32	1.32	0.99	0.99	1.67	0.27	0.27	0.27	0.27	0.27	2.42	2.42	2.42	2.42	2.42	2.79	2.79	1.58
	SXJM6.6	2.89	1.03	1.03	1.03	4.72	4.72	5.5	5.5	2.18	2.18	2.18	2.18	2.18	2.18	2	2.18	2.18	2.18	1.03	1.66	1.56	0.95	1.56	1.03	1.66	1.56	1.56	1.56	0.95	0.95	1.66	1.66	1.56	1.56	1.03	1.36	1.04	1.36	1.36	1.36	1.81	1.81	1.81	1.81	1.81	0.43	0.43	0.46
	HN2.2	2.28	2.37	2.37	2.37	3.4	3.4	3.85	3.85	0.98	0.98	0.98	0.98	0.98	0.98	0.98	0.98	0.98	0.98	2.37	1.34	1.4	1.34	1.4	1.34	1.34	1.4	1.4	1.4	1.34	1.34	1.34	1.34	1.4	1.4	2.37	1.6	1.04	1.6	1.6	1.6	1.98	1.98	1.98	1.98	1.98	0.57	0.35	0.4
Mantou 4	QH3.1	3.86	2.56	2.56	2.56	2.02	2.02	2.3	2.3	1	1	1	1	1	1	1	1	1	1	2.56	2.02	1.4	0.99	1.4	1.03	1.03	1.26	0.98	1.4	1.03	1.03	2.02	2.02	0.98	0.98	2.56	1.35	1.35	1.35	1.35	1.35	1.7	1.7	1.7	1.7	1.7	2.82	2.82	1.99
	QH1.1	3.82	2.56	2.56	2.56	1.66	1.66	1.83	1.83	1.62	1.62	1.62	1.62	1.62	1.62	0.98	0.98	0.98	0.98	2.56	1.66	1.25	0.96	1.25	0.96	0.91	1.25	1.83	1.25	0.96	0.96	1.66	1.66	1.83	1.83	2.56	1.65	1.65	1.65	1.65	1.65	1.68	1.68	1.68	1.68	1.68	2.99	2.99	1.5
	QH2.1	3.39	2.52	2.52	2.52	1.98	1.98	2.08	2.08	1.53	1.53	1.53	1.53	1.53	1.53	0.98	0.98	0.98	0.98	2.52	1.98	1.4	0.76	1.4	1.29	1.09	1.4	2.08	1.4	1.29	1.29	1.98	1.98	2.08	2.08	2.52	1.58	1.58	1.58	1.58	1.58	1.91	1.91	1.91	1.91	1.91	3.88	3.88	2.91
Mantou 2	WJZ1.2	2.38	1.99	1.99	1.99	2.42	2.42	2.87	2.87	2.05	2.05	2.05	2.05	2.05	2.05	1.88	2.05	2.05	2.05	1.99	1.87	1.04	1.13	1.4	1.13	1.13	1.4	1.4	1.4	1.13	1.13	1.13	1.13	1.4	1.4	1.99	0.92	0.92	0.92	0.92	0.92	2.92	2.92	2.92	2.92	2.92	2.99	2.99	2.49
	WJM5.2	2.48	2.25	2.25	2.25	2.41	2.41	2.51	2.51	2.2	2.2	2.2	2.2	2.2	2.2	0.92	1.95	2.2	2.2	2.25	1.93	0.98	1.28	1.37	1.28	1.28	1.37	1.37	1.37	1.28	1.28	1.28	1.28	1.37	1.37	2.25	0.88	0.88	0.88	0.88	0.88	3.25	3.25	3.25	3.25	3.25	4.61	4.61	2.83
	CJM25.5	2.73	2.14	2.14	2.14	2.49	2.49	2.75	2.75	2.47	2.47	2.47	2.47	2.47	2.47	0.98	1.59	1.74	1.74	2.14	1.87	1.02	0.66	1.04	0.71	1.03	1.17	2.15	1.02	0.66	0.66	1.03	1.03	1.17	1.17	2.14	0.96	0.96	0.96	0.96	0.96	2.01	2.01	2.01	2.01	2.01	3.85	3.85	2.6
	CJM25.1	3.04	2.11	2.11	2.11	2.56	2.56	2.7	2.7	2.36	2.36	2.36	2.36	2.36	2.36	2.15	2.36	2.36	2.36	1.85	2.56	0.97	0.95	0.97	0.66	0.94	0.97	2.7	0.97	0.95	0.95	2.56	2.56	2.7	2.7	0.98	0.97	0.97	0.97	0.97	0.97	1.51	1.51	1.51	1.51	1.51	4.13	4.13	2.73
	CJM25.4	3.66	2.17	2.17	2.17	2.23	2.23	2.58	2.58	1.88	1.88	1.88	1.88	1.88	1.88	1.74	1.88	1.88	1.88	2.17	1.77	1.04	1.05	1.08	1.16	1.16	1.36	1.36	1.04	1.16	1.16	1.16	1.16	1.36	1.36	2.17	0.94	0.94	0.94	0.94	0.94	2.96	2.96	2.96	2.96	2.96	3.72	3.72	2.54
	CJM19.5	2.77	1.98	1.98	1.98	2.34	2.34	2.31	2.31	2.16	2.16	2.16	2.16	2.16	2.16	1.98	2.16	2.16	2.16	1.75	2.34	0.98	0.6	0.98	0.64	0.93	0.98	2.31	0.98	0.6	0.6	2.34	2.34	2.31	2.31	0.99	0.99	0.99	0.99	0.99	0.99	2.27	2.27	2.27	2.27	2.27	3.74	3.74	2.22
	LJM21.1	2.97	2.08	2.08	2.08	2.23	2.23	2.4	2.4	2.07	2.07	2.07	2.07	2.07	2.07	1.91	2.07	2.07	2.07	2.08	1.25	0.99	0.64	0.99	0.64	1.23	0.99	0.99	0.99	0.64	0.64	1.25	1.25	0.99	0.99	2.08	0.99	0.99	0.99	0.99	0.99	1.57	1.57	1.57	1.57	1.57	3.91	3.91	2.51
	CJM19.6	2.57	1.87	1.87	1.87	2.76	2.76	3.27	3.27	2.38	2.38	2.38	2.38	2.38	2.38	2.15	2.38	2.38	2.38	1.87	2.03	1.02	1.05	1.02	1.05	1.05	1.02	1.02	1.02	1.05	1.05	1.05	1.05	1.02	1.02	1.87	0.9	0.9	0.9	0.9	0.9	3.07	3.07	3.07	3.07	3.07	4.07	4.07	2.55
	LJM21.9	2.28	1.29	1.29	1.29	1.85	1.85	1.54	1.54	1.8	1.8	1.8	1.8	1.8	1.8	1.67	1.8	1.8	1.8	1.01	1.56	1	1.17	1.54	1.17	1.17	1.54	1.54	1.54	1.17	1.17	1.17	1.17	1.54	1.54	0.94	0.94	0.94	0.94	0.94	0.94	2.08	2.08	2.08	2.08	2.08	5.33	5.33	3.43
	CJM21.4	2.28	1.2	1.2	1.2	1.28	1.28	1.32	1.32	1.67	1.67	1.67	1.67	1.67	1.67	1.57	1.67	1.67	1.67	1.03	1.28	0.98	1.28	1.03	1.28	1.28	1.32	1.32	0.98	1.28	1.28	1.28	1.28	1.32	1.32	0.98	1	1	1	1	1	1.51	1.51	1.51	1.51	1.51	5.98	5.98	2.82
	LJM21.10	2.6	1.29	1.29	1.29	1.47	1.47	1.5	1.5	1.93	1.93	1.93	1.93	1.93	1.93	1.78	1.93	1.93	1.93	1.18	1.47	0.98	1.47	1.5	1.47	1.47	1.5	1.5	1.5	1.47	1.47	1.47	1.47	1.5	1.5	0.82	0.97	0.97	0.97	0.97	0.97	1.58	1.58	1.58	1.58	1.58	6.14	6.14	3.97
	LJM6A.4	2.22	1.15	1.15	1.15	1.46	1.46	1.7	1.7	1.39	1.39	1.39	1.39	1.39	1.39	0.93	0.93	0.93	0.93	1.15	1.46	1.01	1.46	1.7	1.46	1.46	1.7	1.7	1.7	1.46	1.46	1.46	1.46	1.7	1.7	1.15	0.92	0.92	0.92	0.92	0.92	2.15	2.15	2.15	2.15	2.15	4.52	4.52	2.69
	LJM6A.1	2.22	0.99	0.99	0.99	1.78	1.78	1.92	1.92	0.99	0.99	0.99	0.99	0.99	0.99	0.99	0.99	0.99	0.99	0.99	1.54	0.99	1.22	1.34	1.22	1.22	1.34	1.34	1.34	1.22	1.22	1.22	1.22	1.34	1.34	0.99	0.99	0.99	0.99	0.99	0.99	1.64	1.64	1.64	1.64	1.64	4.26	4.26	2.85
	LJM21.3	2.4	1.78	1.78	1.78	2.7	2.7	3.05	3.05	1.49	1.49	1.49	1.49	1.49	1.49	1.41	1.49	1.49	1.49	1.78	1.98	1	1	1	1	1	1	1	1	1	1	1	1	1	1	1.78	0.88	0.88	0.88	0.88	0.88	2.62	2.62	2.62	2.62	2.62	2.53	2.53	2.58
	HN1.9	2.21	1.29	1.29	1.29	2.55	2.55	2.65	2.65	2.1	2.1	2.1	2.1	2.1	2.1	1.93	2.1	2.1	2.1	1.29	2.04	1.01	1.37	1.46	1.37	1.37	1.46	2.2	1.46	1.37	1.37	1.37	1.37	1.46	1.46	1.29	0.97	0.97	0.97	0.97	0.97	2.4	2.4	2.4	2.4	2.4	1.29	1.29	1.74
Mantou 3	QH7.3	2.84	0.96	0.96	0.96	1.03	1.05	1.47	1.47	0.98	0.98	0.98	0.98	0.98	0.98	0.98	0.98	0.98	0.98	0.96	1.61	1.41	1.61	1.47	1.61	1.61	1.47	1.47	1.47	1.61	1.61	1.61	1.61	1.47	1.47	0.96	0.62	0.62	0.62	0.62	0.62	1.84	1.84	1.84	1.84	1.84	2.27	2.27	1.3
	JM22.1	3.15	1	1	1	2.32	2.18	2.65	2.44	1.63	1.63	1.63	1.63	1.63	1.63	1.53	1.63	1.63	1.63	1	1.63	1.53	1.63	1.6	1.63	1.63	1.6	1.6	1.6	1.63	1.63	1.63	1.63	1.6	1.6	1	0.47	0.47	0.47	0.47	0.47	2.57	2.57	2.57	2.57	2.57	1.04	1.04	1.17
	SXJM9.5	2.97	1.34	1.34	1.34	1.32	1.32	1.37	1.37	1.89	1.89	1.89	1.89	1.89	1.89	1.75	1.89	1.89	1.89	1.27	1.32	1.33	1.32	1.37	1.32	1.32	1.37	1.37	1.37	1.32	1.32	1.32	1.32	1.37	1.37	1.02	0.51	0.51	0.51	0.51	0.51	1.73	1.73	1.73	1.73	1.73	0.98	0.98	1.19
	JM14.3	3.17	1.76	1.76	1.76	1.46	1.46	1.5	1.5	1.01	1.01	1.01	1.01	1.01	1.01	1.01	1.01	1.01	1.01	1.59	1.46	0.99	1.46	1.5	1.46	1.46	1.5	1.5	1.5	1.46	1.46	1.46	1.46	1.5	1.5	1	0.3	0.3	0.3	0.3	0.3	1.37	1.37	1.37	1.37	1.37	1.34	1.34	0.88
	GS6	2.5	1.22	1.22	1.22	1.58	1.58	1.93	1.91	1.89	1.89	1.89	1.89	1.89	1.89	1.74	1.89	1.89	1.89	1.22	1.43	1	1.24	1.29	1.24	1.24	1.29	1.29	1.29	1.24	1.24	1.24	1.24	1.29	1.29	1.22	0.41	0.41	0.41	0.41	0.41	2.3	2.3	2.3	2.3	2.3	3.1	1.52	1.12
	GS1	2.85	1.44	1.44	1.44	1.59	1.59	1.96	1.83	1.9	1.9	1.9	1.9	1.9	1.9	1.76	1.9	1.9	1.9	1.32	1.44	1.28	1.24	1.32	1.24	1.24	1.32	1.32	1.32	1.24	1.24	1.24	1.24	1.32	1.32	0.92	0.39	0.39	0.39	0.39	0.39	2.38	2.38	2.38	2.38	2.38	1.67	1.67	1.01
	GS5.6	2.94	1.63	1.63	1.63	1.67	1.67	1.92	1.92	1.92	1.92	1.92	1.92	1.92	1.92	1.76	1.92	1.92	1.92	1.45	1.5	1	1.27	1.4	1.27	1.27	1.18	1.18	1.92	1.27	1.27	1.27	1.27	1.18	1.18	0.86	0.3	0.3	0.3	0.3	0.3	2.16	2.16	2.16	2.16	2.16	2.3	2.3	1.06
	GS5.7	3.28	2.08	2.08	2.08	1.68	1.68	1.56	1.56	1.79	1.79	1.79	1.79	1.79	1.79	1.66	1.79	1.79	1.79	2.08	1.55	1	1.37	1.56	1.37	1.37	1.56	1.56	1.56	1.37	1.37	1.37	1.37	1.56	1.56	2.08	0.59	0.59	0.59	0.59	0.59	2.54	2.54	2.54	2.54	2.54	2.83	2.83	1.77
	WL4	3.27	0.89	0.89	0.89	1.81	1.81	1.62	1.62	2.35	2.35	2.35	2.35	2.35	2.35	2.13	2.35	2.35	2.35	0.89	1.65	1.55	0.93	1.62	0.99	1.44	1.62	1.62	1.62	0.93	0.93	1.44	1.44	1.62	1.62	0.89	0.4	0.4	0.4	0.4	0.4	1.46	1.46	1.46	1.46	1.46	4.57	4.57	2.89
	NX7.1	2.94	0.99	0.99	0.99	1.29	1.29	0.99	1.09	1.62	1.62	1.62	1.62	1.62	1.62	1	1.5	1.62	1.62	0.99	1.29	0.99	1.29	1.25	1.29	1.29	1.25	1.25	1.25	1.29	1.29	1.29	1.29	1.25	1.25	0.99	0.39	0.39	0.39	0.39	0.39	1.63	1.63	1.63	1.63	1.63	4.17	4.17	2.37
	JM37.2	3.87	1.26	1.26	1.26	0.83	1.14	1.01	1.01	1.03	1.03	1.03	1.03	1.03	1.03	1.03	1.03	1.03	1.03	2.12	1.66	1.68	1.66	1.77	1.66	1.66	1.77	1.77	1.77	1.66	1.66	1.66	1.66	1.77	1.77	2.33	0.32	0.32	0.32	0.32	0.32	1.71	1.71	1.71	1.71	1.71	1.44	1.44	1.49
	JM8.3	2.82	1.31	1.31	1.31	1.37	1.37	1.47	1.47	2.56	2.56	2.56	2.56	2.56	2.56	2.32	2.56	2.56	2.56	1.31	1.37	1.18	1.37	1.33	1.37	1.37	1.33	1.33	1.33	1.37	1.37	1.37	1.37	1.33	1.33	1.31	0.5	0.5	0.5	0.5	0.5	0.96	0.96	0.96	0.96	0.96	2.05	2.05	0.96
	WL2	3.6	2.1	2.1	2.1	2.2	2.2	2.59	2.59	1.73	1.73	1.73	1.73	1.73	1.73	1.6	1.73	1.73	1.73	2.1	1.83	1.47	1.34	1.47	1.34	1.34	1.47	1.47	1.47	1.34	1.34	1.34	1.34	1.47	1.47	2.1	0.32	0.32	0.32	0.32	0.32	1.68	1.68	1.68	1.68	1.68	4.43	4.43	2.62
	WL1	3	1	1	1	1.42	1.42	1.42	1.42	2.9	2.9	2.9	2.9	2.9	2.9	2.6	2.9	2.9	2.9	1	1.42	0.99	1.42	1.42	1.42	1.42	1.42	1.42	1.42	1.42	1.42	1.42	1.42	1.42	1.42	1	0.39	0.39	0.39	0.39	0.39	0.94	0.94	0.94	0.94	0.94	1.41	1.41	1.4
	ANGGW.1	2.87	1.77	1.77	1.77	1.02	1.02	1.24	1.24	2.79	2.79	2.79	2.79	2.79	2.79	2.51	2.79	2.79	2.79	1.77	1.59	1.24	1.59	1.71	1.59	1.59	1.71	1.71	1.71	1.59	1.59	1.59	1.59	1.71	1.71	1.77	0.97	0.97	0.97	0.97	0.97	1.25	1.25	1.25	1.25	1.25	2.79	1.41	1.27
	CJM6.2	3.17	1.62	1.62	1.62	2.04	2.04	2.35	2.35	0.95	0.95	0.95	0.95	0.95	0.95	0.95	0.95	0.95	0.95	1.62	1.81	1	1.5	1.58	1.5	1.5	1.58	1.58	1.58	1.5	1.5	1.5	1.5	1.58	1.58	1.62	0.46	0.46	0.46	0.46	0.46	0.67	0.67	0.67	0.67	0.67	4.1	4.1	2.37
	DJM4.1	3.01	1.49	1.49	1.49	2.1	2.1	2.35	2.35	1.57	1.57	1.57	1.57	1.57	1.57	0.95	0.95	0.95	0.95	1.49	1.9	1	1.64	1.64	1.64	1.64	1.64	1.64	1.64	1.64	1.64	1.64	1.64	1.64	1.64	1.49	0.51	0.51	0.51	0.51	0.51	0.56	0.56	0.56	0.56	0.56	3.9	3.9	2.49
	CJM20.1	2.96	1.48	1.48	1.48	2.23	2.23	2.51	2.51	1.6	1.6	1.6	1.6	1.6	1.6	0.92	0.92	0.92	0.92	1.48	1.97	1.49	1.62	1.49	1.62	1.62	1.49	1.49	1.49	1.62	1.62	1.62	1.62	1.49	1.49	1.48	0.54	0.54	0.54	0.54	0.54	0.69	0.69	0.69	0.69	0.69	4.36	4.36	2.45
	CJM11.1	3	1.46	1.46	1.46	2.14	2.14	2.46	2.46	1.51	1.51	1.51	1.51	1.51	1.51	0.92	0.92	0.92	0.92	1.46	1.88	1	1.54	1.62	1.54	1.54	1.62	1.62	1.62	1.54	1.54	1.54	1.54	1.62	1.62	1.46	0.47	0.47	0.47	0.47	0.47	0.64	0.64	0.64	0.64	0.64	4.43	4.43	2.42
	JM4.8	3.01	1.92	1.92	1.92	1.83	1.83	1.74	1.74	1	1	1	1	1	1	1	1	1	1	1.92	1.64	1	1.38	1.74	1.38	1.38	1.74	1.74	1.74	1.38	1.38	1.38	1.38	1.74	1.74	1.92	0.55	0.55	0.55	0.55	0.55	1.01	1.01	1.01	1.01	1.01	2.21	2.21	1.01
	JM13.2	3.03	1.71	1.71	1.71	1.46	1.46	1.54	1.54	1.01	1.01	1.01	1.01	1.01	1.01	1.01	1.01	1.01	1.01	1.71	1.46	1.47	1.46	1.54	1.46	1.46	1.54	1.54	1.54	1.46	1.46	1.46	1.46	1.54	1.54	1.71	0.46	0.46	0.46	0.46	0.46	0.92	0.92	0.92	0.92	0.92	2.5	2.5	1.15
	SXJM1.1	3.07	1.85	1.85	1.85	1.52	1.52	1.65	1.65	1.01	1.01	1.01	1.01	1.01	1.01	1.01	1.01	1.01	1.01	1.85	1.52	0.99	1.52	1.65	1.52	1.52	1.65	1.65	1.65	1.52	1.52	1.52	1.52	1.65	1.65	1.85	0.69	0.69	0.69	0.69	0.69	1.93	1.93	1.93	1.93	1.93	1.87	1.87	0.65
Mantou 1	BT4	2.5	0.68	0.68	0.68	1.4	1.4	1.01	1.01	0.97	0.97	0.97	0.97	0.97	0.97	0.97	0.97	0.97	0.97	0.85	0.94	0.46	0.51	0.38	0.51	0.37	0.38	0.38	0.38	0.51	0.51	0.33	0.33	0.38	0.38	0.68	0.18	0.18	0.18	0.18	0.18	2.89	2.89	2.89	2.89	2.89	1.78	1.78	0.81
	BT1.1	2.51	0.66	0.66	0.66	1.44	1.44	1.68	1.68	0.97	0.97	0.97	0.97	0.97	0.97	0.97	0.97	0.97	0.97	0.66	1	0.36	0.41	0.58	0.41	0.41	0.35	0.58	0.58	0.41	0.41	0.41	0.41	0.58	0.58	0.66	0.33	0.33	0.33	0.33	0.33	2.79	2.79	2.79	2.79	2.79	1.67	1.67	0.93
	BT2.8	2.53	0.71	0.71	0.71	1.55	1.55	1.77	1.77	0.98	0.98	0.98	0.98	0.98	0.98	0.98	0.98	0.98	0.98	0.71	1.13	0.52	0.57	0.46	0.57	0.4	0.46	0.46	0.46	0.57	0.57	0.57	0.57	0.46	0.46	0.71	0.21	0.21	0.21	0.21	0.21	2.83	2.83	2.83	2.83	2.83	1.75	1.75	1.07
	BT2.6	2.52	0.95	0.95	0.81	1.68	1.68	1.88	1.86	0.96	0.96	0.96	0.96	0.96	0.96	0.96	0.96	0.96	0.96	0.38	0.53	0.52	0.53	0.46	0.53	0.53	0.46	0.46	0.46	0.53	0.53	0.53	0.53	0.46	0.46	0.38	0.22	0.22	0.22	0.22	0.22	3.33	3.33	3.33	3.33	3.33	1.86	1.86	1.09
	WL3	2.3	0.8	0.8	0.8	2.05	2.05	2.15	2.15	1.13	1.13	1.13	1.13	1.13	1.13	0.85	0.85	0.85	0.85	0.8	0.71	0.52	0.93	0.46	0.43	0.43	0.46	0.48	0.46	0.93	0.43	0.43	0.43	0.46	0.46	0.8	0.31	0.31	0.31	0.31	0.31	4.94	4.94	4.94	4.94	4.94	2.53	2.53	1.05
	BT3	2.37	0.83	0.83	0.73	1.33	1.33	1.55	1.55	0.85	0.85	0.85	0.85	0.85	0.85	0.85	0.85	0.85	0.85	0.45	0.9	0.49	0.52	0.43	0.52	0.37	0.43	0.43	0.43	0.52	0.52	0.32	0.32	0.43	0.43	0.45	0.34	0.34	0.34	0.34	0.34	4.95	4.95	4.95	4.95	4.95	1.82	1.82	0.98
Mosaic	XJ7.3	1.55	1.11	1.82	1.82	9.9	8.38	7.63	7.48	0.48	0.48	0.48	0.48	0.48	1.29	3.48	3.48	1.27	1.29	1.82	2.37	0.3	1.65	0.42	1.65	1.65	0.42	1.45	0.42	1.65	1.65	2.37	2.37	1.45	1.45	1.82	0.45	0.32	0.32	0.45	0.45	1.43	1.43	1.43	1.43	1.43	3.69	1.67	3.42
	NX8.3	2.93	1.44	1.44	1.44	2.13	2.13	2.41	2.41	3.05	3.05	3.05	3.05	3.05	3.05	2.73	3.05	3.05	3.05	1.26	1.48	1.49	1.35	1.49	1.48	1.48	1.49	1.49	1.49	1.48	1.48	1.48	1.48	1.49	1.49	1.22	0.98	0.98	0.98	0.98	0.98	1.2	1.2	1.2	1.2	1.2	3.62	3.62	2.42
	XJ2	1.58	1	1	1	1.03	1.03	1.33	1.33	1.4	1.4	1.4	1.4	1.4	1.4	0.99	0.99	0.99	0.99	1	1.03	1.02	1.03	1.02	1.03	1.03	1.02	1.02	1.02	1.03	1.03	1.03	1.03	1.02	1.02	1	0.81	0.81	0.81	0.81	0.81	1.2	1.2	1.2	1.2	1.2	2.21	2.21	1.36
Milk	F3-4	0.98	1	1	0.89	0.66	0.66	0.58	0.58	0	0	0	0	0	0.99	0.98	0.98	0.98	0.98	0.54	0.66	1.01	1.15	1.01	1.18	1.12	0.54	0.58	1.01	1.18	1.18	0.66	0.66	0.58	0.54	0.54	0.37	0.37	0.37	0.37	0.37	2.75	2.75	2.75	2.75	2.75	1.26	0.71	0.54
	B1-1	2.76	0.97	0.97	0.97	0.83	0.74	0.54	0.54	0.01	0.01	0.01	0.01	0.01	0.98	0.96	0.96	0.96	0.96	0.97	0.44	1	0.92	1	1.01	1.01	0.54	0.54	1	1.01	1.01	0.44	0.44	0.54	0.54	0.97	0.96	0.96	0.96	0.96	0.96	3.43	3.43	3.43	3.43	3.43	0.33	0.33	0.26
	C5-1	2.13	0.85	0.85	0.85	0.61	0.61	1.01	0.85	1.45	1.45	1.45	1.45	1.45	1.45	0.98	0.98	0.98	0.98	0.85	0.61	1.17	1.42	1.54	1.42	1.42	0.56	0.56	1.54	1.42	1.42	0.61	0.61	0.56	0.56	0.85	0.22	0.22	0.22	0.22	0.22	2.94	2.94	2.94	2.94	2.94	1.03	1.03	0.6
	JZ1-4	1.78	0.99	0.99	0.99	1.54	1.54	2.1	2.07	0.99	0.99	0.99	0.99	0.99	0.99	0.99	0.99	0.99	0.99	0.79	1.54	1	1.54	1.31	1.54	1.54	0.4	0.4	1	1.54	1.54	1.54	1.54	0.4	0.4	0.13	0.15	0.15	0.15	0.15	0.15	2.83	2.83	2.83	2.83	2.83	0.24	0.24	0.04
	5-3004	2.01	0.99	0.99	0.99	0.64	0.64	0.39	0.61	0.99	0.99	0.99	0.99	0.99	1.03	0.99	0.99	0.99	0.99	0.99	0.64	1	1.2	1.27	1.3	1.23	0.53	0.39	1	1.3	1.3	0.64	0.64	0.39	0.53	0.99	0.35	0.35	0.35	0.35	0.35	3.18	3.18	3.18	3.18	3.18	0.63	0.43	0.16
	11-3002	2.14	0.84	0.84	0.84	0.55	0.55	0.53	0.53	1.69	1.69	1.69	1.69	1.69	1.69	0.98	0.98	0.98	0.98	0.84	0.55	1.03	1.24	1.09	1.24	1.24	0.53	0.53	1.03	1.24	1.24	0.55	0.55	0.53	0.53	0.84	0.15	0.15	0.15	0.15	0.15	4.26	4.26	4.26	4.26	4.26	0.7	0.7	0.13
	NQ13-1	2.18	0.99	0.99	0.99	0.5	0.5	0.47	0.47	1.8	1.8	1.8	1.8	1.8	1.8	0.99	0.99	0.99	0.99	0.99	0.5	1.03	1	0.95	0.94	0.5	0.47	0.47	1.03	1	1	0.5	0.5	0.47	0.47	0.99	0.32	0.32	0.32	0.32	0.32	3.42	3.42	3.42	3.42	3.42	0.03	0.03	0.05
	LM1-2	2.12	0.99	0.77	0.77	0.24	0.65	0.19	0.43	0.98	0.98	2.49	0.98	0.98	0.97	0.98	0.98	0.98	0.98	0.77	0.58	0.75	1.02	0.67	0.93	0.24	0.26	0.57	0.72	1.02	1.02	0.58	0.58	0.34	0.34	0.77	0.32	0.32	0.32	0.32	0.32	3.02	3.02	3.02	3.02	3.02	0.05	0.05	0.07
	WM11-3	2.18	0.97	0.97	0.97	0.52	0.52	0.51	0.51	0.97	0.97	0.97	0.97	0.97	0.97	0.97	0.97	0.97	0.97	0.97	0.52	1	1.05	0.93	0.99	0.52	0.51	0.51	1	1.05	1.05	0.52	0.52	0.51	0.51	0.97	0.3	0.3	0.3	0.3	0.3	2.95	2.95	2.95	2.95	2.95	0.03	0.03	0.06
	DX10-3	2.13	0.96	0.96	0.96	1.03	0.84	0.6	0.6	0.96	0.96	0.96	0.96	0.96	0.96	0.96	0.96	0.96	0.96	0.96	0.51	1	1.03	0.92	0.68	0.51	0.42	0.53	1	1.03	1.03	0.51	0.51	0.42	0.42	0.96	0.22	0.22	0.22	0.22	0.22	3.04	3.04	3.04	3.04	3.04	0.05	0.05	0.06
	QH21-3	2.34	0.77	0.77	0.77	1.07	1.07	1.36	1.36	1.44	1.44	1.44	1.44	1.44	1.44	0.94	0.94	0.94	0.94	0.77	0.85	0.67	0.57	0.67	0.57	0.57	0.65	0.48	0.67	0.57	0.57	0.57	0.57	0.48	0.48	0.77	0.5	0.5	0.5	0.5	0.5	3.72	3.72	3.72	3.72	3.72	1.03	0.67	0.35
	QH1-3	2.31	0.98	0.98	0.98	1.34	1.52	1.88	1.88	1.37	1.37	1.37	1.37	1.37	1.37	0.98	0.98	0.98	0.98	0.98	0.76	0.96	1.05	1.02	1.01	0.76	0.53	0.53	1.02	1.05	1.05	0.76	0.76	0.53	0.53	0.98	0.31	0.31	0.31	0.31	0.31	3.37	3.37	3.37	3.37	3.37	1.21	1.21	0.37
	QH25-4	2.45	0.78	0.78	0.78	0.66	1.13	0.58	1.27	1.36	1.36	1.36	1.36	1.36	1.36	0.91	0.91	0.91	0.91	0.78	0.66	0.95	1.12	0.99	1.06	0.66	0.58	0.58	0.99	1.12	1.12	0.66	0.66	0.58	0.58	0.78	0.93	0.93	0.93	0.93	0.93	3.19	3.19	3.19	3.19	3.19	0.45	0.45	0.53
	QH45-2	3	1.42	1.42	1.42	1.61	1.61	1.59	1.59	1.57	1.57	1.57	1	1	1	1	1	1	1	1.42	1.61	1.52	1.51	1.59	1.61	1.61	1.59	1.59	1.59	1.61	1.61	1.61	1.61	1.59	1.59	1.42	0.6	0.6	0.6	0.6	0.6	2.16	2.16	2.16	2.16	2.16	0.97	0.42	0.29
	WM7-1	1.83	0.49	0.49	0.49	0.65	0.65	0.6	0.6	1.68	1.68	1.68	1.68	1.68	1.68	0.97	0.97	0.97	0.97	0.49	0.65	0.6	1.08	0.65	1.08	1.03	0.54	0.6	0.6	1.08	1.08	0.65	0.65	0.6	0.54	0.49	0.34	0.34	0.34	0.34	0.34	3.02	3.02	3.02	3.02	3.02	1.15	0.79	0.62
Wine	NX3	1.63	0.26	0.26	0.26	0.12	0.12	0.14	0.14	2.13	2.13	2.13	2.13	2.13	2.13	0.97	0.97	0.97	2.13	0.26	0.44	0.24	0.44	0.47	0.44	0.44	0.47	0.47	0.47	0.44	0.44	0.44	0.44	0.47	0.47	0.26	0.66	0.66	0.66	0.66	0.66	0.51	0.51	0.51	0.51	0.51	2.84	2.84	1.53
	NX1	1.59	0.48	0.48	0.48	0.2	0.21	0.22	0.22	2.17	2.17	2.17	2.17	2.17	2.17	0.97	0.97	0.97	2.17	0.48	0.47	0.22	0.47	0.26	0.47	0.47	0.51	0.51	0.22	0.47	0.47	0.47	0.47	0.51	0.51	0.48	0.97	0.97	0.97	0.97	0.97	0.43	0.43	0.43	0.43	0.43	3.07	3.07	1.97
	NX2	1.6	0.46	0.46	0.46	0.33	0.33	0.35	0.35	2.15	2.15	2.15	2.15	2.15	2.15	0.95	0.95	0.95	2.15	0.46	0.33	0.35	0.33	0.35	0.33	0.02	0.02	0.35	0.35	0.33	0.33	0.33	0.33	0.35	0.35	0.46	0.96	0.96	0.96	0.96	0.96	0.43	0.43	0.43	0.43	0.43	2.77	2.77	1.52
	XJ5	2.31	0.62	0.62	0.62	0.94	0.94	0.21	0.4	1.44	1.44	1.44	1.44	1.44	1.44	0.96	0.96	1.44	1.44	0.62	0.48	0.21	0.48	0.28	0.48	0.48	0.28	0.71	0.21	0.48	0.48	0.48	0.48	0.71	0.71	0.62	0.97	0.97	0.97	0.97	0.97	0.29	0.29	0.29	0.29	0.29	3	3	1.58
ADY	MLAF.1	2.38	0.68	0.68	0.68	2.05	2.05	2.35	2.35	1.84	1.84	1.84	1.84	1.84	1.84	1.7	1.84	1.84	1.84	0.68	0.49	0.48	0.49	0.48	0.49	0.49	0.48	0.48	0.48	0.49	0.49	0.49	0.49	0.48	0.48	0.68	0.93	0.93	0.93	0.93	0.93	1.92	1.92	1.92	1.92	1.92	2.63	2.63	1.56
	DBL.1	2.57	0.72	0.72	0.72	2.41	2.41	2.73	2.73	1.78	1.78	1.78	1.78	1.78	1.78	1.65	1.78	1.78	1.78	0.72	0.56	0.56	0.56	0.56	0.56	0.56	0.56	0.56	0.56	0.56	0.56	0.56	0.56	0.56	0.56	0.72	0.94	0.94	0.94	0.94	0.94	1.75	1.75	1.75	1.75	1.75	2.62	2.62	1.7
	LSF.1	2.21	0.73	0.73	0.73	2.43	2.43	2.67	2.67	1.82	1.82	1.82	1.82	1.82	1.82	1.69	1.82	1.82	1.82	0.73	0.56	0.34	0.56	0.58	0.56	0.56	0.58	0.58	0.58	0.56	0.56	0.56	0.56	0.58	0.58	0.73	0.96	0.96	0.96	0.96	0.96	1.79	1.79	1.79	1.79	1.79	2.53	2.53	1.58
	BS	2.09	0.68	0.68	0.76	3.56	3.56	3.75	3.75	1.46	1.46	1.46	1.46	1.46	1.46	1.46	1.46	1.46	1.46	0.98	0.59	0.23	0.59	0.59	0.59	0.59	0.59	0.59	0.59	0.59	0.59	0.59	0.59	0.59	0.59	0.98	0.21	0.21	0.21	0.21	0.21	0.8	0.8	0.8	0.8	0.8	3.97	3.97	3.13
	ANG1	2.43	0.88	0.68	0.68	2.82	2.82	3.16	3.16	1.54	1.54	1.54	1.54	1.54	1.54	0.99	1.43	1.54	1.54	0.68	0.82	0.79	0.82	0.79	0.82	0.82	0.79	0.79	0.79	0.82	0.82	0.82	0.82	0.79	0.79	0.68	0.34	0.34	0.34	0.34	0.34	1.42	1.42	1.42	1.42	1.42	2.38	2.38	1.42
	AFB.1	2.41	0.87	0.73	0.73	2.9	2.86	3.22	3.22	1.85	1.85	1.85	1.85	1.85	1.85	0.94	1.2	1.27	1.27	0.73	0.92	0.74	1.16	1.02	0.76	0.74	0.99	0.74	1.02	1.16	0.76	0.61	0.61	0.74	0.74	0.73	0.32	0.32	0.32	0.32	0.32	1.87	1.87	1.87	1.87	1.87	2.64	2.64	1.49
Mosaic	XJ4	0.95	1	1	1	0.02	0.05	0.04	0.06	1.43	1.43	1.43	1.43	1.43	1.43	0.98	0.98	0.98	0.98	1	1	1.01	0.79	1.01	0.79	0.9	1.01	1.01	1.01	0.79	0.79	1	1	1.01	1.01	1	0.78	0.78	0.78	0.78	0.78	1.44	1.44	1.44	1.44	1.44	2.55	2.55	1.49
CHN-VIII	BJ9	0.99	0.39	0.64	0.64	1	1	1.01	1.01	2.16	2.16	2.16	2.16	2.16	2.16	1	1	1	1	0.64	0.82	0.15	0.57	0.54	0.57	0.57	0.54	0.54	0.54	0.57	0.57	0.57	0.57	0.54	0.54	0.64	0.98	0.98	0.98	0.98	0.98	1.4	1.4	1.4	1.4	1.4	2.57	2.57	1.53
	BJ10	0.99	0.51	0.96	0.96	1.38	1.38	1.54	1.54	2.28	2.28	2.28	2.28	2.28	2.28	0.96	0.96	0.96	0.96	0.96	1.05	0.19	0.61	0.6	0.61	0.61	0.6	0.6	0.6	0.61	0.61	0.61	0.61	0.6	0.6	0.96	0.95	0.95	0.95	0.95	0.95	1.66	1.66	1.66	1.66	1.66	2.63	2.63	1.64
	BJ13	0.99	0.52	0.99	0.99	1.35	1.35	1.42	1.42	2.07	2.07	2.07	2.07	2.07	2.07	0.99	0.99	0.99	0.99	0.99	0.57	0.2	0.57	0.53	0.57	0.57	0.53	0.53	0.53	0.57	0.57	0.57	0.57	0.53	0.53	0.99	0.98	0.98	0.98	0.98	0.98	1.36	1.36	1.36	1.36	1.36	2.37	2.37	1.75
	BJ11	0.97	0.51	0.96	0.96	1.12	1.12	1.73	1.73	2.11	2.11	2.11	2.11	2.11	2.11	0.96	0.96	0.96	0.96	0.96	0.87	0.21	0.54	0.58	0.54	0.54	0.58	0.58	0.58	0.54	0.54	0.54	0.54	0.58	0.58	0.96	0.94	0.94	0.94	0.94	0.94	1.48	1.48	1.48	1.48	1.48	2.55	2.55	1.73
	BJ5	0.97	0.54	0.94	0.94	1.14	1.14	1.35	1.33	2.06	2.06	2.06	2.06	2.06	2.06	0.97	0.97	0.97	0.97	0.94	0.31	0.12	0.31	0.12	0.31	0.31	0.12	0.66	0.12	0.31	0.31	0.31	0.31	0.66	0.66	0.94	0.52	0.52	0.52	0.52	0.52	1.38	1.38	1.38	1.38	1.38	3.55	3.55	2.44
	BJ2	0.99	1.5	1.5	1.5	1.62	1.62	2.02	2.02	2.19	2.19	2.19	2.19	2.19	2.19	0.94	0.94	0.94	0.94	0.45	0.47	0.3	0.47	0.53	0.47	0.47	2.02	2.02	0.3	0.47	0.47	0.47	0.47	2.02	2.02	0.19	0.6	0.6	0.6	0.6	0.6	1.46	1.46	1.46	1.46	1.46	2.55	2.55	1.46
Mosaic	SD4	1.01	1.44	1.44	1.44	0.25	0.27	0.27	0.29	2.26	2.26	2.26	2.26	2.26	2.26	0.99	0.99	0.99	0.99	1.09	0.96	0.21	0.96	0.51	0.46	0.46	0.37	1	0.51	0.96	0.46	0.96	0.96	1	1	1	0.98	0.98	0.98	0.98	0.98	1.18	1.18	1.18	1.18	1.18	1.47	1.47	0.98
	JL3	1.67	0.15	0.15	0.15	0.04	0.04	0.05	0.05	1.39	1.39	1.39	1.39	1.39	1.39	0.97	0.97	0.97	0.97	0.82	1.23	1.01	0.88	1.05	0.92	1.23	1.3	1.3	1.01	0.88	0.88	1.23	1.23	1.3	1.3	0.99	0.96	0.96	0.96	0.96	0.96	1.25	1.25	1.25	1.25	1.25	1.69	1.69	0.96
	JL1	1.67	0.17	0.17	0.17	0.06	0.06	0.07	0.07	1.19	1.19	1.19	1.19	1.19	1.19	0.97	0.97	1.19	1.19	0.83	1.21	1.04	0.72	1.08	0.78	1.21	1.35	1.35	1.04	0.72	0.72	1.21	1.21	1.35	1.35	0.99	0.96	0.96	0.96	0.96	0.96	1.24	1.24	1.24	1.24	1.24	1.74	1.74	0.91
CHN-VI/VII	SD2	1.12	2.04	2.04	2.04	0.66	0.66	1	0.91	1.31	1.31	1.31	1.31	1.31	1.31	0.72	0.91	0.96	0.96	1.18	0.95	1	0.66	1	0.69	0.95	0.91	0.84	1	0.66	0.66	0.95	0.95	0.84	0.84	0.96	0.94	0.94	0.94	0.94	0.94	1.34	1.34	1.34	1.34	1.34	0.94	0.94	0.83
	SD1	1.05	1.65	1.65	1.65	0.78	0.78	1.01	1.01	1.27	1.27	1.27	1.27	1.27	1.27	0.96	0.96	0.96	0.96	1.65	0.96	1.01	0.96	1.01	0.96	0.96	1.01	1.01	1.01	0.96	0.96	0.96	0.96	1.01	1.01	1.65	0.96	0.96	0.96	0.96	0.96	1.37	1.37	0.71	1.37	1.37	1.73	1.73	1.51
	BJ4	1	2.34	2.34	2.34	1.1	1.1	0.99	0.99	0.9	0.9	0.9	0.9	0.9	0.9	0.9	0.9	0.9	0.9	1.19	1.1	0.99	1.1	0.99	1.1	1.1	0.99	0.99	0.99	1.1	1.1	1.1	1.1	0.99	0.99	0.9	0.62	0.62	0.62	0.62	0.62	1.69	1.69	1.69	1.69	1.69	1.55	1.55	1.03
	SX10	1.01	2.14	2.14	2.14	0.34	0.34	0.4	0.4	1.16	1.16	1.16	1.16	1.16	1.16	0.96	0.96	0.96	0.96	1.22	1.23	1.03	0.63	1.03	0.71	1.23	1.03	1.03	1.03	0.63	0.63	1.23	1.23	1.03	1.03	0.99	0.97	0.97	0.97	0.97	0.97	1.51	1.51	1.51	1.51	1.51	1.5	1.5	1.02
	XJ1	0.96	2.01	2.01	2.01	1.09	1.09	1	1	0.93	0.93	0.93	0.93	0.93	0.93	0.93	0.93	0.93	0.93	1.13	1.09	1	0.81	1	0.81	0.96	1	1	1	0.81	0.81	1.09	1.09	1	1	0.91	0.91	0.91	0.91	0.91	0.91	1.53	1.53	1.53	1.53	1.53	1.49	1.49	1.05
	XJ7	0.99	1.96	1.96	1.96	0.09	0.09	0.12	0.12	1.18	1.18	1.18	1.18	1.18	1.18	0.97	0.97	1.18	1.18	1.19	0.92	1	0.58	1	0.58	0.58	0.56	1	1	0.58	0.58	0.92	0.92	1	1	1	0.96	0.96	0.96	0.96	0.96	1.26	1.26	1.26	1.26	1.26	1.33	1.33	0.93
	XJ3	1.85	2.31	2.31	2.31	0.12	0.12	0.66	0.66	1.41	1.41	1.41	1.41	1.41	1.41	0.97	0.97	0.97	0.97	1.24	0.98	0.93	0.98	0.92	0.88	0.12	0.65	0.66	1.04	0.98	0.98	0.98	0.98	0.66	0.66	0.98	0.22	0.22	0.22	0.22	0.22	1.08	1.08	1.08	1.08	1.08	1.78	1.78	1.12
	YN4	1	1.79	1.79	1.79	2.02	2.02	2.05	2.05	1.28	1.28	1.28	1.28	1.28	1.28	0.99	0.99	0.99	0.99	1.15	0.7	0.68	0.7	0.61	0.7	0.7	0.59	0.59	0.55	0.7	0.7	0.7	0.7	0.59	0.59	0.99	0.98	0.98	0.98	0.98	0.98	1.32	1.32	1.32	1.32	1.32	1.24	1.24	0.94
	SD3	1	2.28	2.28	2.28	2.04	2.04	2.21	2.21	1.26	1.26	1.26	1.26	1.26	1.26	0.99	0.99	0.99	0.99	1.39	0.74	1.01	0.74	1.01	0.74	0.74	0.85	0.7	1.01	0.74	0.74	0.74	0.74	0.7	0.7	1.16	0.81	0.81	0.81	0.81	0.81	1.35	1.35	1.35	1.35	1.35	1.28	1.28	0.98
	BJ28	1.01	2.19	2.19	2.19	1.87	1.87	2.22	2.22	1.16	1.16	1.16	1.16	1.16	1.16	1	1.11	1.16	1.16	1.25	1.35	0.81	0.64	0.81	0.64	0.64	0.81	0.52	0.81	0.64	0.64	0.64	0.64	0.52	0.81	1.02	0.83	0.83	0.83	0.83	0.83	1.36	1.36	1.36	1.36	1.36	1.42	1.42	1.16
	FJ12	1.01	1.97	1.97	1.97	0.01	0.03	0.01	0.03	1.26	1.26	1.26	1.26	1.26	1.26	0.98	0.98	0.98	0.98	1.19	0.91	0.99	0.91	0.99	0.91	0.91	0.99	0.99	0.99	0.91	0.91	0.91	0.91	0.99	0.99	1	0.97	0.97	0.97	0.97	0.97	1.31	1.31	1.31	1.31	1.31	1.28	1.28	1
	XJ6	1.05	1.94	1.94	1.94	0.17	0.19	0.2	0.22	1.23	1.23	1.23	1.23	1.23	1.23	0.98	0.98	1.23	1.23	1.17	1.01	0.98	0.69	0.98	0.73	1.01	0.98	0.98	0.98	0.69	0.69	1.01	1.01	0.98	0.98	0.98	1	1	1	1	1	1.37	1.37	1.37	1.37	1.37	1.44	1.44	0.98
	BJ7	1	1.67	1.67	1.67	0.4	0.4	0.45	0.45	0.99	0.99	0.99	0.99	0.99	0.99	0.99	0.99	0.99	0.99	1.12	0.95	1.01	0.86	1.01	0.95	0.95	0.88	0.78	1.01	0.95	0.95	0.95	0.95	0.78	0.78	0.98	0.83	0.83	0.83	0.83	0.83	1.26	1.26	1.26	1.26	1.26	0.99	0.99	1.01
	YN5	1.72	1.84	1.84	1.84	0.66	0.67	1.26	1.26	2.13	2.13	2.13	2.13	2.13	2.13	1.92	2.13	2.13	2.13	1.84	1	1.06	1	1.06	1	1	1.26	1.26	1.06	1	1	1	1	1.26	1.26	1.84	0.99	0.99	0.99	0.99	0.99	1.25	1.25	1.25	1.25	1.25	1.32	1.32	0.89
	YN1	0.98	1.85	1.85	1.85	0.29	0.33	0.29	0.31	2.08	2.08	2.08	2.08	2.08	2.08	1.86	2.08	2.08	2.08	0.69	0.54	1.1	0.53	1.08	0.54	0.54	1.08	1.08	1.08	0.53	0.53	0.54	0.54	1.08	1.08	0.39	0.99	0.99	0.99	0.99	0.99	2.25	2.25	2.25	2.25	2.25	0.64	0.64	0.34
	HLJ3	1.31	1.67	1.67	1.67	0.15	0.17	0.18	0.2	1.19	1.19	1.19	1.19	1.19	1.19	0.73	1.1	1.19	1.19	1.14	0.82	1.02	0.82	0.99	0.82	0.82	0.99	0.99	0.99	0.82	0.82	0.82	0.82	0.99	0.99	1	0.96	0.96	0.96	0.96	0.96	1.15	1.15	1.15	1.15	1.15	2.27	1.41	1.08
	HLJ2	1.02	1.77	1.77	1.77	0.18	0.2	0.2	0.23	1.3	1.3	1.3	1.3	1.3	1.3	0.99	0.99	0.99	0.99	1.16	0.96	1.01	0.9	1.01	0.96	0.96	1.01	1.15	1.01	0.96	0.96	0.96	0.96	1.01	1.01	1	0.99	0.99	0.99	0.99	0.99	1.39	1.39	1.39	1.39	1.39	1.81	1.81	0.96
	JL4	1.23	2.43	2.43	2.43	0.15	0.15	0.18	0.18	1.19	1.19	1.19	1.19	1.19	1.19	0.97	0.97	0.97	0.97	1.28	0.89	1.03	0.89	0.99	0.89	0.89	0.99	0.99	0.99	0.89	0.89	0.89	0.89	0.99	0.99	0.99	0.75	0.75	0.75	0.75	0.75	1.05	1.05	1.05	1.05	1.05	1.61	1.61	1.05
	SX11	0.98	2.03	2.03	2.03	1	1	1.69	1.69	1.17	1.17	1.17	1.17	1.17	1.17	0.99	0.99	0.99	0.99	1.21	1	0.99	1	0.99	1	1	0.99	0.99	0.99	1	1	1	1	0.99	0.99	1.01	0.96	0.96	0.96	0.96	0.96	0.94	0.94	0.94	0.94	0.94	0.95	0.95	0.99
	YN6	1.36	1.79	1.79	1.79	1.4	1.4	1.03	1.03	1.16	1.16	1.16	1.16	1.16	1.16	0.9	0.9	0.9	0.9	1.09	1.03	0.69	0.6	0.73	0.66	1.03	1.03	1.03	0.69	0.6	0.6	1.03	1.03	1.03	1.03	0.92	0.91	0.91	0.91	0.91	0.91	1.41	1.41	1.41	1.41	1.41	1.57	1.57	1.28
	YN3	0.97	2.55	0.94	0.94	1.09	1.09	0.78	1	0.24	0.24	0.24	0.9	0.9	0.9	0.94	0.94	0.94	0.94	0.94	0.86	0.78	1.09	0.78	0.55	0.55	0.78	0.78	0.78	1.09	0.55	0.55	0.55	0.78	0.78	0.94	0.4	0.4	0.4	0.4	0.4	1.55	1.55	1.55	1.55	1.55	1.79	1.79	0.92
	FJ1	1.69	1.96	1.96	1.96	3.9	3.9	4.24	4.24	0.65	0.65	0.65	0.96	0.96	0.96	0.96	0.96	0.96	0.96	0.96	0.54	0.71	0.54	0.71	0.54	0.54	0.6	0.6	0.71	0.54	0.54	0.54	0.54	0.6	0.6	0.96	0.96	0.96	0.96	0.96	0.96	1.43	1.43	1.43	1.43	1.43	1.54	1.54	1.04
CHN-V	FJ6	1.01	2.27	2.27	2.27	0.18	0.2	0.19	0.22	1.23	1.23	1.23	1.23	1.23	1.23	0.98	0.98	1.24	1.33	1.25	1	1.2	1	0.85	1	0.73	0.52	0.66	1.2	1	1	1	1	0.66	0.66	1	0.97	0.97	0.97	0.97	0.97	0.95	0.95	0.95	0.95	0.95	1.01	1.01	0.86
	FJ2	0.96	1.52	1.52	1.52	0.17	0.19	0.19	0.23	0.99	0.99	0.99	0.99	0.99	0.99	0.72	0.93	0.99	0.99	1.05	1.06	1	0.8	0.74	0.8	1.05	0.63	1.31	1	0.8	0.8	1.06	1.06	0.63	0.63	0.94	0.92	0.92	0.92	0.92	0.92	1.09	1.09	1.09	1.09	1.09	1	1	0.94
	ZJ2	0.99	1.91	1.91	1.91	0.17	0.19	0.19	0.21	1.23	1.23	1.23	1.23	1.23	1.23	0.98	0.98	0.98	0.98	1.18	0.93	0.86	0.68	0.86	0.68	0.52	0.49	1	0.86	0.68	0.68	0.93	0.93	1	1	1	0.78	0.78	0.78	0.78	0.78	1.25	1.25	1.25	1.25	1.25	0.84	0.84	0.72
	ZJ1	0.98	1.79	1.79	1.79	0.16	0.16	0.19	0.19	1.2	1.2	1.2	1.2	1.2	1.2	0.98	0.98	0.98	0.98	1.18	0.73	1	0.73	1	0.73	0.73	0.47	1	1	0.73	0.73	0.73	0.73	1	1	1.03	0.74	0.74	0.74	0.74	0.74	1.21	1.21	1.21	1.21	1.21	0.95	0.95	0.77
	HN16	0.98	2.07	2.07	2.07	0.19	0.23	0.2	0.27	1.24	1.24	1.24	1.24	1.24	1.24	0.92	0.92	0.92	0.92	1.17	0.81	1.01	0.81	0.86	0.81	0.81	0.64	0.52	1.01	0.81	0.81	0.81	0.81	0.52	0.64	0.95	0.92	0.92	0.92	0.92	0.92	1.18	1.18	1.18	1.18	1.18	2.35	2.35	0.87
	FJ3	0.75	1.4	1.4	1.4	0.11	0.11	0.94	0.94	0.93	0.93	0.93	0.93	0.93	0.93	0.93	0.93	0.93	0.93	1.4	1.25	0.98	1.03	0.98	1.03	0.73	0.82	0.94	1.04	1.03	1.03	1.25	1.25	0.94	0.94	1.4	0.87	0.87	0.87	0.87	0.87	1.12	1.12	1.12	1.12	1.12	0.77	0.77	1.36
	FJ4	0.95	0.97	0.97	0.97	2.38	2.35	2.3	2.3	0.78	0.78	0.78	0.78	0.78	1.2	1.2	1.2	1.2	1.2	0.51	0.92	1.28	0.92	1.28	0.92	0.92	1.05	0.57	1.28	0.92	0.92	0.92	0.92	0.57	0.57	0.4	0.34	0.34	0.34	0.34	0.34	0.97	0.97	0.97	0.97	0.97	2.05	2.05	1.55
	HN18	0.99	1.99	1.99	1.99	0.17	0.19	0.2	0.22	1.24	1.24	1.24	1.24	1.24	1.24	0.98	0.98	0.98	0.98	1.34	0.99	1.22	0.78	0.8	0.78	0.99	0.61	1.24	1.22	0.78	0.78	0.99	0.99	1.24	1.24	1.18	0.95	0.95	0.95	0.95	0.95	0.91	0.54	0.91	0.54	0.91	1.44	1.44	0.99
	HN17	1.03	2.79	1.2	1.2	0.18	0.2	0.22	0.25	1	1	1	1	1	1	1	1	1	1	1.2	0.99	1.01	0.79	0.78	0.79	0.98	0.68	0.68	1.01	0.79	0.79	0.99	0.99	0.68	0.68	1.2	0.98	0.98	0.98	0.98	0.98	0.98	0.98	0.98	0.98	0.98	1.55	1.55	0.93
	HN14	0.98	1.58	1.58	1.58	0.2	0.22	0.22	0.24	0.97	0.97	0.97	0.97	0.97	0.97	0.97	0.97	0.97	0.97	1.12	0.89	1.2	1.09	1.2	0.63	0.63	0.68	1	1.2	1.09	0.63	0.63	0.63	0.66	0.66	1	0.93	0.93	0.93	0.93	0.93	1.04	1.04	1.04	1.04	1.04	1.51	1.51	0.76
	HN13	0.99	1.78	1.78	1.78	0.17	0.2	0.17	0.18	1.21	1.21	1.21	1.21	1.21	1.21	0.99	0.99	0.99	0.99	1.17	1	1.01	0.73	0.89	0.73	0.99	0.62	0.83	1.01	0.73	0.73	1	1	0.83	0.83	1.01	0.99	0.99	0.99	0.99	0.99	1.24	1.24	1.24	1.24	1.24	0.93	0.93	0.7
	HN15	1	1.94	1.94	1.94	0.17	0.2	0.14	0.17	1.25	1.25	1.25	1.25	1.25	1.25	0.97	0.97	0.97	0.97	0.72	1.07	1.22	1.07	1.22	1.07	0.58	0.48	0.93	1.22	1.07	1.07	1.07	1.07	0.46	0.46	0.72	0.74	0.74	0.74	0.74	0.74	0.53	0.53	0.53	0.53	0.53	3.17	3.17	1.24
	SX9	1	1.46	1.46	1.46	0.54	0.55	0.98	0.98	1.24	1.24	1.24	1.24	1.24	1.24	0.96	0.96	0.96	0.96	1.22	0.94	1.1	0.94	1.1	0.94	0.94	0.98	0.98	1.1	0.94	0.94	0.94	0.94	0.98	0.98	1.17	0.7	0.7	0.7	0.7	0.7	1.34	1.34	1.34	1.34	1.34	1.63	1.63	1.01
CHN-X	JXXY1.1	0.99	1	1	1	0.75	0.75	0.69	0.69	1	1	1	1	1	1	1	1	1	1	1	0.75	1.02	0.94	1.02	0.97	0.65	0.84	0.69	1.02	0.97	0.97	0.75	0.75	0.69	0.69	1	0.57	0.57	0.57	0.57	0.57	1.22	1.22	1.22	1.22	1.22	1.03	0.66	1.03
	NGS21L.1	0.99	2.23	2.23	2.23	4.95	4.95	5.14	5.14	1	1	1	1	1	1	1	1	1	1	0.98	0.98	0.98	0.98	0.98	0.98	0.98	0.93	0.82	0.98	0.98	0.98	0.98	0.98	0.82	0.82	0.98	0.57	0.57	0.57	0.57	0.57	1.23	1.23	1.23	1.23	1.23	1.33	1.33	1.02
	FJSA40.2	0.98	1.04	1.04	1.04	3.32	3.32	3.8	3.8	0.98	0.98	0.98	0.98	0.98	0.98	0.98	0.98	0.98	0.98	1.04	0.53	1	0.96	1	0.96	0.73	0.95	0.84	1	0.96	0.96	0.53	0.53	0.84	0.84	1.04	0.95	0.95	0.95	0.95	0.95	1.3	1.3	1.3	1.3	1.3	1.19	1.19	0.98
	GT99.1	0.99	1.89	1.89	1.89	0.19	0.21	0.21	0.22	1.01	1.01	1.01	1.01	1.01	1.01	1.01	1.01	1.01	1.01	1.89	0.99	1	0.99	1	0.99	0.99	1	1	1	0.99	0.99	0.99	0.99	1	1	1.89	0.98	0.98	0.98	0.98	0.98	1	1	1	1	1	1	1	1
	GT39.1	1.31	2.12	2.12	2.12	0.19	0.21	0.22	0.23	1	1	1	1	1	1	1	1	1	1	0.98	0.92	1.01	0.92	1.01	0.92	0.92	0.74	0.52	1.01	0.92	0.92	0.92	0.92	0.52	0.52	0.98	0.98	0.98	0.98	0.98	0.98	1	1	1	1	1	1.22	1.22	1
	FJ11	1.03	1.41	1.41	1.41	1.74	1.74	2.06	2.06	1.25	1.25	1.25	1.25	1.25	1.25	0.98	0.98	0.98	0.98	1.41	1.2	0.99	0.69	0.99	0.69	0.67	0.76	0.58	0.99	0.69	0.69	0.46	0.46	0.58	0.58	1.41	0.98	0.98	0.98	0.98	0.98	1.05	1.05	1.05	1.05	1.05	1.38	1.38	0.87
CHN-III	HN19	1	1.69	1.69	1.69	0.91	0.59	0.99	0.72	1	1	1	1	1	1	1	1	1	1	1	0.91	0.99	0.91	0.99	0.91	0.91	0.99	0.99	0.99	0.91	0.91	0.91	0.91	0.99	0.99	1	0.72	0.72	0.72	0.72	0.72	1.34	0.95	1.34	1.34	1.34	0.68	0.68	0.83
	HN8	0.81	1.78	1.78	1.78	0.97	0.64	0.82	0.82	1	1	1	1	1	1	1	1	1	1	0.99	0.97	1.01	0.94	1.01	0.97	0.97	0.99	0.82	1.01	0.97	0.97	0.97	0.97	0.82	0.82	0.99	0.73	0.73	0.73	0.73	0.73	0.99	0.7	0.99	0.99	0.99	0.75	0.75	0.97
	HN10	1.04	1.55	1.55	1.55	1.03	0.63	0.98	0.68	1	1	1	1	1	1	1	1	1	1	1	1.03	0.98	1.03	0.98	1.03	1.03	0.98	0.98	0.98	1.03	1.03	1.03	1.03	0.98	0.98	1	1	1	1	1	1	0.98	0.98	0.98	0.98	0.98	1.3	1.3	0.99
	HN9	1.01	1.77	1.77	1.77	0.71	1.07	0.98	0.98	0.97	0.97	0.97	0.97	0.97	0.97	0.97	0.97	0.97	0.97	1.14	1.2	0.98	0.71	0.98	0.75	0.98	0.98	0.98	0.98	0.71	0.71	1.2	1.2	0.98	0.98	0.98	0.94	0.94	0.94	0.94	0.94	0.98	0.98	0.98	0.98	0.98	1.39	1.39	0.76
CHN-IV	BJ23	1	1.79	1.79	1.79	0.17	0.2	0.15	0.18	1	1	1	1	1	1	1	1	1	1	1.15	1	1.16	1	1.16	1	1	1.16	1.16	1.16	1	1	1	1	1.16	1.16	0.99	0.95	0.95	0.95	0.95	0.95	0.95	0.95	0.95	0.95	0.95	1.81	1.81	1.01
	BJ20	1	1.49	1.49	1.49	0.19	0.19	0.16	0.18	1	1	1	1	1	1	1	1	1	1	1.08	1	1	1	1	1	1	1	0.76	1	1	1	1	1	0.76	0.76	0.97	0.96	0.96	0.96	0.96	0.96	1.02	1.02	1.02	1.02	1.02	5.94	0.75	1.02
	BJ25	0.99	1.9	1.9	1.9	0.26	0.26	0.2	0.2	0.98	0.98	0.98	0.98	0.98	0.98	0.98	0.98	0.98	0.98	1.14	1.01	1	0.89	1	1.01	1.01	1	1	1	1.01	1.01	1.01	1.01	1	1	0.95	0.94	0.94	0.94	0.94	0.94	1.32	1.32	1.32	1.32	1.32	4.74	2.1	1
	BJ26	0.96	1.89	1.89	1.89	0.16	0.19	0.15	0.17	1.18	1.18	1.18	1.18	1.18	1.18	0.93	0.93	0.93	0.93	1.12	1.07	1.04	1	1.04	1.07	1.07	1.04	1.04	1.04	1.07	1.07	1.07	1.07	1.04	1.04	0.93	0.91	0.91	0.91	0.91	0.91	0.73	0.73	0.73	0.73	0.73	2.49	2.49	0.94
	BJ18	1.23	2.04	2.04	2.04	0.11	0.15	0.15	0.18	1.22	1.22	1.22	1.22	1.22	1.22	0.98	1.17	1.22	1.22	1.21	1.29	1.03	1.29	1.03	1.29	1.29	1.38	1.68	1.03	1.29	1.29	1.29	1.29	1.68	1.68	1.01	0.97	0.97	0.97	0.97	0.97	1.01	1.01	1.01	1.01	1.01	1.42	1.42	0.78
	BJ17	1.18	2	2	2	0.17	0.19	0.17	0.19	1.23	1.23	1.23	1.23	1.23	1.23	1	1	1	1	1.33	0.95	1.02	0.95	1.02	0.95	0.95	1.02	1.02	1.02	0.95	0.95	0.95	0.95	1.02	1.02	1.16	0.99	0.99	0.99	0.99	0.99	1.28	1.28	1.28	1.28	1.28	1.67	1.67	1.22
	BJ19	0.98	1.01	1.01	1.01	0.27	0.27	0.18	0.2	1	1	1	1	1	1	1	1	1	1	1.01	0.97	1	0.74	1	0.74	0.74	1	1	1	0.74	0.74	0.97	0.97	1	1	1.01	0.74	0.74	0.74	0.74	0.74	1.31	1.31	1.31	1.31	1.31	1.26	1.26	1.07
	BJ27	0.95	1.01	1.01	1.01	0.11	0.12	0.14	0.16	1.24	1.24	1.24	1.24	1.24	1.24	0.97	0.97	0.97	0.97	1.01	0.8	0.97	0.8	0.95	0.8	0.8	0.95	0.95	0.95	0.8	0.8	0.8	0.8	0.95	0.95	1.01	0.96	0.96	0.96	0.96	0.96	0.94	0.94	0.94	0.94	0.94	2.26	1.11	0.66
	BJ21	0.81	1.88	1.88	1.88	0.19	0.19	0.16	0.17	0.99	0.99	0.99	0.99	0.99	0.99	0.99	0.99	0.99	0.99	1.18	0.79	0.98	0.79	0.98	0.79	0.9	0.96	0.77	0.98	0.79	0.79	0.79	0.79	0.77	0.77	1	0.79	0.79	0.79	0.79	0.79	1.17	1.17	1.17	1.17	1.17	2.97	1.44	0.94
	BJ16	0.96	1.87	1.87	1.87	0.13	0.17	0.12	0.14	1.24	1.24	1.24	1.24	1.24	1.24	0.93	0.93	0.93	0.93	1.12	1.12	1.07	1.12	1.07	1.12	1.12	1.07	1.07	1.07	1.12	1.12	1.12	1.12	1.07	1.07	0.93	0.91	0.91	0.91	0.91	0.91	1.34	1.34	1.34	1.34	1.34	3.16	1.59	0.99
	BJ15	1	1.82	1.82	1.82	0.21	0.23	0.26	0.27	1	1	1	1	1	1	1	1	1	1	1.16	0.95	1	0.95	1	0.95	0.95	1	1	1	0.95	0.95	0.95	0.95	1	1	0.99	0.74	0.74	0.74	0.74	0.74	1.33	1.33	1.33	1.33	1.33	3.15	1.54	0.99
	BJ24	0.98	1.8	1.8	1.8	0.14	0.17	0.14	0.16	1.2	1.2	1.2	1.2	1.2	1.2	0.97	0.97	0.97	0.97	1.15	1.29	1	1.29	1	1.29	1.29	1	1	1	1.29	1.29	1.29	1.29	1	1	0.99	0.73	0.73	0.73	0.73	0.73	1.13	1.13	1.13	1.13	1.13	3.39	1.56	0.84
	BJ22	1	2.02	2.02	2.02	0.22	0.24	0.17	0.19	0.95	0.95	0.95	0.95	0.95	0.95	0.95	0.95	0.95	0.95	1.33	1.14	1.01	1.14	1.01	1.14	1.14	1.01	1.01	1.01	1.14	1.14	1.14	1.14	1.01	1.01	1.16	0.99	0.99	0.99	0.99	0.99	1.19	1.19	1.19	1.19	1.19	2.83	2.83	1.75
	BJ6	1	1	1	1	0.13	0.15	0.14	0.16	1.24	1.24	1.24	1.24	1.24	1.24	0.98	0.98	0.98	0.98	1	0.96	1.01	0.96	1.01	0.96	0.96	1.01	1.01	1.01	0.96	0.96	0.96	0.96	1.01	1.01	1	0.95	0.95	0.95	0.95	0.95	0.92	0.92	0.92	0.92	0.92	1.99	1.99	1.05
	BJ3	1	1.84	1.84	1.84	0.12	0.14	0.14	0.18	1.23	1.23	1.23	1.23	1.23	1.23	0.98	0.98	0.98	0.98	1.16	0.98	1.01	0.91	1.01	0.98	0.98	1.01	1.6	1.01	0.98	0.98	0.98	0.98	1.6	1.6	0.99	0.8	0.8	0.8	0.8	0.8	0.97	0.97	0.97	0.97	0.97	1.51	1.51	0.74
	BJ8	0.99	1.86	1.86	1.86	0.15	0.17	0.15	0.17	1.17	1.17	1.17	1.17	1.17	1.17	0.96	0.96	0.96	0.96	0.72	1.17	1.01	1.17	1.01	1.17	1.17	1.01	1.01	1.01	1.17	1.17	1.17	1.17	1.01	1.01	0.72	0.94	0.94	0.94	0.94	0.94	0.93	0.93	0.93	0.93	0.93	2.18	2.18	0.84
	BJ14	0.99	2.02	2.02	2.02	0.14	0.16	0.14	0.16	1.2	1.2	1.2	1.2	1.2	1.2	0.98	0.98	0.98	0.98	1.2	1	1.03	1	1.03	1	1	1.03	1.03	1.03	1	1	1	1	1.03	1.03	0.99	0.94	0.94	0.94	0.94	0.94	1.32	1.32	1.32	1.32	1.32	1.16	1.16	1
	JL5	0.98	1.7	1.7	1.7	0.41	0.41	0.15	0.15	0.97	0.97	0.97	0.97	0.97	0.97	0.97	0.97	0.97	0.97	1.14	0.41	1	0.76	1	0.76	0.76	1	1	1	0.76	0.76	0.41	0.41	1	1	1	0.95	0.95	0.95	0.95	0.95	0.94	0.94	0.94	0.94	0.94	4.37	1.93	0.86
	HLJ1	1	1.94	1.94	1.94	0.55	0.62	0.76	0.76	1.19	1.19	1.19	1.19	1.19	1.19	0.99	0.99	1.19	1.19	1.2	0.75	1.02	0.91	1.02	0.91	0.91	1.02	0.76	1.02	0.91	0.91	0.55	0.55	0.76	0.76	1.01	0.78	0.78	0.78	0.78	0.78	1	1	1	1	1	2.7	2.7	1
CHN-I	HN3	1.33	1.02	1.02	1.02	0.78	0.78	0.56	0.57	1.21	1.21	1.21	1.21	1.21	1.21	0.98	1.17	1.21	1.21	0.47	0.78	1.01	0.78	1.01	0.78	0.78	1.01	1.01	1.01	0.78	0.78	0.78	0.78	1.01	1.01	0.33	0.98	0.98	0.98	0.98	0.98	1.01	1.01	1.01	1.01	1.01	0.97	0.97	1.25
	HN1	1	1.36	1.36	1.36	0.5	0.51	0.64	0.64	1.01	1.01	1.01	1.01	1.01	1.01	1.01	1.01	1.01	1.01	1	0.77	1	0.8	1	0.8	0.7	0.88	0.64	1	0.8	0.8	0.5	0.5	0.64	0.64	1	0.98	0.98	0.98	0.98	0.98	1.04	1.04	1.04	1.04	1.04	0.99	0.99	1.04
	HN2	1	2.06	2.06	2.06	0.15	0.2	0.12	0.16	1.12	1.12	1.12	1.12	1.12	1.12	0.96	0.96	0.96	0.96	1.2	0.89	1.14	1.02	1.14	1.14	0.89	1.6	1.6	1.14	1.02	1.02	0.89	0.89	1.6	1.6	0.98	1.22	1.22	1.22	1.22	1.22	1.27	1.27	1.27	1.27	1.27	0.99	0.99	1.08
	HN7	1.34	1	1	1	1.35	1.35	0.78	0.78	1.22	1.22	1.22	1.22	1.22	1.22	0.97	0.97	0.97	0.97	1	1.05	1.04	0.66	1	0.66	0.66	0.93	0.78	1	0.66	0.66	0.66	0.66	0.78	0.78	1	1.16	1.16	1.16	1.16	1.16	1	1	0.8	1	1	1	1	1
	HN6	1	1.56	1.56	1.56	0.95	0.95	1.02	1.02	1.17	1.17	1.17	1.17	1.17	1.17	0.99	0.99	0.99	0.99	0.45	0.95	1.02	0.74	1.02	0.76	0.95	1.02	1.02	1.02	0.74	0.74	0.95	0.95	1.02	1.02	0.45	1.16	1.16	1.16	1.16	1.16	1	1	1	1	1	1.47	1.47	1
	HN5	1.32	1.82	1.82	1.82	0.8	0.81	1.01	1.01	1.18	1.18	1.18	1.18	1.18	1.18	0.75	1.1	1.18	1.18	0.68	1.01	1.01	0.59	1.01	0.64	1.01	1.01	1.01	1.01	0.59	0.59	1.01	1.01	1.01	1.01	1	1.19	1.19	1.19	1.19	1.19	1.31	1.31	1.31	1.31	1.31	1.59	1.59	1.22
	HN4	1.18	0.97	0.97	0.97	0.71	0.72	0.99	0.99	1.02	1.02	1.02	1.02	1.02	1.02	1.02	1.02	1.02	1.02	0.97	1.06	0.99	1.06	0.99	1.06	1.06	0.99	0.99	0.99	1.06	1.06	1.06	1.06	0.99	0.99	0.97	1.19	1.19	1.19	1.19	1.19	0.95	0.95	0.86	0.95	0.95	0.87	0.87	1.03
	FJ9	1	1.84	1.84	1.84	1.06	1.06	1.19	1.19	0.95	0.95	0.95	0.95	0.95	0.95	0.95	0.95	0.95	0.95	0.67	1.06	1.31	0.73	1.31	1.06	1.06	1.19	1.19	1.31	0.73	1.06	1.06	1.06	1.19	1.19	0.96	0.95	0.95	0.95	0.95	0.95	1.09	1.09	1.09	1.09	1.09	1.19	1.19	1.09
	FJ8	1	1	1	1	0.23	0.25	0.23	0.24	1.21	1.21	1.21	1.21	1.21	1.21	0.98	0.98	0.98	0.98	1	0.92	0.99	0.54	0.99	0.58	0.92	0.85	0.74	0.99	0.54	0.54	0.92	0.92	0.74	0.74	1	0.95	0.95	0.95	0.95	0.95	1.01	1.01	1.01	1.01	1.01	0.95	0.95	1.01
	FJ7	1	1.72	1.72	1.72	1.01	1.01	1.02	1.02	0.99	0.99	0.99	0.99	0.99	0.99	0.99	0.99	0.99	0.99	1.12	1.01	1.02	0.79	1.02	0.79	0.91	0.76	0.84	1.02	0.79	0.79	1.01	1.01	0.54	0.54	0.97	0.95	0.95	0.95	0.95	0.95	1.1	1.1	1.1	1.1	1.1	1	1	0.74
	FJ10	0.95	1.68	1.68	1.68	3.92	2.89	1.22	1.11	0.94	0.94	0.92	0.94	0.94	0.94	0.94	0.94	0.94	0.94	1.12	0.92	1.31	1.2	1.33	1.2	0.84	0.97	0.67	1.33	1.2	1.2	0.53	0.53	0.67	0.67	0.98	1.02	1.02	1.02	1.02	1.02	0.96	0.96	0.96	0.96	0.96	1.29	1.29	1.46
	FJ5	1.01	0.98	0.98	0.98	0.79	0.8	1	1	1.21	1.21	1.21	1.21	1.21	1.21	0.98	0.98	0.98	0.98	1	0.8	1	0.79	1	0.79	0.79	0.75	0.82	1	0.79	0.79	0.8	0.8	0.54	0.54	1	0.96	0.96	0.96	0.96	0.96	1.06	1.06	1.06	1.06	1.06	1.62	1.62	1.06
CHN-II	SX5	1.34	1	1	1	0.5	0.51	0.55	0.56	1.25	1.25	1.25	1.25	1.25	1.25	0.96	0.96	0.96	0.96	0.45	0.74	1.02	0.74	1.02	0.74	0.66	0.76	0.84	1.02	0.74	0.74	0.5	0.5	0.55	0.55	0.31	1.23	0.99	1.23	1.23	1.23	1.21	1.21	1.21	1.21	1.21	4.74	2.15	0.79
	SX8	0.97	1.39	1.39	1.39	0.77	0.78	1.03	1.03	1.24	1.24	1.24	1.24	1.24	1.24	0.94	0.94	0.94	0.94	0.35	0.78	1.03	0.77	1.03	0.77	0.69	1.03	1.03	1.03	0.77	0.77	0.52	0.52	1.03	1.03	0.35	1.06	1.06	1.06	1.06	1.06	1.21	1.21	1.21	1.21	1.21	1.23	1.23	1.03
	SX1	0.99	1.23	1.23	1.23	0.66	0.67	0.68	0.69	1.21	1.21	1.21	1.21	1.21	1.21	1	1	1	1	1.23	0.81	0.97	0.66	0.97	0.66	0.66	0.97	0.97	0.97	0.66	0.66	0.66	0.66	0.97	0.97	1.23	0.97	0.97	0.97	0.97	0.97	1.04	1.04	1.04	1.04	1.04	4.67	2.14	0.84
	SX2	1.25	2.13	2.13	2.13	0.59	0.6	1.01	1.01	1.25	1.25	1.25	1.25	1.25	1.25	1	1	1	1	0.34	0.83	1.01	0.67	1.01	0.68	0.68	1.01	1.01	1.01	0.68	0.68	0.68	0.68	1.01	1.01	0.34	0.97	0.97	0.97	0.97	0.97	1.08	1.08	1.08	1.08	1.08	4.51	2.08	0.81
	SX3	0.99	0.99	0.99	0.99	0.93	0.93	1.02	1.02	1.21	1.21	1.21	1.21	1.21	1.21	0.98	0.98	0.98	0.98	0.36	0.73	1.02	0.46	1.02	0.52	0.93	1.02	1.02	1.02	0.46	0.46	0.46	0.46	1.02	1.02	0.36	0.97	0.97	0.97	0.97	0.97	1.05	1.05	1.05	1.05	1.05	3.46	1.69	0.79
	SX6	1	1.68	1.68	1.68	0.33	0.33	0.3	0.3	0.98	0.98	0.98	0.98	0.98	0.98	0.98	0.98	0.98	0.98	1	1	0.97	1	0.78	1	1	0.78	0.78	0.78	1	1	1	1	0.78	0.78	1	1.26	1.26	1.26	1.26	1.26	1.33	1.33	1.33	1.33	1.33	3.4	1.86	0.79
	SX4	0.97	1.46	1.46	1.46	0.19	0.21	0.21	0.22	1	1	1	1	1	1	0.69	0.94	1	1	1.46	0.93	1.22	0.5	0.97	0.55	0.93	0.97	0.75	0.97	0.5	0.5	0.93	0.93	0.75	0.75	1.46	1.32	0.95	1.32	1.32	1.32	1.05	0.72	1.05	1.05	1.05	3.96	1.79	0.82
	SX7	0.99	1.3	1.3	1.3	0.1	0.1	0.11	0.11	1.21	1.21	1.21	1.21	1.21	1.21	1	1	1	1	1.3	0.69	0.73	0.69	0.66	0.69	0.69	0.66	0.66	0.66	0.69	0.69	0.69	0.69	0.66	0.66	1.3	0.98	0.98	0.98	0.98	0.98	0.97	0.97	0.97	0.97	0.97	0.74	0.74	0.78
CHHN-IX	JXXY16.1	1	0.98	0.98	0.98	1.35	1.35	2.38	2.38	1	1	0.95	1	1	1	1	1	1	1	0.98	0.77	1.02	0.51	1.02	0.59	0.59	1.02	1.02	1.02	0.51	0.51	1.12	1.12	1.02	1.02	0.98	0.4	0.4	0.4	0.4	0.4	0.9	0.9	0.9	0.9	0.9	1.01	1.01	0.9
	JXXY10.1	1	0.69	0.69	0.69	1.61	1.61	2.3	2.3	1	1	0.94	1	1	1	1	1	1	1	0.69	0.51	1	0.48	1	0.55	0.51	1	1.01	1	0.48	0.48	0.51	0.51	1.01	1	0.69	0.39	0.39	0.39	0.39	0.39	0.84	0.84	0.84	0.84	0.84	1	1	0.84
	XXY26L.1	0.98	1.84	1.84	1.84	3.78	3.78	2.66	2.66	1	1	1	1	1	1	1	1	1	1	0.95	0.78	1.26	0.6	1.26	0.6	0.6	0.66	0.66	1.26	0.6	0.6	1.01	1.01	0.66	0.66	0.95	0.39	0.39	0.39	0.39	0.39	1.04	1.04	1.04	1.04	1.04	1	1	0.82
	XXY30L.2	1.02	2.11	2.11	2.11	3.25	3.25	3.19	3.19	1	1	1	1	1	1	1	1	1	1	1.35	0.62	1.03	0.56	0.61	0.57	0.29	0.43	0.18	1.03	0.62	0.62	0.62	0.62	0.43	0.43	1.35	0.4	0.4	0.4	0.4	0.4	1.07	1.07	1.07	1.07	1.07	1.04	1.04	0.81
	XXYS14.1	1.06	1.67	1.67	1.67	2.5	2.5	2.71	2.71	1.02	1.02	0.98	1.02	1.02	1.02	1.02	1.02	1.02	1.02	1	0.62	1.23	0.62	0.93	0.62	0.62	0.67	0.67	1.53	0.62	0.62	0.62	0.62	0.67	0.67	1	0.41	0.41	0.41	0.41	0.41	0.98	0.98	0.98	0.98	0.98	1	1	0.85
	XXYS1.4	1.02	1.3	1.3	1.3	2.19	2.19	2.23	2.23	1	1	1	1	1	1	1	1	1	1	1.3	0.57	1.24	0.57	0.84	0.57	0.57	0.58	0.58	1.44	0.57	0.57	0.57	0.57	0.58	0.58	1.3	0.39	0.39	0.39	0.39	0.39	0.93	0.93	0.93	0.93	0.93	0.98	0.98	0.83
[truncated: 177 more columns]

## Sheet: Supplementary Data 6(b)
Gene	GO ID	GO category	Descriptopn in the Saccharomyces Genome Database (SGD)
MAL31	GO:0000023	maltose metabolic process	Maltose permease high-affinity maltose transporter (alpha-glucoside transporter); encoded in the MAL3 complex locus; member of the 12 transmembrane domain superfamily of sugar transporters; functional in genomic reference strain S288C
YPR196W			Putative maltose activator
MAL12			Maltase (alpha-D-glucosidase) inducible protein involved in maltose catabolism; encoded in the MAL1 complex locus; hydrolyzes the disaccharides maltose turanose maltotriose and sucrose
IMA4			Alpha-glucosidase with broad substrate specificity for alpha-14- and alpha-16-glucosides; member of IMA isomaltase family; not required for isomaltose utilization but Ima4p overexpression allows the ima1 null mutant to grow on isomaltose
IMA3			Alpha-glucosidase with broad substrate specificity for alpha-14- and alpha-16-glucosides; member of IMA isomaltase family; not required for isomaltose utilization but Ima3p overexpression allows the ima1 null mutant to grow on isomaltose
MAL33			MAL-activator protein part of complex locus MAL3; nonfunctional in genomic reference strain S288C
MAL32			Maltase (alpha-D-glucosidase) inducible protein involved in maltose catabolism; encoded in the MAL3 complex locus; functional in genomic reference strain S288C; hydrolyzes the disaccharides maltose turanose maltotriose and sucrose
MPH3			Alpha-glucoside permease transports maltose maltotriose alpha-methylglucoside and turanose; identical to Mph2p; encoded in a subtelomeric position in a region likely to have undergone duplication
MPH2			Alpha-glucoside permease; transports maltose, maltotriose, alpha-methylglucoside, and turanose; almost identical to Mph3p; encoded in a subtelomeric position in a region likely to have undergone duplication
IMA2			Alpha-glucosidase with specificity for isomaltase methyl-alpha-glucoside and palatinose; member of IMA isomaltase family; not required for isomaltose utilization but Ima2p overexpression allows the ima1 null mutant to grow on isomaltose
MAL13			MAL-activator protein part of complex locus MAL1; nonfunctional in genomic reference strain S288C
MAL11			Inducible high-affinity maltose transporter (alpha-glucoside transporter); encoded in the MAL1 complex locus; broad substrate specificity that includes maltotriose; required for isomaltose utilization
IMA1			Major isomaltase (alpha-16-glucosidase) required for isomaltose utilization; has specificity for isomaltose palatinose and methyl-alpha-glucoside; member of the IMA isomaltase family
IMA5			Alpha-glucosidase with specificity for isomaltose maltose and palatinose; member of the IMA isomaltase family; not required for isomaltose utilization but Ima5p overexpression allows the ima1 null mutant to grow on isomaltose
PAU12	GO:0006950	response to stress	Protein of unknown function member of the seripauperin multigene family encoded mainly in subtelomeric regions
PAU14			Protein of unknown function member of the seripauperin multigene family encoded mainly in subtelomeric regions; identical to Pau1p
PAU1			Member of the seripauperin multigene family encoded mainly in subtelomeric regions active during alcoholic fermentation regulated by anaerobiosis negatively regulated by oxygen repressed by heme; identical to Pau14p
PAU19			Protein of unknown function member of the seripauperin multigene family encoded mainly in subtelomeric regions
PAU8			Protein of unknown function member of the seripauperin multigene family encoded mainly in subtelomeric regions
PAU24			Cell wall mannoprotein with similarity to Tir1p Tir2p Tir3p and Tir4p; member of the seripauperin multigene family encoded mainly in subtelomeric regions; expressed under anaerobic conditions completely repressed during aerobic growth
PAU18			Protein of unknown function member of the seripauperin multigene family encoded mainly in subtelomeric regions; identical to Pau6p
PAU21			Protein of unknown function member of the seripauperin multigene family encoded mainly in subtelomeric regions; identical to Pau22p; encodes 2 proteins that are translated from 2 different start codons
PAU3			Member of the seripauperin multigene family encoded mainly in subtelomeric regions active during alcoholic fermentation regulated by anaerobiosis negatively regulated by oxygen repressed by heme
PAU6			Member of the seripauperin multigene family encoded mainly in subtelomeric regions active during alcoholic fermentation regulated by anaerobiosis negatively regulated by oxygen repressed by heme; identical to Pau18p
PAU20			Protein of unknown function member of the seripauperin multigene family encoded mainly in subtelomeric regions; expression induced by low temperature and also by anaerobic conditions; induced during alcoholic fermentation
PAU13			Protein of unknown function member of the seripauperin multigene family encoded mainly in subtelomeric regions; expression is induced after ethanol shock
PAU11			Putative protein of unknown function and member of the seripauperin multigene family encoded mainly in subtelomeric regions; mRNA expression appears to be regulated by SUT1 and UPC2
PAU16			Protein of unknown function member of the seripauperin multigene family encoded mainly in subtelomeric regions
PAU9			Protein of unknown function member of the seripauperin multigene family encoded mainly in subtelomeric regions
PAU15			Protein of unknown function member of the seripauperin multigene family encoded mainly in subtelomeric regions
ARR1	GO:0046685	response to arsenic-containing substance	Transcriptional activator of the basic leucine zipper (bZIP) family required for transcription of genes involved in resistance to arsenic compounds
ARR2			Arsenate reductase required for arsenate resistance; converts arsenate to arsenite which can then be exported from cells by Arr3p
ARR3			Plasma membrane metalloid/H+ antiporter; transports arsenite and antimonite; required for resistance to arsenic compounds; transcription is activated by Arr1p in the presence of arsenite
SGE1	GO:0006855	drug transmembrane transport	Plasma membrane multidrug transporter of the major facilitator superfamily acts as an extrusion permease; partial multicopy suppressor of gal11 mutations
AQY1	GO:0006833	water transport	Spore-specific water channel that mediates the transport of water across cell membranes developmentally controlled; may play a role in spore maturation probably by allowing water outflow may be involved in freeze tolerance
HPA2	GO:0051289	protein homotetramerization	Tetrameric histone acetyltransferase with similarity to Gcn5p Hat1p Elp3p and Hpa3p; acetylates histones H3 and H4 in vitro and exhibits autoacetylation activity
OPT2	GO:0051515	positive regulation of monopolar cell growth	Oligopeptide transporter; member of the OPT family with potential orthologs in S. pombe and C. albicans; also plays a role in formation of mature vacuoles
YIL177C	GO:0004386	helicase activity	Putative protein of unknown function; similarity to DNA helicases that are encoded within subtelomeric Y' elements and induced in telomerase deficient survivors
YJL225C			Putative protein of unknown function; similarity to DNA helicases that are also encoded within subtelomeric Y' elements and induced in telomerase deficient survivors
YEL077C			Helicase-like protein encoded within the telomeric Y' element
YFL066C			Helicase-like protein encoded within the telomeric Y' element; induced by treatment with 8-methoxypsoralen and UVA irradiation
YBL113C			Helicase-like protein encoded within the telomeric Y' element
YPR204W			Helicase-like protein encoded within the telomeric Y' element
YLL066C			Putative protein of unknown function with similarity to helicases; YLL066C is not an essential gene
YLL067C			Putative protein of unknown function with similarity to helicases
YML133C			Putative protein of unknown function with similarity to helicases; the authentic non-tagged protein is detected in highly purified mitochondria in high-throughput studies; YML133C contains an intron
YRF1-4			Helicase encoded by the Y' element of subtelomeric regions highly expressed in the mutants lacking the telomerase component TLC1; potentially phosphorylated by Cdc28p
YRF1-5			Helicase encoded by the Y' element of subtelomeric regions highly expressed in the mutants lacking the telomerase component TLC1; potentially phosphorylated by Cdc28p
YRF1-8			One of several telomeric Y' element-encoded DNA helicases known as Y'-Help1 (Y'-HELicase Protein 1)
YRF1-7			Helicase encoded by the Y' element of subtelomeric regions highly expressed in the mutants lacking the telomerase component TLC1; potentially phosphorylated by Cdc28p
ERR3	GO:0006757	ATP generation from ADP	Protein of unknown function has similarity to enolases
ERR1			Protein of unknown function has similarity to enolases
VTH1	GO:0006896	Golgi to vacuole transport	Putative membrane glycoprotein with strong similarity to Vth2p and Pep1p/Vps10p may be involved in vacuolar protein sorting
VTH2			Putative membrane glycoprotein with strong similarity to Vth1p and Pep1p/Vps10p may be involved in vacuolar protein sorting
HXT9	GO:0051119	sugar transmembrane transporter activity	Putative hexose transporter that is nearly identical to Hxt11p has similarity to major facilitator superfamily (MFS) transporters expression of HXT9 is regulated by transcription factors Pdr1p and Pdr3p
HXT12			Possible pseudogene in strain S288C; YIL170W/HXT12 and the adjacent ORF YIL171W together encode a non-functional member of the hexose transporter family
HXT16			Protein of unknown function with similarity to hexose transporter family members expression is repressed by high levels of glucose
HXT15			Protein of unknown function with similarity to hexose transporter family members expression is induced by low levels of glucose and repressed by high levels of glucose
HXT7			High-affinity glucose transporter of the major facilitator superfamily nearly identical to Hxt6p expressed at high basal levels relative to other HXTs expression repressed by high glucose levels
HXT6			High-affinity glucose transporter of the major facilitator superfamily nearly identical to Hxt7p expressed at high basal levels relative to other HXTs repression of expression by high glucose requires SNF3
GAL2			Galactose permease required for utilization of galactose; also able to transport glucose
HXT11			Putative hexose transporter that is nearly identical to Hxt9p has similarity to major facilitator superfamily (MFS) transporters and is involved in pleiotropic drug resistance
HXT13			Hexose transporter induced in the presence of non-fermentable carbon sources induced by low levels of glucose repressed by high levels of glucose
HXT8			Protein of unknown function with similarity to hexose transporter family members expression is induced by low levels of glucose and repressed by high levels of glucose
YPR195C	GO:0008150	biological_process	Dubious open reading frame unlikely to encode a protein based on available experimental and comparative sequence data
YIL175W			Hypothetical protein
YIL174W			Hypothetical protein
SEO1			Putative permease member of the allantoate transporter subfamily of the major facilitator superfamily; mutation confers resistance to ethionine sulfoxide
YAL067W-A			Putative protein of unknown function; identified by gene-trapping microarray-based expression analysis and genome-wide homology searching
YAR068W			Fungal-specific protein of unknown function; induced in respiratory-deficient cells
YBR298C-A			Putative protein of unknown function; identified by gene-trapping microarray-based expression analysis and genome-wide homology searching
REE1			Cytoplasmic protein involved in the regulation of enolase (ENO1); mRNA expression is induced by calcium shortage copper deficiency (via Mac1p) and the presence of galactose (via Gal4p); mRNA expression is also regulated by the cell cycle
YLR464W			Putative protein of unknown function; intron is predicted but not detected experimentally; YLR464W overlaps the verified gene YRF1-4/YLR466W and two dubious ORFs YLR463C and YLR465C
YLR462W			Putative protein of unknown function with similarity to helicases; YLR462W is within the telomere on the right arm of chromosome XII
YEL075C			Putative protein of unknown function
YEL076C			Putative protein of unknown function
YEL076C-A			Putative protein of unknown function
YFL065C			Putative protein of unknown function; induced by treatment with 8-methoxypsoralen and UVA irradiation
YFL064C			Putative protein of unknown function
YPR203W			Putative protein of unknown function
YPR202W			Putative protein of unknown function with similarity to telomere-encoded helicases; YPR202W is not an essential gene; transcript is predicted to be spliced but there is no evidence that it is spliced in vivo
YLL066W-B			Putative protein of unknown function; overexpression causes a cell cycle delay or arrest
YPL278C			Putative protein of unknown function; gene expression regulated by copper levels
YPL277C			Putative protein of unknown function; localized to the membranes; gene expression regulated by copper levels
YNR075C-A			Identified by gene-trapping microarray-based expression analysis and genome-wide homology searching
YNR077C			Protein of unknown function abundance changes with carbon source
YOL160W			Dubious open reading frame unlikely to encode a protein based on available experimental and comparative sequence data
YCR108C			Putative protein of unknown function; identified by fungal homology and RT-PCR
YGL262W			Putative protein of unknown function; null mutant displays elevated sensitivity to expression of a mutant huntingtin fragment or of alpha-synuclein; YGL262W is not an essential gene
YGL260W			Putative protein of unknown function; transcription is significantly increased in a NAP1 deletion background; deletion mutant has increased accumulation of nickel and selenium
VEL1			Protein of unknown function; highly induced in zinc-depleted conditions and has increased expression in NAP1 deletion mutants
YFR054C			Dubious open reading frame unlikely to encode a functional protein based on available experimental and comparative sequence data
SNO4	GO:0008614	pyridoxine metabolic process	Possible chaperone and cysteine protease similar to bacterial Hsp31 and yeast Hsp31p Hsp32p and Hsp33p; DJ-1/ThiJ/PfpI superfamily member; predicted involvement in pyridoxine metabolism; induced by mild heat stress and copper deprivation
SNZ3			Member of a stationary phase-induced gene family; transcription of SNZ2 is induced prior to diauxic shift and also in the absence of thiamin in a Thi2p-dependent manner; forms a coregulated gene pair with SNO3
SNO3			Protein of unknown function nearly identical to Sno2p; expression is induced before the diauxic shift and also in the absence of thiamin
SNZ2			Member of a stationary phase-induced gene family; transcription of SNZ2 is induced prior to diauxic shift and also in the absence of thiamin in a Thi2p-dependent manner; forms a coregulated gene pair with SNO2; interacts with Thi11p
SNO2			Protein of unknown function nearly identical to Sno3p; expression is induced before the diauxic shift and also in the absence of thiamin
YAL065C	GO:0016021	integral component of membrane	Putative protein of unknown function; has homology to FLO1; possible pseudogene
YFL067W			Protein of unknown function down-regulated at low calcium levels
YAR064W			Putative protein of unknown function
IMD2	GO:0046039	GTP metabolic process	Inosine monophosphate dehydrogenase catalyzes the rate-limiting step in GTP biosynthesis expression is induced by mycophenolic acid resulting in resistance to the drug expression is repressed by nutrient limitatio
PHO12	GO:0016311	dephosphorylation	One of three repressible acid phosphatases a glycoprotein that is transported to the cell surface by the secretory pathway; nearly identical to Pho11p; upregulated by phosphate starvation
PHO11			One of three repressible acid phosphatases a glycoprotein that is transported to the cell surface by the secretory pathway; induced by phosphate starvation and coordinately regulated by PHO4 and PHO2
YJL218W	GO:0016407	acetyltransferase activity	Putative protein of unknown function similar to bacterial galactoside O-acetyltransferases; induced by oleate in an OAF1/PIP2-dependent manner; promoter contains an oleate response element consensus sequence; non-essential gene
YIR042C			Putative protein of unknown function; YIR042C is a non-essential gene
ENA1	GO:0035725	sodium ion transmembrane transport	P-type ATPase sodium pump involved in Na+ and Li+ efflux to allow salt tolerance
ENA2			P-type ATPase sodium pump involved in Na+ efflux to allow salt tolerance; likely not involved in Li+ efflux
ENA5			Protein with similarity to P-type ATPase sodium pumps member of the Na+ efflux ATPase family
YIL171W	GO:0044464	cell part	Possible pseudogene in strain S288C; YIL171W and the adjacent ORF YIL170W/HXT12 together encode a non-functional member of the hexose transporter family
YAR066W			Putative GPI protein
YBL111C			Helicase-like protein encoded within the telomeric Y' element
YOL159C			Soluble protein of unknown function; deletion mutants are viable and have elevated levels of Ty1 retrotransposition and Ty1 cDNA
YFL054C			Putative channel-like protein; similar to Fps1p; mediates passive diffusion of glycerol in the presence of ethanol
YAL064W-B			Fungal-specific protein of unknown function
YOL162W			Putative protein of unknown function; member of the Dal5p subfamily of the major facilitator family
YFR057W			Putative protein of unknown function
YAR028W			Putative integral membrane protein member of DUP240 gene family; GFP-fusion protein is induced in response to the DNA-damaging agent MMS
YAR029W			Member of DUP240 gene family but contains no transmembrane domains; green fluorescent protein (GFP)-fusion protein localizes to the cytoplasm in a punctate pattern
YIR043C			Possible pseudogene in strain S288C; YIR043C and the adjacent ORF YIR044C together may encode a non-functional member of the conserved often subtelomerically-encoded Cos protein family
COS6	GO:0043328	protein transport to vacuole involved in ubiquitin-dependent protein catabolic process via the multivesicular body sorting pathway	Protein of unknown function member of the DUP380 subfamily of conserved often subtelomerically-encoded proteins
COS2			Protein of unknown function member of the DUP380 subfamily of conserved often subtelomerically-encoded proteins
COS3			Protein involved in salt resistance; interacts with sodium:hydrogen antiporter Nha1p; member of the DUP380 subfamily of conserved often subtelomerically-encoded proteins
COS5			Protein of unknown function member the DUP380 subfamily of conserved often subtelomerically-encoded proteins
COS10			Protein of unknown function member of the DUP380 subfamily of conserved often subtelomerically-encoded proteins
COS8			Nuclear membrane protein member of the DUP380 subfamily of conserved often subtelomerically-encoded proteins; regulation suggests a potential role in the unfolded protein response
COS12			Protein of unknown function member of the DUP380 subfamily of conserved often subtelomerically-encoded proteins
AAD3	GO:0018456	aryl-alcohol dehydrogenase (NAD+) activity	Putative aryl-alcohol dehydrogenase; similar to P. chrysosporium aryl-alcohol dehydrogenase; mutational analysis has not yet revealed a physiological role
ADH7			NADPH-dependent medium chain alcohol dehydrogenase with broad substrate specificity; member of the cinnamyl family of alcohol dehydrogenases; may be involved in fusel alcohol synthesis or in aldehyde tolerance
AAD16			Putative aryl-alcohol dehydrogenase; similar to P. chrysosporium aryl-alcohol dehydrogenase; mutational analysis has not yet revealed a physiological role
AAD6			Putative aryl-alcohol dehydrogenase; involved in oxidative stress response; similar to P. chrysosporium aryl-alcohol dehydrogenase; expression induced in cells treated with the mycotoxin patulin
AAD10			Putative aryl-alcohol dehydrogenase; similar to P. chrysosporium aryl-alcohol dehydrogenase; mutational analysis has not yet revealed a physiological role
AAD15			Putative aryl-alcohol dehydrogenase; similar to P. chrysosporium aryl-alcohol dehydrogenase; mutational analysis has not yet revealed a physiological role
FLO10	GO:0000501	flocculation via cell wall protein-carbohydrate interaction	Lectin-like protein with similarity to Flo1p thought to be involved in flocculation
FLO1			Lectin-like protein involved in flocculation cell wall protein that binds to mannose chains on the surface of other cells confers floc-forming ability that is chymotrypsin sensitive and heat resistant; similar to Flo5p
FLO9			Lectin-like protein with similarity to Flo1p thought to be expressed and involved in flocculation
FLO5			Lectin-like cell wall protein (flocculin) involved in flocculation binds to mannose chains on the surface of other cells confers floc-forming ability that is chymotrypsin resistant but heat labile; similar to Flo1p
HSP33	GO:0031669	cellular response to nutrient levels	Possible chaperone and cysteine protease with similarity to E. coli Hsp31 and S. cerevisiae Hsp31p Hsp32p and Sno4p; member of the DJ-1/ThiJ/PfpI superfamily which includes human DJ-1 involved in Parkinson's disease
SOR1	GO:0019318	hexose metabolic process	Sorbitol dehydrogenase; expression is induced in the presence of sorbitol or xylose
SOR2			Protein of unknown function; protein sequence is 99% identical to the Sor1p sorbitol dehydrogenase; computational analysis of large-scale protein-protein interaction data also suggests a role in fructose or mannose metabolism
RDS1	GO:0009410	response to xenobiotic stimulus	Zinc cluster transcription factor involved in conferring resistance to cycloheximide
FDH2	GO:0042183	formate catabolic process	NAD(+)-dependent formate dehydrogenase may protect cells from exogenous formate; YPL275W and YPL276W comprise a continuous open reading frame in some S. cerevisiae strains but not in the genomic reference strain S288C
YPL276W	GO:0044238	primary metabolic process	NAD(+)-dependent formate dehydrogenase may protect cells from exogenous formate; YPL275W and YPL276W comprise a continuous open reading frame in some S. cerevisiae strains but not in the genomic reference strain S288C
YFL052W			Putative zinc cluster protein that contains a DNA binding domain; null mutant sensitive to calcofluor white low osmolarity and heat suggesting a role for YFL052Wp in cell wall integrity
YKL222C			Protein of unknown function that may interact with ribosomes based on co-purification experiments; similar to transcriptional regulators from the zinc cluster (binuclear cluster) family; null mutant is sensitive to caffeine
YPS5			Protein with similarity to GPI-anchored aspartic proteases such as Yap1p and Yap3p
YPS6			Putative GPI-anchored aspartic protease member of the yapsin family of proteases involved in cell wall growth and maintenance
AIF1	GO:0019646	aerobic electron transport chain	Mitochondrial cell death effector that translocates to the nucleus in response to apoptotic stimuli homolog of mammalian Apoptosis-Inducing Factor putative reductase
ENB1	GO:0015685	ferric-enterobactin transport	Endosomal ferric enterobactin transporter expressed under conditions of iron deprivation; member of the major facilitator superfamily; expression is regulated by Rcs1p and affected by chloroquine treatment
THI5	GO:0009229	thiamine diphosphate biosynthetic process	Protein involved in synthesis of the thiamine precursor hydroxymethylpyrimidine (HMP); member of a subtelomeric gene family including THI5 THI11 THI12 and THI13
THI12			Protein involved in synthesis of the thiamine precursor hydroxymethylpyrimidine (HMP); member of a subtelomeric gene family including THI5 THI11 THI12 and THI13
THI11			Protein involved in synthesis of the thiamine precursor hydroxymethylpyrimidine (HMP); member of a subtelomeric gene family including THI5 THI11 THI12 and THI13
DDI2	GO:0018890	cyanamide metabolic process	Protein of unknown function; expression is induced over 100-fold by DNA damage; induction decreased in rad6 and rad18 mutants
DDI3			Protein of unknown function; expression is induced over 100-fold by DNA damage; induction decreased in rad6 and rad18 mutants
AGP3	GO:0006865	amino acid transport	Low-affinity amino acid permease may act to supply the cell with amino acids as nitrogen source in nitrogen-poor conditions; transcription is induced under conditions of sulfur limitation; plays a role in regulating Ty1 transposition
SAM3			High-affinity S-adenosylmethionine permease required for utilization of S-adenosylmethionine as a sulfur source; has similarity to S-methylmethionine permease Mmp1p
DAK2	GO:0097237	cellular response to toxic substance	Dihydroxyacetone kinase required for detoxification of dihydroxyacetone (DHA); involved in stress adaptation
GEX2	GO:0015299	solute:proton antiporter activity	Proton:glutathione antiporter localized to the vacuolar and plasma membranes; expressed at a very low level; almost identical to paralog Gex1p; potential role in resistance to oxidative stress and modulation of the PKA pathway
GEX1			Proton:glutathione antiporter localized to the vacuolar and plasma membranes; imports glutathione from the vacuole and exports it through the plasma membrane; has a role in resistance to oxidative stress and modulation of the PKA pathway
VBA5	GO:0015802	basic amino acid transport	Putative transporter of the Major Facilitator Superfamily (MFS); proposed role as a basic amino acid permease based on phylogeny
VBA3			Permease of basic amino acids in the vacuolar membrane
NFT1	GO:0015723	bilirubin transport	Putative transporter of the multidrug resistance-associated protein (MRP) subfamily; adjacent ORFs YKR103W and YKR104W are merged in different strain backgrounds.
YKR104W	GO:0055085	transmembrane transport	Putative transporter of the multidrug resistance-associated protein (MRP) subfamily; contains a stop codon in S288C; adjacent ORFs YKR103W and YKR104W are merged in different strain backgrounds
YOL163W			Putative protein of unknown function; member of the Dal5p subfamily of the major facilitator family
BDS1	GO:0004065	arylsulfatase activity	Bacterially-derived sulfatase required for use of alkyl- and aryl-sulfates as sulfur sources
ALR2	GO:0015693	magnesium ion transport	Probable Mg(2+) transporter; overexpression confers increased tolerance to Al(3+) and Ga(3+) ions; plays a role in regulating Ty1 transposition
ARN2	GO:0009237	siderophore metabolic process	Transporter member of the ARN family of transporters that specifically recognize siderophore-iron chelates; responsible for uptake of iron bound to the siderophore triacetylfusarinine C
BIO2	GO:0004076	biotin synthase activity	Biotin synthase catalyzes the conversion of dethiobiotin to biotin which is the last step of the biotin biosynthesis pathway; complements E. coli bioB mutant
MCH2	GO:0034220	ion transmembrane transport	Protein with similarity to mammalian monocarboxylate permeases which are involved in transport of monocarboxylic acids across the plasma membrane; mutant is not deficient in monocarboxylate transport
IRC7	GO:0009093	cysteine catabolic process	Beta-lyase involved in the production of thiols; null mutant displays increased levels of spontaneous Rad52p foci; expression induced by nitrogen limitation in a GLN3 GAT1-dependent manner and by copper levels in a Mac1-dependent manner
SAM4	GO:0006534	cysteine metabolic process	S-adenosylmethionine-homocysteine methyltransferase functions along with Mht1p in the conversion of S-adenosylmethionine (AdoMet) to methionine to control the methionine/AdoMet ratio
HPF1	GO:0015926	glucosidase activity	Haze-protective mannoprotein that reduces the particle size of aggregated proteins in white wines
MST28	GO:0016050	vesicle organization	Putative integral membrane protein involved in vesicle formation; forms complex with Mst27p; member of DUP240 gene family; binds COPI and COPII vesicles
UIP3			Putative integral membrane protein of unknown function; interacts with Ulp1p at the nuclear periphery; member of DUP240 gene family
PRM9			Pheromone-regulated protein with 3 predicted transmembrane segments and an FF sequence a motif involved in COPII binding; member of DUP240 gene family
DSF1	GO:0006059	hexitol metabolic process	Deletion suppressor of mpt5 mutation
YGR293C	-	-	Dubious open reading frame unlikely to encode a protein based on available experimental and comparative sequence data; partially overlaps the uncharacterized ORF YGR294W
YIL177W-A	-	-	Dubious open reading frame unlikely to encode a protein based on available experimental and comparative sequence data; completely overlaps the uncharacterized gene YIL177C
YJL225W-A	-	-	Dubious open reading frame unlikely to encode a protein based on available experimental and comparative sequence data; completely overlaps the uncharacterized gene YJL225C
YPR197C	-	-	Dubious open reading frame unlikely to encode a functional protein based on available experimental and comparative sequence data
YJL220W	-	-	Dubious open reading frame unlikely to encode a protein based on available experimental and comparative sequence data; partially overlaps the verified gene YJL221C/FSP2
YIL171W-A	-	-	Dubious open reading frame unlikely to encode a functional protein based on available experimental and comparative sequence data
YJL222W-B	-	-	Dubious open reading frame unlikely to encode a protein based on available experimental and comparative sequence data
YJL222W-A	-	-	Dubious open reading frame unlikely to encode a protein based on available experimental and comparative sequence data
YGR291C	-	-	Dubious open reading frame unlikely to encode a protein based on available experimental and comparative sequence data
YMR326C	-	-	Dubious open reading frame unlikely to encode a protein based on available experimental and comparative sequence data; overlaps the telomere on the right arm of chromosome 13
YMR324C	-	-	Dubious open reading frame unlikely to encode a protein based on experimental and comparative sequence data; transcription is AZF1 dependent in glycerol-lactate medium and SLT2 dependent in response to the lipid hydroperoxides
YAL066W	-	-	Dubious open reading frame unlikely to encode a protein based on available experimental and comparative sequence data
YAR069C	-	-	Dubious open reading frame unlikely to encode a protein based on available experimental and comparative sequence data
YAR070C	-	-	Dubious open reading frame unlikely to encode a protein based on available experimental and comparative sequence data
YBR300C	-	-	Dubious open reading frame unlikely to encode a protein based on available experimental and comparative sequence data; partially overlaps the verified gene YBR301W; YBR300C is not an essential gene
YLR463C	-	-	Dubious open reading frame unlikely to encode a protein based on available experimental and comparative sequence data; overlaps the uncharacterized ORFs YLR462W and YLR464W
YEL075W-A	-	-	Dubious open reading frame unlikely to encode a functional protein based on available experimental and comparative sequence data
YEL077W-A	-	-	Dubious open reading frame unlike to encode a functional protein; identified by gene-trapping microarray-based expression analysis and genome-wide homology searching
YFL068W	-	-	Putative protein of unknown function
YBL109W	-	-	Dubious open reading frame unlikely to encode a protein based on experimental and comparative sequence data
YBL112C	-	-	Putative protein of unknown function; YBL112C is contained within TEL02L
YBL113W-A	-	-	Dubious open reading frame unlikely to encode a protein; identified by gene-trapping microarray-based expression analysis and genome-wide homology searching
YPR204C-A	-	-	Identified by gene-trapping microarray-based expression analysis and genome-wide homology searching
YLL065W	-	-	Dubious open reading frame unlikely to encode a protein based on available experimental and comparative sequence data; overlaps chromosome XII telomeric element core sequences
YLL066W-A	-	-	Dubious open reading frame unlikely to encode a protein based on available experimental and comparative sequence data; completely overlaps the uncharacterized ORF YLL066C
YLL067W-A	-	-	Dubious open reading frame unlikely to encode a protein based on available experimental and comparative sequence data; completely overlaps YLL067C
YLR466C-B	-	-	Dubious open reading frame unlikely to encode a protein based on available experimental and comparative sequence data
YLR466C-A	-	-	Dubious open reading frame unlikely to encode a protein based on available experimental and comparative sequence data; partially overlaps the verified ORF YRF1-4/YLR466W
YPL283W-B	-	-	Identified by gene-trapping microarray-based expression analysis and genome-wide homology searching
YPL283W-A	-	-	Identified by gene-trapping microarray-based expression analysis and genome-wide homology searching
YML133W-A	-	-	Dubious open reading frame unlikely to encode a protein based on available experimental and comparative sequence data; completely overlaps the uncharacterized ORF YML133C
YML133W-B	-	-	Dubious open reading frame unlikely to encode a protein based on available experimental and comparative sequence data; completely overlaps the uncharacterized ORF YML133C
YOR392W	-	-	Dubious open reading frame unlikely to encode a protein based on available experimental and comparative sequence data; gene expression induced by heat
YJR157W	-	-	Dubious open reading frame unlikely to encode a functional protein based on available experimental and comparative sequence data
YJR162C	-	-	Dubious open reading frame unlikely to encode a protein based on available experimental and comparative sequence data
C1Q_05665	-	-	ARN family transporter for siderophore-iron chelates, putative gene in GLBRCY22-3 and JAY291
C1Q_05666	-	-	Zinc cluster transcription factor, putative gene in GLBRCY22-3 and JAY291
C1Q_05667	-	-	Hypothetical protein in JAY291
FLO70	-	-	FLO family of cell wall flocculation proteins, putative gene in GLBRCY22-3
BAF57236.1	-	-	Tyrosine permease [Saccharomyces pastorianus]
AJT28320.1	-	-	Hxt17p, partial [Saccharomyces cerevisiae YJM1419]
YOL166C	-	-	Dubious open reading frame unlikely to encode a functional protein based on available experimental and comparative sequence data
YGR290W	-	-	Dubious open reading frame unlikely to encode a protein based on available experimental and comparative sequence data; putative HLH protein; partially overlaps the verified ORF MAL11/YGR289C (a high-affinity maltose transporter)
YKL223W	-	-	Dubious open reading frame unlikely to encode a protein based on available experimental and comparative sequence data
YKL225W	-	-	Dubious open reading frame unlikely to encode a functional protein based on available experimental and comparative sequence data
YFR056C	-	-	Dubious open reading frame unlikely to encode a protein based on available experimental and comparative sequence data; partially overlaps the uncharacterized gene YFR055W
YAR030C	-	-	Dubious open reading frame unlikely to encode a protein based on available experimental and comparative sequence data; partially overlaps the uncharacterized ORF YAR029W and the verified gene PRM9
YIR040C	-	-	Dubious open reading frame unlikely to encode a protein based on experimental and comparative sequence data
YIR044C	-	-	Possible pseudogene in strain S288C; YIR044C and the adjacent ORF YIR043C together may encode a non-functional member of the conserved often subtelomerically-encoded Cos protein family
YJL215C	-	-	Dubious open reading frame unlikely to encode a protein based on available experimental and comparative sequence data
