# Supplementary material for: The origin and adaptive evolution of domesticated populations of yeast from Far East Asia
Source: Nat Commun. 2018 Jul 12;9:2690. doi: 10.1038/s41467-018-05106-7 (PMC6043522; doi:10.1038/s41467-018-05106-7)
Supplement: Supplementary file 10 — Supplementary Data 7 [file 41467_2018_5106_MOESM10_ESM.xlsx]

## Sheet: Supplementary Data 7(a)
Supplementary Data 7. Introgression and horizontal gene transfer (HGT) events in wild and domesticated isolates of S. cerevisiae (a) and genes harbored in the HGT and introgression fragments (b)
Fragment No.	Reference isolate	Length (bp)	Mapping Window		Top match	Identity (%)	CHN-IX						CHN-I												CHN-II								CHN-IV
			Start	End			JXXY10.1	JXXY16.1	XXY26L.1	XXY30L.2	XXYS1.4	XXYS14.1	FJ5	FJ7	FJ8	FJ9	FJ10	HN1	HN2	HN3	HN4	HN5	HN6	HN7	SX1	SX2	SX3	SX4	SX5	SX6	SX7	SX8	BJ3	BJ6	BJ8	BJ14	BJ15	BJ16	BJ17	BJ18	BJ19	BJ20	BJ21	BJ22	BJ23	BJ24	BJ25	BJ26	BJ27
1	XXY30L.2	1700	0	1000	K. lactis	71.103	100	100	100	100	100	100	0	0	0	0	0	0	0	0	0	0	0	0	0	0	0	0	0	0	0	0	0	0	0	0	0	0	0	0	0	0	0	0	0	0	0	0	0
			500	1500	K. lactis	71.103	100	100	100	100	100	100	0	0	0	0	0	0	0	0	0	0	0	0	0	0	0	0	0	0	0	0	0	0	0	0	0	0	0	0	0	0	0	0	0	0	0	0	0
			1000	1700	Non	-	100	100	100	100	100	100	0	0	0	0	0	0	0	0	0	0	0	0	0	0	0	0	0	0	0	0	0	0	0	0	0	0	0	0	0	0	0	0	0	0	0	0	0
2	JXXY16.1	3342	0	1000	Non	-	100	100	99.9	100	99.9	99.9	0	0	0	0	0	0	0	0	0	0	0	0	0	0	0	0	0	0	0	0	0	0	0	0	0	0	0	0	0	0	0	0	0	0	0	0	0
			500	1500	Non	-	100	100	99.5	100	99.8	99.8	0	0	0	0	0	0	0	0	0	0	0	0	0	0	0	0	0	0	0	0	0	0	0	0	0	0	0	0	0	0	0	0	0	0	0	0	0
			1000	2000	K. lactis	84.375	100	100	99.6	100	99.9	99.9	0	0	0	0	0	0	0	0	0	0	0	0	0	0	0	0	0	0	0	0	0	0	0	0	0	0	0	0	0	0	0	0	0	0	0	0	0
			1500	2500	K. lactis	80.5	100	100	100	100	100	100	0	0	0	0	0	0	0	0	0	0	0	0	0	0	0	0	0	0	0	0	0	0	0	0	0	0	0	0	0	0	0	0	0	0	0	0	0
			2000	3000	K. lactis	78.5	100	100	99.9	100	99.9	99.9	0	0	0	0	0	0	0	0	0	0	0	0	0	0	0	0	0	0	0	0	0	0	0	0	0	0	0	0	0	0	0	0	0	0	0	0	0
			2500	3342	K. lactis	79.72	100	100	99.638	100	99.638	99.632	0	0	0	0	0	0	0	0	0	0	0	0	0	0	0	0	0	0	0	0	0	0	0	0	0	0	0	0	0	0	0	0	0	0	0	0	0
3	XXY30L.2	5500	0	1000	S. cerevisiae	90.917	97.502	97.502	99.408	99.9	99.643	99.642	92.723	0	90.2	89.45	89.861	89.592	89.6	89.6	89.662	89.662	90.378	89.588	93.333	93.333	93.333	93.333	0	93.94	92.42	93.333	93.528	93.958	92.616	0	88.623	0	93.542	92.933	92.5	94.101	92.917	93.319	0	92.655	91.858	93.237	93.528
			500	1500	S. mikatae	88	98.888	98.888	98.846	99.9	99.133	99.133	80.025	80.025	80.025	80.025	80.05	80.05	80.176	80.05	80	80	80	80	0	0	79.587	79.587	0	81.364	80.479	0	80.075	80.075	80.075	80.025	80.075	80.075	80.075	80.075	80.201	80.075	79.95	80.754	80.075	80.05	80.075	80.075	80.075
			1000	2000	S. mikatae	85.23	99.105	99.105	99.006	100	99.203	99.203	0	0	0	0	0	0	0	0	0	0	0	0	0	0	0	0	0	0	0	0	0	0	0	0	0	0	0	0	0	0	0	0	0	0	0	0	0
			1500	2500	S. kudriavzevii	78.637	99.9	99.9	99.7	100	99.9	99.9	0	0	0	0	0	0	0	0	0	0	0	0	0	0	0	0	0	0	0	0	0	0	0	0	0	0	0	0	0	0	0	0	0	0	0	0	0
			2000	3000	S. mikatae	77.362	98.1	98.1	98.1	100	98.518	98.518	0	0	0	0	0	0	0	0	0	0	0	0	0	0	0	0	0	0	0	0	0	0	0	0	0	0	0	0	0	0	0	0	0	0	0	0	0
			2500	3500	Non	-	99.498	99.498	99.498	100	99.7	99.7	0	0	0	0	0	0	0	0	0	0	0	0	0	0	0	0	0	0	0	0	0	0	0	0	0	0	0	0	0	0	0	0	0	0	0	0	0
			3000	4000	S. uvarum	85	99.9	99.9	99.9	100	99.8	99.8	0	0	0	0	0	0	0	0	0	0	0	0	0	0	0	0	0	0	0	0	0	0	0	0	0	0	0	0	0	0	0	0	0	0	0	0	0
			3500	4500	S. mikatae	81.045	99.9	99.9	99.9	100	99.8	99.8	0	0	0	0	0	0	0	0	0	0	0	0	0	0	0	0	0	0	0	0	0	0	0	0	0	0	0	0	0	0	0	0	0	0	0	0	0
			4000	5000	Non	-	100	100	100	100	100	100	0	0	0	0	0	0	0	0	0	0	0	0	0	0	0	0	0	0	0	0	0	0	0	0	0	0	0	0	0	0	0	0	0	0	0	0	0
			4500	5500	S. mikatae	76.696	100	100	100	100	100	100	0	0	0	0	0	0	0	0	0	0	0	0	0	0	0	0	0	0	0	0	0	0	0	0	0	0	0	0	0	0	0	0	0	0	0	0	0
4	JXXY10.1	1689	0	1000	S. bayanus	77.568	100	99.887	99.9	99.693	99.696	99.594	0	0	0	0	0	0	0	0	0	0	0	0	0	0	0	0	0	0	0	0	0	0	0	0	0	0	0	0	0	0	0	0	0	0	0	0	0
			500	1500	S. paradoxus	83.399	100	100	99.83	99.826	99.66	99.659	0	0	0	0	0	0	0	0	0	0	0	0	0	0	0	0	0	0	0	0	0	0	0	0	0	0	0	0	0	0	0	0	0	0	0	0	0
			1000	1689	Non	-	100	100	100	100	100	100	0	0	0	0	0	0	0	0	0	0	0	0	0	0	0	0	0	0	0	0	0	0	0	0	0	0	0	0	0	0	0	0	0	0	0	0	0
5	JXXY10.1	3511	0	1000	S. cerevisiae	85.552	100	100	100	99.81	100	0	0	0	0	0	0	0	0	0	0	0	0	0	0	0	0	0	0	0	0	0	0	0	0	0	0	0	0	0	80.886	0	0	0	0	0	0	0	80.597
			500	1500	Non	-	100	100	100	99.8	99.8	0	0	0	0	0	0	0	0	0	0	0	0	0	0	0	0	0	0	0	0	0	0	0	0	0	0	0	0	0	0	0	0	0	0	0	0	0	0
			1000	2000	Non	-	100	100	100	99.9	99.9	0	0	0	0	0	0	0	0	0	0	0	0	0	0	0	0	0	0	0	0	0	0	0	0	0	0	0	0	0	0	0	0	0	0	0	0	0	0
			1500	2500	S. kudriavzevii	85.965	100	100	100	100	100	0	0	0	0	0	0	0	0	0	0	0	0	0	0	0	0	0	0	0	0	0	0	0	0	0	0	0	0	0	0	0	0	0	0	0	0	0	0
			2000	3000	S. kudriavzevii	88.811	100	100	100	100	100	0	0	0	0	0	0	0	0	0	0	0	0	0	0	0	0	0	0	0	0	0	0	0	0	0	0	0	0	0	0	0	0	0	0	0	0	0	0
			2500	3500	S. cerevisiae	82.443	100	100	100	100	100	0	0	0	0	0	0	0	0	0	0	0	0	0	0	0	0	0	0	0	0	0	0	0	0	0	0	0	0	0	77.616	0	0	0	0	0	0	0	80.523
			3000	3511	S. cerevisiae	82.341	100	100	100	100	100	0	0	0	0	0	0	0	0	0	0	0	0	0	0	0	0	0	0	0	0	0	0	0	0	0	0	0	0	0	77.616	0	0	0	0	0	0	0	80.523
6	JXXY16.1	1500	0	1000	S. cerevisiae	89.443	100	100	100	100	99.9	99.9	92.78	92.78	92.78	92.78	92.78	92.672	92.672	92.672	92.672	92.672	92.672	92.672	92.857	92.857	92.758	93.327	92.857	93.327	93.327	92.857	91.244	91.244	91.054	91.054	91.054	91.054	91.054	91.054	91.054	90.945	91.054	91.054	90.945	91.054	90.963	91.054	91.054
			500	1500	S. cerevisiae	89.296	100	100	99.9	100	100	100	89.944	90.044	90.044	90.044	90.044	90.044	90.044	90.044	90.044	90.044	90.044	90.044	90.457	90.457	90.457	90.358	90.457	90.358	90.557	90.457	89.296	89.296	89.353	89.353	89.353	89.353	89.353	89.353	89.353	89.044	89.154	89.353	88.822	89.353	89.264	89.154	89.353
			1000	1500	S. cerevisiae	89.152	100	100	99.8	100	100	100	90.562	90.763	90.763	90.763	90.763	90.763	90.763	90.763	90.763	90.763	90.763	90.763	90.297	90.297	90.297	89.901	90.297	89.901	90.297	90.297	88.976	88.976	89.744	89.744	89.744	89.744	89.744	89.744	89.744	89.349	89.349	89.546	88.911	89.744	89.744	89.349	89.744
7	XXY26L.1	2000	0	1000	S. cerevisiae	89.731	100	100	100	100	99.7	98.807	89.432	89.432	89.432	89.432	89.432	89.432	89.432	89.432	89.432	89.432	89.432	89.432	89.741	89.741	89.741	89.741	89.741	89.741	89.741	89.741	91.725	91.725	91.426	91.725	91.725	89.641	89.641	89.641	91.725	89.741	91.725	91.725	89.741	89.232	89.741	89.133	91.725
			500	1500	S. cerevisiae	86.735	100	100	100	100	99.7	98.708	89.569	89.569	89.569	89.569	89.569	89.569	89.569	89.569	89.468	89.468	89.468	89.569	90.3	90.371	90.3	90.3	90.3	90.371	90.3	90.371	92.076	92.076	92.076	92.076	92.076	90.2	90.2	90.2	92.076	90.371	92.076	92.076	90.3	89.669	90.371	89.7	92.076
			1000	2000	S. cerevisiae	92.89	100	100	100	100	99.8	99.8	94.018	94.1	94.018	94.018	94.1	94.1	94.1	94.018	93.918	93.918	94	94.1	94	94	94	94	94	94	94	94	94.589	94.505	94.505	94.589	94.589	94	94	94	94.589	94	94.589	94.589	94	94.589	94	94.605	94.589
8	XXY30L.2	3317	0	1000	S. cerevisiae	86.7	100	100	100	100	100	0	0	0	0	0	0	0	0	0	0	0	0	0	0	0	0	0	0	0	0	0	0	0	0	0	0	0	0	0	83.084	0	0	0	0	0	0	0	84.034
			500	1500	S. cerevisiae	86.613	100	100	100	100	100	0	0	0	0	0	0	0	0	0	0	0	0	0	0	0	0	0	0	0	0	0	0	0	0	0	0	0	0	0	85.274	0	0	0	0	0	0	0	0
			1000	2000	S. cerevisiae	80.534	100	100	99.9	100	100	0	0	0	0	0	0	0	0	0	0	0	0	0	0	0	0	0	0	0	0	0	0	0	0	0	0	0	0	0	82.157	0	0	0	0	0	0	0	0
			1500	2500	S. cerevisiae	77.364	100	100	99.8	100	100	0	0	0	0	0	0	0	0	0	0	0	0	0	0	0	0	0	0	0	0	0	0	0	0	0	0	0	0	0	0	0	0	0	0	0	0	0	0
			2000	3000	S. cerevisiae	79.956	100	100	99.888	100	100	0	0	0	0	0	0	0	0	0	0	0	0	0	0	0	0	0	0	0	0	0	0	0	0	0	0	0	0	0	0	0	0	0	0	0	0	0	0
			2500	3317	S. cerevisiae	79.869	99.8	99.8	99.8	100	99.8	0	0	0	0	0	0	0	0	0	0	0	0	0	0	0	0	0	0	0	0	0	0	0	0	0	0	0	0	0	80.93	0	0	0	0	0	0	0	84.034
9	XXYS14.1	3000	0	1000	S. cerevisiae	91.452	100	100	99.7	100	99.7	100	93.439	93.439	93.439	93.439	93.347	93.347	93.347	93.305	93.347	93.347	93.347	93.347	93.838	93.744	93.744	94.085	93.744	93.744	93.644	93.744	93.162	93.162	93.162	93.162	93.162	93.162	93.254	92.27	93.277	93.254	93.162	93.305	93.305	93.353	92.81	93.162	93.305
			500	1500	S. cerevisiae	89.264	100	100	99.8	100	99.7	100	92.017	92.017	92.017	92.017	92.017	92.017	92.017	92.017	92.017	92.017	92.017	92.017	92.418	92.418	92.418	92.418	92.418	92.418	92.418	92.418	92.016	92.016	92.016	92.016	92.119	92.016	92.016	92.016	92.016	91.914	92.016	92.016	91.914	92.221	92.016	92.016	92.016
			1000	2000	S. cerevisiae	89.781	100	100	100	100	99.868	100	91.44	91.119	91.119	92.61	91.44	93.37	91.119	91.119	91.119	91.119	93.269	91.44	92.238	92.3	92.634	92.646	92.132	93.772	91.898	92.3	91.871	91.871	92.203	92.519	92.774	92.203	92.203	92.203	92.203	92.997	93.536	91.871	91.721	91.873	92.203	93.536	91.871
			1500	2500	S. cerevisiae	96.383	100	100	100	100	100	100	97.106	98.93	96.885	98.118	94.244	94.079	91.478	97.594	91.478	96.676	94.079	96.885	96.931	98.128	98.93	99.191	98.128	95.663	97.855	98.652	98.66	96.316	91.97	97.57	96.909	96.623	92.219	92.052	86.095	96.714	100	98.922	98.928	97.299	97.98	99.731	99.194
			2000	3000	S. cerevisiae	89.443	100	100	99.9	100	100	100	91.26	91.051	91.051	91.326	91.25	92.786	92.371	92.493	92.023	92.371	92.817	92.308	93.514	93.651	93.651	93.583	94.796	92.844	92.913	93.651	91.172	91.172	91.376	91.376	91.479	91.376	91.376	91.376	91.748	91.376	91.444	91.457	91.457	93.602	91.651	91.457	91.172
			2500	3000	S. cerevisiae	89.507	100	100	99.8	100	100	100	91.102	91.102	91.102	91.471	91.083	91.044	92.371	92.493	92.023	92.371	91.298	92.308	93.514	93.651	93.651	93.583	94.716	92.264	92.913	93.651	91.314	91.314	91.314	91.314	91.507	91.314	91.314	91.314	91.507	91.314	91.314	91.314	91.314	93.494	91.314	91.314	91.314
10	JXXY10.1	2000	0	1000	S. paradoxus	90.249	100	100	100	100	100	100	91.677	91.677	91.677	91.677	91.677	91.677	91.677	91.677	94	91.677	91.677	91.677	91.073	91.073	91.073	91.073	91.073	91.073	91.073	91.073	91.073	91.073	91.073	90.765	90.919	90.919	90.919	91.226	90.765	90.919	90.919	90.919	90.919	91.073	90.919	90.765	91.073
			500	1500	S. paradoxus	97.502	100	100	100	100	100	100	84.816	84.816	84.816	84.816	84.816	84.816	84.816	84.816	84.058	84.816	84.816	84.816	83.12	83.12	83.12	83.12	83.12	83.12	83.12	83.12	84.716	84.716	84.716	82.851	84.479	84.479	84.36	84.597	82.887	84.36	84.479	84.36	84.36	84.716	84.36	82.887	84.716
			1000	2000	S. paradoxus	97.902	100	100	99.605	100	99.9	99.9	86.392	86.392	86.392	86.392	86.392	86.392	86.392	86.392	86.392	86.563	86.392	86.563	85.364	85.532	85.532	85.436	85.532	85.27	85.532	85.364	87.062	86.891	86.891	85.63	86.965	86.965	86.597	86.57	85.364	86.597	85.832	86.597	86.765	87.062	86.765	85.462	87.062
11	JXXY16.1	16500	0	1000	S. paradoxus	91.8	100	100	100	100	100	100	90.609	90.609	90.709	90.709	90.609	90.709	90.709	90.709	90.609	90.609	90.609	90.609	90.11	90.11	90.11	90.11	90.11	90.11	90.11	90.11	90.509	90.509	90.509	90.509	90.31	90.509	90.31	90.31	90.509	90.509	90.31	90.509	90.509	90.509	90.509	90.509	90.31
			500	1500	S. paradoxus	94.289	100	100	100	100	100	100	87.776	87.776	87.776	87.776	87.776	87.776	87.776	87.776	87.776	87.776	87.776	87.776	87.475	87.475	87.475	87.174	87.475	87.174	87.475	87.475	87.475	87.475	87.475	87.475	87.475	87.475	87.475	87.475	87.475	87.475	87.475	87.475	87.475	87.475	87.475	87.475	87.475
			1000	2000	S. paradoxus	94.1	100	100	100	100	100	100	88.2	88.2	88.2	88.2	88.2	88.2	88.2	88.2	88.2	88.2	88.2	88.2	88.4	88.4	88.4	88	88.4	88	88.3	88.4	88.5	88.5	88.5	88.5	88.6	88.4	88.6	88.6	88.5	88.5	88.6	88.5	88.5	88.5	88.5	88.5	88.6
			1500	2500	S. paradoxus	93.7	100	100	100	100	100	100	87.788	87.788	87.788	87.788	87.788	87.788	87.788	87.788	87.788	87.788	87.788	87.788	88.088	88.088	88.088	87.988	88.088	87.988	88.088	88.088	88.188	88.188	88.188	88.188	88.188	88.088	88.188	88.188	88.188	88.288	88.188	88.188	88.288	88.188	88.288	88.288	88.188
			2000	3000	S. paradoxus	93.107	100	100	100	100	100	100	87.562	87.624	87.562	87.624	87.624	87.624	87.562	87.562	87.562	87.562	87.624	87.624	87.759	87.759	87.759	87.822	87.822	87.822	87.822	87.822	87.66	87.723	87.723	87.66	87.723	87.66	87.66	87.66	87.723	87.723	87.723	87.66	87.66	87.66	87.723	87.723	87.66
			2500	3500	S. paradoxus	91.625	100	100	100	100	100	100	84.449	83.792	84.449	83.792	83.792	83.792	84.449	84.449	84.449	84.449	83.792	83.792	84.758	84.758	84.758	84.086	84.086	84.086	83.972	84.086	84.449	83.842	83.792	84.465	83.89	84.465	84.552	84.552	83.792	83.792	83.89	84.465	84.449	84.449	83.792	83.792	84.552
			3000	4000	S. paradoxus	92.907	100	100	100	100	100	100	85.571	85.458	85.571	85.458	85.458	85.458	85.571	85.571	85.571	85.571	85.458	85.458	85.371	85.371	85.371	85.259	85.259	85.259	85.444	85.259	85.371	85.259	85.259	85.4	85.259	85.4	85.371	85.371	85.259	85.359	85.259	85.4	85.471	85.371	85.359	85.359	85.371
			3500	4500	S. paradoxus	94.4	100	100	99.9	100	99.9	99.9	88.008	88.008	87.81	87.81	88.008	88.008	88.008	88.008	88.008	88.008	88.008	88.008	88.171	88.171	88.171	88.27	88.171	88.27	87.55	88.171	88.534	88.534	88.534	88.305	88.37	88.305	88.37	88.37	88.534	88.534	88.37	88.469	88.534	88.534	88.534	88.534	88.37
			4000	5000	S. paradoxus	88.9	100	100	99.9	100	99.9	99.9	80.9	80.9	80.7	80.7	80.9	80.9	80.9	80.9	80.9	80.9	80.9	80.9	81.143	81.143	81.043	81.244	81.143	81.244	80.201	81.143	81.288	81.288	81.288	81.2	81.344	81.2	81.344	81.344	81.288	81.388	81.344	81.344	81.388	81.288	81.388	81.388	81.344
			4500	5500	S. paradoxus	85.145	100	100	100	100	100	100	0	0	0	0	0	0	0	0	0	0	0	0	0	0	0	0	0	0	0	0	0	0	0	0	0	0	0	0	0	0	0	0	0	0	0	0	0
			5000	6000	S. paradoxus	89.82	100	100	100	100	100	100	84.916	84.916	85.028	85.028	84.916	84.916	85.028	84.916	84.916	84.916	84.916	84.916	84.916	84.916	84.916	84.916	84.916	84.916	84.916	84.916	84.804	84.804	84.693	84.804	84.916	84.693	85.028	85.028	84.693	84.916	85.028	84.916	84.916	84.693	84.916	84.916	85.028
			5500	6500	S. paradoxus	93.186	100	100	100	100	100	100	88.4	88.465	88.3	88.365	88.465	88.465	88.4	88.4	88.4	88.4	88.465	88.465	87.6	87.6	87.6	87.663	87.663	87.663	87.964	87.663	88	88.064	87.864	87.9	88.064	87.9	88	88	87.964	88.064	88.064	88	88	87.8	88.064	88.064	88
			6000	7000	S. paradoxus	93.487	100	100	99.9	100	100	100	87.3	87.3	87.2	87.2	87.3	87.3	87.3	87.3	87.3	87.3	87.3	87.3	86.7	86.7	86.7	86.7	86.7	86.7	87	86.7	87.1	87.1	87.1	87.2	87.2	87.2	87.1	87.1	87.2	87.2	87.1	87.2	87.2	87.1	87.2	87.2	87.1
			6500	7500	S. paradoxus	93.387	100	100	99.9	100	100	100	86.874	86.874	86.874	86.874	86.874	86.874	86.874	86.874	86.774	86.774	86.774	86.774	87.074	87.074	87.074	87.074	87.074	87.074	87.074	87.074	86.974	86.974	87.074	87.074	87.074	87.074	86.974	86.974	87.074	87.074	86.974	87.074	87.074	87.074	87.074	87.074	86.974
			7000	8000	S. cerevisiae	87.164	100	100	100	100	100	100	86.74	86.74	86.64	86.64	86.74	86.74	86.74	86.74	86.64	86.64	86.64	86.64	87.264	87.264	87.264	87.164	87.264	87.164	87.164	87.264	87.026	87.026	87.026	87.026	87.026	87.026	87.026	87.026	87.026	87.026	87.026	87.026	87.026	87.026	87.026	87.026	87.026
			7500	8500	S. paradoxus	90.817	100	100	99.9	100	99.9	99.9	86.792	86.608	86.681	86.498	86.608	86.608	86.792	86.792	86.792	86.792	86.608	86.608	86.842	86.842	86.842	86.776	86.842	86.776	86.776	86.842	86.792	86.608	86.718	87.014	86.608	86.792	86.792	86.792	86.718	86.608	86.608	87.014	86.792	87.014	86.608	86.608	86.792
			8000	9000	S. paradoxus	86.468	100	100	99.7	100	99.9	99.9	0	0	0	0	0	0	0	0	0	0	0	0	0	0	0	0	0	0	0	0	0	0	0	82.911	0	0	0	82.911	82.911	0	0	0	0	0	0	0	0
			8500	9500	S. paradoxus	87.132	100	100	98.701	99.8	99.8	99.8	0	0	0	0	0	0	0	0	0	0	0	0	82.392	82.392	82.392	82.392	82.392	81.931	82.696	82.392	82.392	82.392	81.924	82.421	0	82.392	0	82.911	81.924	0	0	81.924	0	82.226	0	0	0
			9000	10000	S. paradoxus	92.843	100	100	98.801	99.8	99.8	99.8	87.363	87.363	87.376	87.376	87.363	87.363	87.376	87.363	87.363	87.363	87.363	87.363	87.662	87.662	87.662	87.662	87.662	87.662	87.849	87.662	87.463	87.463	87.463	87.463	87.351	87.463	87.55	87.55	87.463	87.55	87.55	87.463	87.55	87.363	87.55	87.55	87.55
			9500	10500	S. paradoxus	93.888	100	100	99.9	100	100	99.9	88.288	88.288	88.388	88.388	88.288	88.288	88.388	88.288	88.288	88.288	88.288	88.288	88.577	88.577	88.577	88.577	88.577	88.577	88.477	88.577	88.377	88.377	88.377	88.377	88.277	88.377	88.277	88.277	88.277	88.277	88.277	88.377	88.277	88.277	88.277	88.277	88.277
			10000	11000	S. paradoxus	94.1	100	100	100	100	99.9	99.8	87.612	87.612	87.612	87.612	87.612	87.612	87.612	87.612	87.612	87.612	87.612	87.612	87.4	87.4	87.4	87.4	86.535	87.4	87.375	87.4	87.3	87.3	87.3	87.3	87.3	87.3	87.3	87.3	87.1	87.3	87.3	87.1	87.3	87.1	87.3	87.3	87.3
			10500	11500	S. paradoxus	93.207	100	100	99.9	100	99.7	99.7	87.113	87.113	87.113	87.113	87.113	87.113	87.113	87.113	87.113	87.113	87.113	87.113	86.813	86.813	86.813	86.813	85.955	86.813	86.913	86.813	86.613	86.613	86.613	86.414	86.713	86.613	86.713	86.713	86.613	86.713	86.713	86.513	86.713	86.613	86.713	86.713	86.713
			11000	12000	S. paradoxus	92.308	100	100	99.9	100	99.8	99.8	87.438	87.438	87.438	87.438	87.438	87.438	87.438	87.438	87.438	87.438	87.438	87.438	87.039	87.039	87.039	87.039	87.039	87.039	87.039	87.039	87.039	87.039	87.039	86.839	87.139	87.039	87.139	87.139	87.139	87.139	87.139	87.139	87.139	87.139	87.139	87.139	87.139
			11500	12500	S. paradoxus	92.585	100	100	100	100	100	100	87.651	87.714	87.651	87.714	87.714	87.714	87.651	87.651	87.651	87.651	87.714	87.714	87.249	87.249	87.249	87.311	87.311	87.311	87.11	87.311	87.55	87.613	87.613	87.55	87.613	87.55	87.55	87.55	87.613	87.613	87.613	87.55	87.55	87.55	87.613	87.613	87.55
			12000	13000	S. paradoxus	92.315	100	100	99.8	100	99.8	99.8	84.646	84.646	84.646	84.646	84.646	84.646	84.646	84.646	84.646	84.646	84.646	84.646	84.945	84.945	84.945	84.945	84.945	84.945	84.845	84.945	84.845	84.845	84.845	84.845	84.746	84.845	84.746	84.746	84.746	84.746	84.746	84.746	84.746	84.845	84.646	84.746	84.746
			12500	13500	S. paradoxus	92.685	100	100	99.7	100	99.7	99.7	84.861	84.861	84.861	84.861	84.861	84.861	84.861	84.861	84.861	84.861	84.861	84.861	85.458	85.458	85.458	85.458	85.458	85.458	85.458	85.458	85.359	85.359	85.359	85.359	85.259	85.359	85.159	85.159	85.259	85.159	85.159	85.259	85.159	85.359	85.06	85.159	85.159
			13000	14000	S. paradoxus	90.171	100	100	99.6	100	99.6	99.6	83.35	83.25	83.25	83.25	83.35	83.35	83.35	83.35	83.35	83.35	83.35	83.35	82.776	82.776	83.848	83.848	82.776	83.848	83.848	82.776	84.048	84.048	84.148	84.148	84.148	84.148	84.048	84.048	84.148	84.048	84.048	84.148	84.048	84.148	84.645	84.048	84.048
			13500	14500	S. paradoxus	89.865	100	100	98.5	100	99.7	99.7	84.104	84.008	84.008	84.008	84.104	84.104	84.104	84.104	84.104	84.104	84.104	84.104	82.969	82.969	84.008	84.008	82.969	84.008	84.008	82.969	84.15	84.15	84.2	84.2	84.054	84.054	84.393	84.393	84.246	84.393	84.393	84.2	84.393	84.104	84.625	84.393	84.2
			14000	15000	S. paradoxus	92.39	100	100	98.8	100	100	100	88.235	88.235	88.235	88.235	88.235	88.235	88.235	88.235	88.235	88.235	88.235	88.235	87.941	87.941	87.941	87.941	87.941	87.941	88.039	87.941	87.781	87.781	87.745	87.745	87.781	87.781	88.137	88.137	87.781	88.137	88.137	87.745	88.039	87.843	88.137	88.137	87.745
			14500	15500	S. paradoxus	89.126	100	100	99.9	100	100	100	82.849	82.943	82.849	82.943	82.943	82.943	82.849	82.849	82.849	82.849	82.943	82.943	82.849	82.849	82.849	82.943	82.943	82.943	83.333	82.943	82.655	82.749	82.749	82.655	82.943	82.849	82.946	82.946	82.846	83.041	83.041	82.655	82.849	82.849	82.946	83.041	82.655
			15000	16000	S. paradoxus	81.801	100	100	99.8	100	100	100	77.96	77.992	77.96	77.992	77.992	77.992	77.96	77.96	77.96	77.96	77.992	77.992	78.248	78.248	78.248	78.282	78.282	78.282	78.475	78.282	78.345	78.378	78.185	78.152	78.282	78.248	78.441	78.441	78.475	78.475	78.475	78.152	78.441	78.248	78.441	78.475	78.152
			15500	16500	S. pastorianus	80.714	100	100	99.9	100	100	100	79.821	79.682	79.821	79.682	79.682	79.682	79.821	79.821	79.821	79.821	79.682	79.682	80.714	80.714	80.714	80.714	80.714	80.714	80.536	80.714	80.893	80.893	80.536	80.536	80.714	80.714	80.893	80.893	80.893	80.893	80.893	80.536	80.893	80.714	80.893	80.893	80.536
12	XXY30L.2	3000	0	1000	S. paradoxus	83.893	100	100	100	100	100	100	80.537	80.602	80.537	80.491	80.491	80.491	80.537	80.537	80.537	80.537	80.491	80.491	80.761	80.761	80.313	80.602	80.713	80.602	80.602	80.713	80.649	80.602	80.602	80.649	80.713	80.649	80.761	80.761	80.602	80.713	80.713	80.761	80.761	80.761	80.491	80.713	80.761
			500	1500	S. paradoxus	88.9	100	100	100	100	100	100	84.095	84.242	84.095	84.044	84.143	84.044	84.095	84.095	84.095	84.095	84.044	84.044	84.158	84.158	83.68	83.976	84.158	83.976	83.976	84.158	84.059	84.059	84.059	84.059	84.059	84.059	84.059	84.059	84.059	84.059	84.059	84.059	84.059	84.059	83.96	84.059	84.059
			1000	2000	S. paradoxus	90.945	100	100	100	100	100	100	84.737	84.936	84.737	84.737	84.936	84.737	84.737	84.737	84.737	84.737	84.737	84.737	85.05	85.05	84.57	84.57	85.05	84.57	84.57	85.05	84.554	84.554	84.554	84.554	84.653	84.554	84.653	84.653	84.653	84.653	84.653	84.653	84.653	84.653	84.653	84.653	84.653
			1500	2500	S. paradoxus	93	100	100	99.9	100	100	100	85.743	85.842	85.743	85.743	85.842	85.743	85.743	85.743	85.743	85.743	85.743	85.743	85.842	85.842	85.842	85.842	85.842	85.842	85.842	85.842	85.444	85.444	85.444	85.444	85.444	85.444	85.444	85.444	85.444	85.444	85.444	85.444	85.444	85.444	85.444	85.444	85.444
			2000	3000	S. paradoxus	90.287	100	100	99.9	100	99.9	99.9	90.486	90.486	90.486	90.486	90.486	90.486	90.486	90.486	90.486	90.486	90.486	90.486	90.585	90.585	90.981	90.981	90.585	90.981	90.981	90.585	90.684	90.684	90.684	90.684	90.684	90.684	90.684	90.684	90.684	90.684	90.684	90.684	90.684	90.585	90.684	90.684	90.684
			2500	3000	S. pastorianus	91.91	100	100	100	100	99.8	99.8	93.651	93.651	93.651	93.651	93.651	93.651	93.651	93.651	93.651	93.651	93.651	93.651	93.91	93.91	93.91	93.91	93.91	93.91	93.91	93.91	93.91	93.91	93.91	93.91	94.106	93.91	94.106	94.106	94.106	94.106	94.106	94.106	94.106	93.91	94.106	94.106	94.106
13	XXYS1.4	3000	0	1000	S. cerevisiae	84.97	99.9	99.9	99.9	99.8	100	100	84.8	84.8	84.909	84.909	84.909	84.692	84.909	84.692	84.8	84.8	87.067	84.294	84.321	84.423	84.423	84.231	84.321	84.13	84.321	84.321	84.708	84.708	85.282	84.708	84.97	84.6	84.6	84.708	84.6	83.567	84.569	83.567	83.567	84.569	83.567	84.6	84.677
			500	1500	S. cerevisiae	92.302	99.8	99.8	99.8	99.8	100	100	92.435	92.435	92.289	92.936	92.363	90.698	89.308	92.936	89.097	89.097	83.839	85.621	92.487	92.487	93.005	89.937	92.487	93.382	89.72	92.487	85.708	85.869	89.308	88.994	92.884	83.117	88.785	88.994	82.9	92.882	92.933	92.884	89.097	88.785	89.097	85.665	92.884
			1000	2000	S. paradoxus	90.455	99.9	99.9	99.9	97.902	100	100	88.14	88.14	86.52	0	88.14	86.372	82.103	83.438	88.14	88.14	88.14	87.729	87.162	87.014	90.249	92.086	91.943	90.305	89.275	87.014	89.481	88.118	90.799	87.678	89.221	82.284	88.961	0	82.517	89.691	89.85	90.182	0	89.882	94.66	87.441	93.923
			1500	2500	S. paradoxus	94.689	100	100	100	97.802	100	100	93.473	93.473	93.473	93.473	93.473	93.473	93.473	93.473	93.473	93.473	93.473	93.473	94.256	94.256	94.256	94.256	94.256	94.256	94.256	94.256	94.256	94.256	94.517	94.517	93.473	94.256	93.995	93.995	94.256	94.256	94.256	94.256	94.256	93.473	94.256	94.256	94.256
			2000	3000	S. paradoxus	96.603	100	100	100	99.5	100	100	94.796	94.796	94.796	94.796	94.796	94.683	94.683	94.683	94.796	94.796	94.796	94.683	94	94	94	94	94	94	94	94	94	94	94	94	94	94	94	94	94	94	94	94	94	94	94	94	94
14	XXYS14.1	2000	0	1000	S. paradoxus	95.337	100	100	100	100	100	100	99.9	99.9	99.9	99.9	99.9	99.9	99.9	99.9	99.9	99.9	99.9	99.9	0	0	0	0	0	0	0	0	0	0	0	0	0	0	0	0	0	0	0	0	0	0	0	0	0
			500	1500	S. paradoxus	95.115	100	100	100	100	100	100	99.3	99.3	99.4	99.4	99.3	99.4	99.4	99.4	99.4	99.4	99.4	99.4	0	0	0	0	0	0	0	0	0	0	0	0	0	0	0	0	0	0	0	0	0	0	0	0	0
			1000	2000	S. paradoxus	96.603	100	100	100	100	100	100	99.113	99.113	99.224	99.224	99.002	99.333	99.333	99.224	99.224	99.333	99.333	99.224	0	0	0	0	0	0	0	0	0	0	0	0	0	0	0	0	0	0	0	0	0	0	0	0	0
15	FJ10	1500	0	1000	S. paradoxus	86.716	94.287	94.285	94.568	93.037	94.285	94.117	99.792	99.792	99.677	99.9	100	100	99.9	99.209	100	99.693	100	99.7	99.7	99.6	95	91.799	99.6	92.491	91.723	99.481	90.979	91.084	91.1	91.233	91.308	91.308	91.813	91.606	91.308	91.396	91.53	92.174	91.396	91.606	91.613	91.291	91.233
			500	1500	S. paradoxus	84.312	95.714	95.714	95.714	95.714	95.714	95.714	100	100	100	100	100	100	100	99.8	100	100	100	100	97.935	97.935	95.978	94.487	97.935	94.617	94.674	97.935	94.261	93.868	93.868	93.712	93.868	93.868	93.868	94.261	93.868	94.261	94.261	94.261	94.261	94.261	94.261	93.409	93.868
			1000	1500	S. cerevisiae	92.787	95.695	95.695	95.695	95.695	95.695	95.695	100	100	100	100	100	100	100	100	100	100	100	100	95.938	95.938	97.129	94.079	95.938	94.37	94.37	95.938	93.798	93.798	93.798	93.54	93.798	93.798	93.798	93.798	93.798	93.798	93.798	93.798	93.798	93.798	93.798	93.298	93.798
16	XXY26L.1	2000	0	1000	Non	-	100	100	100	100	100	100	0	0	0	0	0	0	0	0	0	0	0	0	0	0	0	0	0	0	0	0	0	0	0	0	0	0	0	0	0	0	0	0	0	0	0	0	0
			500	1500	Non	-	100	100	100	100	100	100	0	0	0	0	0	0	0	0	0	0	0	0	0	0	0	0	0	0	0	0	0	0	0	0	0	0	0	0	0	0	0	0	0	0	0	0	0
			1000	2000	Non	-	100	100	100	100	100	100	0	0	0	0	0	0	0	0	0	0	0	0	0	0	0	0	0	0	0	0	0	0	0	0	0	0	0	0	0	0	0	0	0	0	0	0	0
			1500	2000	Non	-	100	100	100	100	100	100	0	0	0	0	0	0	0	0	0	0	0	0	0	0	0	0	0	0	0	0	0	0	0	0	0	0	0	0	0	0	0	0	0	0	0	0	0
17	SX6	2500	0	1000	S. mikatae	99	99.9	99.9	99.9	99.9	99.9	99.9	92.063	92.063	92.063	92.063	92.063	92.222	92.222	92.222	92.222	92.222	92.222	92.222	92.54	92.54	92.381	100	92.54	100	92.54	92.54	0	0	92.357	92.357	92.357	92.357	92.516	0	92.357	92.516	92.516	92.357	92.516	92.516	92.516	0	92.357
			500	1500	S. mikatae	98.9	100	100	100	100	100	100	92.354	92.354	92.354	92.354	92.354	92.354	92.354	92.354	92.354	92.354	92.354	92.354	92.354	92.354	92.254	100	92.354	100	92.453	92.354	0	0	92.354	92.453	92.354	92.453	92.354	0	92.354	92.354	92.354	92.354	92.354	92.453	92.354	0	92.354
			1000	2000	S. cerevisiae	96.8	99.9	99.9	99.9	99.9	99.9	99.9	92.615	92.615	92.615	92.615	92.615	92.615	92.615	92.615	92.615	92.615	92.615	92.615	92.423	92.423	92.218	100	92.423	100	92.515	92.423	0	0	92.408	92.507	92.408	92.507	92.308	0	92.408	92.308	92.308	92.408	92.308	92.507	92.308	0	92.408
			1500	2500	S. mikatae	98.1	97.505	97.505	97.505	97.505	97.405	97.505	94.417	94.417	94.417	94.417	94.417	94.417	94.417	94.417	94.417	94.417	94.417	94.317	94.323	94.323	94.247	100	94.323	100	94.317	94.323	0	0	93.713	93.7	93.713	93.7	93.713	0	93.713	93.713	93.713	93.713	93.713	93.7	93.838	0	93.713
18	FJ7	15000	0	1000	S. paradoxus	94.816	94.522	94.522	94.522	94.522	94.721	94.622	100	100	100	100	100	100	100	100	100	100	100	100	93.719	93.719	93.719	93.519	93.719	93.519	93.819	93.719	93.918	93.918	93.918	93.918	92.921	93.028	93.121	93.028	93.918	93.918	93.632	93.719	93.918	93.121	93.918	93.121	93.918
			500	1500	S. paradoxus	89.37	88.875	88.875	88.875	88.875	89.001	88.875	99.9	100	100	100	100	100	100	100	100	100	100	100	87.215	83.221	84.86	85.756	83.221	85.756	86.234	83.221	86.529	86.529	86.431	86.529	86.136	86.248	86.332	86.248	86.529	86.431	86.529	86.163	86.431	86.163	86.431	86.332	86.529
			1000	2000	S. paradoxus	83.673	0	0	0	0	0	0	99.9	100	100	100	100	100	100	100	100	100	100	100	0	0	0	0	0	0	0	0	0	0	0	0	0	0	0	0	0	0	0	0	0	0	0	0	0
			1500	2500	Non	-	0	0	0	0	0	0	100	100	100	100	100	100	100	100	100	100	100	100	0	0	0	0	0	0	0	0	0	0	0	0	0	0	0	0	0	0	0	0	0	0	0	0	0
			2000	3000	Non	-	0	0	0	0	0	0	100	100	100	100	100	100	100	100	100	100	100	100	0	0	0	0	0	0	0	0	0	0	0	0	0	0	0	0	0	0	0	0	0	0	0	0	0
			2500	3500	S. paradoxus	73.727	73.387	74.204	0	73.387	74.204	73.387	100	100	100	100	99.9	100	100	100	100	100	100	100	0	74.26	0	0	74.26	0	73.964	0	0	0	0	0	74.26	0	0	74.26	0	74.26	0	74.26	0	0	74.26	73.964	0
			3000	4000	S. paradoxus	79.228	78.977	78.977	82.021	78.977	78.977	78.75	100	100	100	100	99.9	100	100	100	100	100	100	100	79.195	79.551	79.195	79.221	79.551	79.221	79.314	79.195	78.966	78.966	78.851	78.966	79.196	78.851	78.736	79.196	78.966	79.196	78.966	79.433	78.851	78.851	79.196	79.078	78.966
			3500	4500	S. paradoxus	88.028	88.004	88.004	87.903	88.004	88.004	87.802	99.9	100	100	100	99.8	100	100	100	100	100	100	100	88.016	88.016	88.016	87.311	88.016	87.311	88.218	88.016	87.714	87.714	88.004	87.714	87.903	88.004	88.016	87.915	87.815	88.004	87.815	87.915	88.004	88.004	88.004	88.016	87.815
			4000	5000	S. paradoxus	85.03	89.506	89.506	84.532	89.506	85.13	84.532	99.9	100	100	100	99.7	100	100	100	100	100	100	100	89.815	89.815	89.815	88.889	89.815	88.889	84.994	89.815	89.66	89.66	85.414	89.66	84.79	85.414	90.278	90.123	89.815	84.809	89.815	89.815	85.414	85.396	84.809	90.278	89.815
			4500	5500	S. uvarum	78.488	0	0	0	0	0	0	100	100	100	100	99.9	100	100	100	100	100	100	100	0	0	0	0	0	0	0	0	0	0	0	0	0	0	0	0	0	0	0	0	0	0	0	0	0
			5000	6000	S. paradoxus	81.888	0	0	0	0	0	0	100	100	100	100	100	100	100	100	100	100	100	100	0	0	0	0	0	0	0	0	0	0	0	0	0	0	0	0	0	0	0	0	0	0	0	0	0
			5500	6500	S. paradoxus	85.554	86.602	86.438	86.74	86.602	86.438	86.602	100	100	100	100	100	100	100	100	100	100	100	100	86.42	86.584	86.283	86.445	86.584	86.445	86.326	86.42	86.145	86.145	86.283	86.145	86.584	86.283	86.283	86.445	86.283	86.445	86.145	86.584	86.283	86.145	86.445	86.445	86.283
			6000	7000	S. paradoxus	86.405	83.384	83.384	83.384	83.384	83.384	83.384	100	100	100	100	100	100	100	100	100	100	100	100	0	0	0	0	0	0	0	0	0	0	0	0	0	0	0	0	0	0	0	0	0	0	0	0	0
			6500	7500	S. paradoxus	81.36	0	0	0	0	0	0	100	100	100	100	100	100	100	100	100	100	100	100	77.351	77.286	77.429	77.364	77.286	77.364	0	77.351	77.328	77.328	77.632	77.328	77.565	77.53	77.733	77.666	77.733	77.565	77.328	77.666	77.632	77.328	77.565	77.666	77.733
			7000	8000	S. paradoxus	81.748	0	0	0	0	0	0	100	100	100	100	100	100	100	100	100	100	100	100	79.056	79.02	79.134	79.097	79.02	79.097	0	79.056	79.232	79.232	79.331	79.232	79.293	79.232	79.331	79.293	79.331	79.293	79.232	79.293	79.331	79.232	79.293	79.293	79.331
			7500	8500	S. paradoxus	89.332	87.043	87.043	87.043	87.043	87.147	86.938	100	100	100	100	100	100	100	100	100	100	100	100	87.212	87.212	87.212	87.107	87.212	87.107	86.834	87.212	87.225	87.225	87.225	87.225	87.225	87.225	87.212	87.225	87.212	87.12	87.225	87.212	87.12	87.225	87.12	87.212	87.212
			8000	9000	S. paradoxus	90.5	88.634	88.634	88.634	88.634	88.634	88.634	100	100	100	100	100	100	100	100	100	100	100	100	89	89	89	88.9	89	88.9	88.435	89	88.9	88.9	88.9	88.9	88.9	89	88.9	89	88.9	88.8	88.9	88.9	88.8	88.9	88.8	88.9	88.9
			8500	9500	S. paradoxus	84.96	84.49	84.49	84.49	84.49	84.49	84.49	99.9	100	99.9	99.9	99.9	99.9	99.9	99.9	99.9	99.9	99.9	99.9	85.141	85.141	85.141	85.141	85.141	85.141	84.49	85.141	85.141	85.141	85.141	85.141	85.141	85.249	85.033	85.249	85.033	85.141	85.141	85.033	85.141	85.141	85.141	85.033	85.033
			9000	10000	S. paradoxus	80.853	79.249	79.249	79.249	79.249	79.249	79.249	99.9	100	99.9	99.9	99.9	99.9	99.9	99.9	99.9	99.9	99.9	99.9	0	0	0	0	0	0	0	0	0	0	79.545	0	0	79.545	0	79.545	0	79.545	79.545	0	79.545	79.545	79.545	0	0
			9500	10500	S. cerevisiae	81.296	80.932	80.932	80.932	80.932	80.826	80.932	100	100	100	100	99.9	100	100	100	100	100	100	100	80.806	80.806	80.806	80.806	80.806	80.806	81.174	80.806	80.807	80.807	81.174	80.807	81.051	81.174	81.028	81.174	81.028	81.174	81.273	81.028	81.174	81.273	81.174	81.028	81.028
			10000	11000	S. paradoxus	76.999	0	0	0	0	0	0	100	100	100	100	99.9	100	100	100	100	100	100	100	0	0	0	0	0	0	0	0	0	0	0	0	0	0	0	0	0	0	0	0	0	0	0	0	0
			10500	11500	S. paradoxus	82.213	0	0	0	0	0	0	100	100	100	100	100	100	100	100	100	100	100	100	0	0	0	0	0	0	0	0	0	0	0	0	0	0	0	0	0	0	0	0	0	0	0	0	0
			11000	12000	Non	-	0	0	0	0	0	0	100	100	100	100	100	99.9	99.9	99.9	100	100	100	100	0	0	0	0	0	0	0	0	0	0	0	0	0	0	0	0	0	0	0	0	0	0	0	0	0
			11500	12500	S. paradoxus	87.19	0	0	0	0	0	0	100	100	100	100	100	99.9	99.9	99.9	100	100	100	100	0	0	0	0	0	0	0	0	0	0	0	0	0	0	0	0	0	0	0	0	0	0	0	0	0
			12000	13000	S. paradoxus	90.032	81.8	81.98	81.8	81.8	81.98	81.8	100	100	100	100	100	100	100	100	100	100	100	100	81.584	81.409	81.584	81.213	81.409	81.213	81.336	81.584	81.818	81.818	81.818	81.818	81.729	81.818	81.818	81.729	81.818	81.729	81.818	81.729	81.818	81.818	81.729	81.729	81.818
			12500	13500	S. paradoxus	90.719	85.63	85.63	85.728	85.63	85.63	85.728	100	100	100	100	100	100	100	100	100	100	100	100	85.433	85.433	85.433	85.433	85.433	85.433	85.39	85.433	85.291	85.291	85.489	85.291	85.192	85.489	85.743	85.489	85.743	85.489	85.489	85.743	85.489	85.489	85.489	85.743	85.743
			13000	14000	S. cerevisiae	89.731	89.94	89.94	90.04	89.94	89.94	90.04	100	100	100	100	100	100	100	100	100	100	100	100	89.94	89.94	89.94	90.04	89.94	90.04	89.93	89.94	89.631	89.631	89.631	89.631	89.531	89.831	90.1	89.731	90.1	89.831	89.831	90.1	89.831	89.831	89.831	90.1	90.1
			13500	14500	S. cerevisiae	86.296	86.594	86.476	86.693	86.594	86.575	86.693	100	100	100	100	100	100	100	100	100	100	100	100	86.772	86.892	86.772	86.892	86.892	86.892	86.395	86.772	86.377	86.377	85.982	86.377	86.495	86.278	86.377	86.197	86.377	86.296	86.18	86.495	86.18	86.18	86.296	86.495	86.377
			14000	15000	S. cerevisiae	78.452	78.684	78.684	78.782	78.684	78.782	78.782	100	100	100	100	100	100	100	100	100	100	100	100	78.88	78.88	78.88	78.88	78.88	78.88	78.431	78.88	78.725	78.725	78.529	78.725	78.725	78.627	78.725	78.529	78.725	78.529	78.529	78.725	78.529	78.529	78.529	78.725	78.725
			14500	15000	Non	-	0	0	0	0	0	0	100	100	100	100	100	100	100	100	100	100	100	100	0	0	0	0	0	0	0	0	0	0	0	0	0	0	0	0	0	0	0	0	0	0	0	0	0
19	FJ2	1500	0	1000	S. cerevisiae	89.517	92.879	92.981	92.981	92.981	93.326	92.872	98.7	98.7	98.7	98.7	98.7	98.7	98.7	98.7	98.7	98.7	98.7	98.7	93.191	93.191	93.191	93.191	93.191	93.191	92.886	93.191	91.352	91.352	92.995	93.198	91.352	91.352	91.505	91.352	91.352	91.352	91.352	91.352	91.352	91.352	91.352	91.352	91.352
			500	1500	S. cerevisiae	89.25	88.845	88.845	88.944	88.845	91.485	88.933	98.2	98.2	98.2	98.2	98.2	98.2	98.2	98.2	98.2	98.2	98.2	98.2	89.921	89.921	89.921	89.921	89.921	89.921	89.822	89.921	88.45	88.45	89.536	89.733	88.45	88.45	88.45	88.45	88.45	88.45	88.45	88.45	88.45	88.45	88.45	88.45	88.45
			1000	1500	S. cerevisiae	89.02	88.802	88.605	88.802	88.605	88.802	88.998	98.2	98.2	98.2	98.2	98.2	98.2	98.2	98.2	98.2	98.2	98.2	98.2	90.373	90.373	90.373	90.373	90.373	90.373	90.373	90.373	87.426	87.426	89.784	90.177	87.426	87.426	87.426	87.426	87.426	87.426	87.426	87.426	87.426	87.426	87.426	87.426	87.426
20	HN1	8000	0	1000	S. cerevisiae	88.878	89.032	89.032	89.13	89.032	92.543	89.12	100	100	100	100	100	100	100	100	100	100	100	100	89.911	89.911	89.911	89.911	89.911	89.911	89.812	89.911	88.061	88.061	89.427	89.723	88.061	88.061	88.061	88.061	88.061	88.061	88.061	88.061	88.061	88.061	88.061	88.061	88.061
			500	1500	S. cerevisiae	89.139	89.126	89.126	89.223	89.029	89.817	89.407	100	100	100	100	99.9	100	100	100	100	100	100	100	89.806	89.806	89.806	89.806	89.806	89.806	89.806	89.806	88.058	88.058	89.428	89.622	88.058	88.058	88.058	88.058	88.058	88.058	88.058	88.058	88.058	87.961	88.058	88.058	87.961
			1000	2000	S. cerevisiae	89.816	91.99	92.112	92.112	91.99	92.112	92.112	100	100	100	100	99.9	100	100	100	100	100	100	100	91.903	91.903	91.903	91.903	91.903	91.903	91.903	91.903	91.116	91.116	91.903	91.903	91.116	91.116	91.116	91.008	91.116	91.008	91.116	91.116	91.008	91.008	91.008	91.116	91.008
			1500	2500	S. cerevisiae	90.813	0	0	0	0	0	0	100	100	100	100	100	100	100	100	100	100	100	100	0	0	0	0	0	0	92.584	0	91.753	91.753	92.372	92.372	91.753	91.753	91.753	91.617	91.753	91.617	91.753	91.753	91.617	91.753	91.617	91.753	91.753
			2000	3000	S. cerevisiae	90.641	0	0	0	0	0	0	100	100	100	100	100	100	100	100	100	100	100	100	0	0	0	0	0	0	0	0	0	0	0	0	0	0	0	0	0	0	0	0	0	0	0	0	0
			2500	3500	S. cerevisiae	90.236	92.042	92.042	92.042	92.042	92.042	91.512	100	100	100	100	100	100	100	100	99.8	99.8	99.8	99.8	92.415	92.415	92.415	92.415	92.415	92.415	92.415	92.415	91.938	91.938	91.304	91.008	91.938	91.938	91.938	91.783	91.938	91.938	91.938	91.938	91.938	91.938	91.938	91.938	91.938
			3000	4000	S. cerevisiae	90.879	92.378	92.378	92.378	92.378	92.378	92.15	100	100	100	100	100	100	100	100	99.8	99.8	99.8	99.8	93.148	93.148	93.148	93.148	93.148	93.148	93.148	93.148	92.751	92.751	92.644	92.453	92.751	92.751	92.751	92.651	92.751	92.651	92.751	92.751	92.67	92.751	92.651	92.751	92.651
			3500	4500	S. cerevisiae	90.216	92.415	92.415	92.415	92.415	92.415	92.415	100	100	99.9	100	100	100	100	100	99.9	99.9	99.9	99.9	92.615	92.615	92.615	92.615	92.615	92.615	92.814	92.615	92.315	92.315	93.214	93.114	92.315	92.315	92.315	92.032	92.216	92.032	92.315	92.315	90.837	92.315	92.032	92.116	92.216
			4000	5000	S. cerevisiae	90.886	92.886	92.886	92.886	92.886	92.886	92.886	100	100	99.9	100	100	100	100	100	99.8	99.8	99.8	99.8	93.293	93.293	93.293	93.293	93.293	93.293	93.393	93.293	92.685	92.685	93.594	93.594	92.685	92.685	92.685	92.5	92.585	92.5	92.685	92.685	92.5	92.685	92.5	92.485	92.685
			4500	5500	S. cerevisiae	91.42	93.713	93.713	93.713	93.713	93.713	93.713	100	100	100	100	100	100	100	100	99.8	99.8	99.8	99.8	94.831	94.831	94.831	94.831	94.831	94.831	94.732	94.831	93.32	93.32	94.732	94.831	93.42	93.42	93.42	93.42	93.42	93.42	93.42	93.42	93.42	93.42	93.42	93.42	93.42
			5000	6000	S. cerevisiae	90.056	91.542	91.542	91.542	91.542	92.402	91.741	99.9	99.9	99.9	99.9	99.9	100	100	100	99.8	99.8	99.8	99.8	92.574	92.574	92.758	92.574	92.574	92.574	92.574	92.574	92.2	92.2	92.376	92.178	92.3	92.3	92.3	92.3	92.3	92.3	92.3	92.3	92.3	92.3	92.3	92.3	92.3
			5500	6500	S. cerevisiae	90.008	90.927	90.927	90.927	90.927	90.297	90.728	99.9	99.9	99.9	99.889	99.847	100	100	100	99.886	99.9	99.9	99.9	91.162	91.162	91.343	91.162	91.162	91.162	91.063	91.162	91.608	91.608	91.063	90.765	91.608	91.608	91.608	91.608	91.608	91.608	91.608	91.608	91.608	91.608	91.608	91.608	91.608
			6000	7000	S. cerevisiae	90.797	91.808	91.808	91.808	91.808	91.593	91.243	98.989	98.989	98.836	95	95	100	98.989	98.86	100	98.985	99.108	99.241	92.074	93.33	92.912	92.254	92.074	92.254	92.074	92.074	91.735	91.635	92.394	92.254	91.735	91.735	91.635	91.777	91.735	91.714	91.601	91.888	91.777	91.635	91.888	91.888	91.777
			6500	7500	S. cerevisiae	90.241	0	0	0	0	0	0	100	100	99.744	100	99.869	100	100	100	99.872	99.872	99.217	99.872	90.368	90.564	90.26	90.368	90.368	90.785	90.368	90.368	90.114	90.114	90.241	90.241	90.241	90.241	90.241	90.241	90.241	90.241	90.114	90.241	90.241	90.241	90.241	90.241	90.241
			7000	8000	S. cerevisiae	89.269	93.576	93.576	93.576	93.576	93.285	93.576	100	100	99.9	100	99.8	100	100	100	100	100	100	100	90.662	90.983	90.983	90.709	90.862	90.747	90.62	90.62	91.047	91.161	91.034	91.017	91.207	91.002	91.185	91.207	90.992	91.185	90.569	91.185	91.185	90.878	91.185	91.185	91.352
			7500	8000	S. cerevisiae	90.8	93.576	93.576	93.576	93.576	93.285	93.576	100	100	100	100	99.8	100	100	100	100	100	100	100	91.435	91.784	91.784	91.435	91.435	91.784	91.277	91.435	91.863	91.863	91.435	91.256	91.863	91.863	92	91.863	91.795	92	92.112	92	92	91.863	92	92	92.112
21	FJ12	3000	0	1000	Non	-	0	0	0	0	0	0	97.99	97.99	97.863	98.357	97.99	97.45	97.863	97.86	97.99	97.99	98.006	97.863	0	0	0	0	0	0	0	0	0	0	0	0	0	0	0	0	0	0	0	0	0	0	0	0	0
			500	1500	S. cerevisiae	87.902	86.936	86.936	87.031	86.936	87.011	86.916	98.259	98.259	98.134	98.259	98.239	97.77	98.134	98.132	98.239	98.259	98.259	98.134	87.067	87.067	87.067	87.619	87.067	87.067	87.442	87.067	88.245	87.774	88.162	88.198	89.253	87.778	87.695	87.442	88.038	85.02	89.46	87.85	87.85	89.928	87.752	87.695	89.194
			1000	2000	S. cerevisiae	88.711	87.588	87.588	87.588	87.588	87.888	87.888	98.9	98.9	98.8	98.8	98.9	98.8	98.9	98.8	98.8	98.8	98.9	98.9	87.856	87.856	87.856	88.196	87.856	87.856	88.127	87.856	88.91	88.247	88.632	88.536	90.843	88.229	88.332	88.127	88.439	88.332	88.808	88.434	88.434	87.656	88.434	88.332	87.244
			1500	2500	S. cerevisiae	87.082	85.803	85.803	85.803	85.803	86.015	86.015	96.219	96.219	96.362	96.118	96.464	96.362	96.464	96.362	96.031	96.031	96.131	96.219	87.833	87.833	87.833	87.833	87.833	87.833	86.921	87.833	87.553	89.051	89.051	87.192	89.383	87.19	88.397	87.192	89.051	87.351	88.808	87.512	87.512	88.608	87.353	88.397	88.397
			2000	3000	Non	-	0	0	0	0	0	0	88.978	88.978	88.978	88.978	88.978	88.978	88.978	88.978	88.913	88.913	88.913	88.978	0	0	0	0	0	0	0	0	0	0	0	0	0	0	0	0	0	0	0	0	0	0	0	0	0
			2500	3000	Non	-	0	0	0	0	0	0	85.282	85.282	85.17	85.282	85.17	85.17	85.17	85.17	85.282	85.282	85.282	85.282	0	0	0	0	0	0	0	0	0	0	0	0	0	0	0	0	0	0	0	0	0	0	0	0	0
22	HN11	3500	0	1000	S. cerevisiae	93.755	94	94	94	94	94	94	95.008	95.008	95.008	95.008	95	95.008	95.008	95.008	95.008	95.008	95.008	95.008	94	94	94	94	94	94	94	94	94	94	94	94	94	94	94	94	94	94	94	94	94	94	94	94	94
			500	1500	S. cerevisiae	89.343	92.46	92.46	92.46	92.349	91.059	90.775	94.331	94.331	94.189	94.189	94.046	94.331	94.331	94.331	94.331	94.331	94.331	94.331	91.201	91.201	91.484	90.18	91.201	90.18	91.201	91.201	91.059	91.059	90.039	91.486	90.039	90.039	91.059	91.059	91.059	91.486	91.486	90.039	91.486	90.039	91.059	91.486	91.201
			1000	2000	S. cerevisiae	90.331	92.935	92.935	92.935	93.035	92.43	92.331	95.124	95.124	95.025	95.025	95.124	95.124	95.124	95.124	95.124	95.124	95.124	95.124	92.032	92.032	92.331	91.098	92.032	91.098	91.932	92.032	92.331	92.331	90.9	91.932	90.999	90.999	92.331	92.331	92.331	91.932	91.932	90.999	91.932	90.999	92.331	91.932	92.331
			1500	2500	S. cerevisiae	90.671	92.933	92.933	92.933	93.051	92.933	92.933	96.8	96.8	96.9	96.9	96.9	96.9	96.9	96.9	96.9	96.9	96.9	96.9	92.671	92.671	92.671	92.169	92.671	92.169	92.57	92.671	92.972	92.972	91.767	92.57	91.867	91.867	92.972	92.972	92.972	92.57	92.57	91.867	92.57	91.867	93.072	92.57	92.972
			2000	3000	S. pastorianus	90.222	94.019	94.019	94.019	94.062	94.019	93.78	96.61	96.61	96.9	96.9	96.9	96.71	96.71	96.71	96.71	96.71	96.71	96.71	92.123	92.199	92.199	92.122	92.199	92.043	92.223	92.199	92.222	92.222	91.744	92.222	91.744	91.744	92.123	92.123	92.123	92.222	92.222	91.723	92.222	91.645	92.522	92.222	92.322
			2500	3500	S. cerevisiae	90.702	91.957	91.957	91.957	91.91	91.957	91.739	96.611	96.611	96.7	96.7	96.7	96.611	96.611	96.611	96.611	96.611	96.611	96.611	92.492	92.576	92.576	92.601	92.576	92.516	92.702	92.576	92.484	92.484	92.516	92.484	92.516	92.516	92.274	92.274	92.274	92.484	92.484	92.492	92.484	92.408	92.492	92.484	92.484
			3000	3500	S. cerevisiae	89.417	90.239	90.239	90.239	90.167	90.239	90.04	96.6	96.6	96.4	96.4	96.4	96.6	96.6	96.6	96.6	96.6	96.6	96.6	91.434	91.434	91.434	91.235	91.434	91.235	91.617	91.434	91.417	91.417	91.235	91.417	91.235	91.235	91.235	91.235	91.235	91.417	91.417	91.235	91.417	91.235	91.036	91.417	91.417
23	ZJ1	1642	0	1000	S. cerevisiae	90.837	91.317	91.391	91.391	91.317	91.091	91.218	98.202	98.102	98.102	98.102	98.102	98.202	98.202	98.202	98.202	98.202	98.202	98.202	91.309	91.309	91.309	91.309	91.309	91.309	91.309	91.309	90.728	90.8	90.7	91	90.8	90.538	90.7	90.7	90.8	90.728	90.728	90.728	90.728	90.628	90.728	90.8	91.009
			500	1500	S. cerevisiae	89.741	92.566	92.539	92.539	92.466	92.441	92.424	98.593	98.446	98.446	98.446	98.446	98.591	98.593	98.593	98.492	98.492	97.623	98.497	92.622	92.622	92.622	92.622	92.622	92.622	92.622	92.622	91.75	91.75	90.924	91.758	91.559	91.252	91.559	91.559	91.658	91.948	90.428	91.75	91.948	91.559	90.598	91.65	90.029
			1000	1642	S. cerevisiae	91.634	91.469	91.469	91.469	91.159	94.34	91.34	97.512	97.512	97.512	97.356	96.264	97.667	97.512	97.356	97.356	97.356	95.859	97.356	94.401	94.401	94.401	94.401	94.401	94.401	94.401	94.401	93.798	93.798	92.27	93.653	93.498	90.518	93.653	93.653	93.653	94.109	93.208	93.798	94.109	93.653	93.503	93.488	90.785
24	SX8	4713	0	1000	S. cerevisiae	89.094	91.319	91.319	91.098	91.226	91.226	91.319	89.741	89.741	91.843	91.843	89.741	89.741	89.741	89.741	89.671	89.741	89.741	89.741	100	100	100	99.8	100	99.8	99.9	100	91.432	91.432	90.719	91.432	91.319	91.319	90.7	90.668	98.603	90.745	91.319	90.745	90.719	91.432	90.682	90.682	90.682
			500	1500	S. cerevisiae	88.377	80.534	83.227	80.534	81.042	80.931	83.227	81.529	81.401	81.83	81.703	81.69	84.988	86.32	81.707	81.759	81.69	85.746	82.021	100	100	100	99.9	100	99.9	100	100	80.423	80.534	86.364	80.572	81.54	80.423	80.447	79.734	98.7	81.506	80.423	81.257	86.008	81.03	80.534	81.148	80.534
			1000	2000	S. cerevisiae	85.446	82.727	82.727	82.727	79.373	84.66	83.393	83.532	84.925	84.807	85	84.911	84.116	84.394	84.216	84.536	84.848	86.114	85.748	100	100	100	98.302	100	99.14	98.302	100	85.467	83.367	82.849	83.167	85.102	82.146	84.254	78.969	97.103	84.898	85.497	84.646	84.724	86.131	84.775	79.226	82.929
			1500	2500	S. cerevisiae	87.757	82.919	82.919	87.166	87.766	86.548	87.532	85.405	84.766	84.102	84.49	84.202	85.991	85.036	85.731	84.683	85.036	86.132	85.366	100	100	100	92.888	100	85.714	94.82	100	89.474	89.538	84.654	85.519	89.493	88.278	87.739	84.731	93.439	90.445	89.865	91.077	92.079	85.241	91.076	87.4	87.092
			2000	3000	S. cerevisiae	89.246	81.751	81.751	83.806	88.949	89.346	88.014	85.497	83.153	83.261	89.323	83.261	86.241	86.291	86.682	85.968	86.377	86.881	84.318	100	100	100	90.012	100	88.726	86.888	100	87.778	93.086	86.161	87.158	87.823	88.484	85.012	85.938	90.517	92.04	88.725	93.649	94.352	87.454	92.04	89.428	89.343
			2500	3500	S. cerevisiae	88.732	90.152	90.152	90.152	90.152	84.011	88.354	83.463	80.049	84.687	87.788	88.047	86.689	89.974	86.689	0	89.974	90.729	87.739	91.321	91.162	93.112	95.592	100	92.612	93.299	100	89.174	90.38	89.873	89.943	88.668	91.094	91.139	89.267	90.316	87.815	89.278	90.955	90.415	90.152	90.918	89.207	88.81
			3000	4000	S. cerevisiae	86.271	85.978	86.18	86.068	85.471	85.779	83.264	84.134	81.349	85.507	83.564	86.667	85.434	85.959	85.959	0	89.824	89.397	87.654	84.259	90.996	90.202	88.598	100	88.365	88.136	100	87.307	86.755	85.984	88.172	86.888	87.124	87.404	85.906	86.022	87.749	87.005	87.711	86.482	86.885	85.299	87.969	86.524
			3500	4500	S. cerevisiae	89.414	88.739	88.739	88.47	88.739	84.975	85.139	87.335	85.672	87.432	85.714	86.667	86.86	89.145	86.86	0	89.145	88.514	86.86	88.3	92.18	90.708	93.228	100	90.8	90.793	100	89.457	90.766	88.68	87.383	89.023	89.788	90.222	87.868	88.591	88.87	91.667	89.709	88.735	88.85	88.717	91.48	89.262
			4000	4713	S. cerevisiae	85.8	85.37	85.54	85.251	85.145	79.545	85.139	87.335	81.225	84.428	83.481	86.667	84.669	85.063	84.934	0	89.098	88.514	86.86	83.51	91.609	89.857	88.462	100	88.462	87.944	99.501	86.741	86.587	85.413	84.669	86.91	86.691	86.873	85.763	85.522	87.078	86.409	87.577	85.758	85.507	85.196	87.252	85.691
25	JL5	2221	0	1000	S. cerevisiae	90.292	92.864	92.864	92.864	92.864	92.864	92.765	91.584	93.168	93.168	93.168	93.168	93.168	93.36	93.168	93.168	93.168	93.168	93.168	99.7	99.7	99.7	99.7	99.7	99.7	99.7	99.7	97.61	97.61	99.601	99.601	92.878	92.012	92.012	99.7	99.701	92.702	99.701	92.012	92.702	99.601	93.146	99.701	99.7
			500	1500	S. cerevisiae	90.476	92.04	92.04	92.04	92.04	92.04	91.94	90.665	92.254	92.254	92.254	92.254	92.254	92.155	92.254	92.254	92.254	92.254	92.254	99.7	99.7	99.7	99.7	99.7	99.7	98.801	99.7	94.323	94.323	99.701	99.701	91.964	90.396	90.396	99.6	99.601	90.99	99.601	90.396	90.99	99.701	91.305	99.601	99.5
			1000	2000	S. cerevisiae	89.281	91.235	91.235	91.235	91.235	91.235	91.235	91.095	90.993	90.993	90.993	90.993	90.993	90.993	90.993	90.993	90.993	90.993	90.993	99.7	99.7	99.7	99.7	99.7	99.7	98.6	99.7	90.096	90.096	100	100	90.209	89.586	89.394	99.6	99.7	96.096	99.7	89.394	96.096	100	96.096	99.7	99.5
			1500	2221	S. cerevisiae	90.198	90.897	90.897	90.897	90.897	90.897	90.897	90.331	90.193	90.193	90.193	90.193	90.193	90.18	90.193	90.193	90.193	90.193	90.193	99.861	99.861	99.846	99.848	99.861	99.861	99.384	99.861	91.418	90.755	100	100	89.14	91.558	89.56	99.697	99.849	99.307	99.847	89.56	99.248	100	99.227	99.861	99.723
26	HLJ1	1500	0	1000	S. mikatae	90.226	86.972	86.972	87.18	87.18	86.972	87.18	88.38	88.38	88.269	87.084	0	88.269	88.38	88.269	87.629	87.629	87.845	87.16	99.031	98.618	99.601	98.609	98.579	96.497	99.401	92.919	99.861	0	87.905	87.966	98.269	87.946	87.946	88.165	0	87.966	98.283	87.993	88.185	88.138	98.628	88.165	86.693
			500	1500	S. cerevisiae	88.623	90.318	90.318	90.705	90.705	90.318	90.705	91.92	92.102	91.92	92.003	93.283	91.92	92.302	91.92	92.003	92.003	92.003	92.102	90.526	90.526	99.579	91.91	91.81	91.91	99.3	90.526	91.518	93.368	89.219	91.9	96.674	91.8	88.364	91.8	0	91.9	91.483	91.9	91.9	91.8	97.207	89.048	92.111
			1000	1500	S. cerevisiae	90.637	98.178	98.178	98.178	98.178	98.5	98.5	96.6	97.605	96.6	97.605	97.605	96.6	98.004	96.6	97.605	97.605	97.605	97.605	96.072	96.072	99.057	96.2	96.2	96.2	99.2	96.072	96.703	96.552	98.898	97	0	96.8	0	96.8	0	97	96.674	97	97	96.6	97	98.266	97.6
27	SX4	3588	0	1000	Non	-	0	0	0	0	0	0	0	0	0	0	0	0	0	0	0	0	0	0	0	0	0	100	0	100	99.8	0	0	0	0	0	0	0	0	0	0	0	0	0	0	0	0	0	0
			500	1500	Non	-	0	0	0	0	0	0	0	0	0	0	0	0	0	0	0	0	0	0	0	0	0	100	0	100	99.5	0	0	0	0	0	0	0	0	0	0	0	0	0	0	0	0	0	0
			1000	2000	Non	-	0	0	0	0	0	0	0	0	0	0	0	0	0	0	0	0	0	0	0	0	0	100	0	100	99.202	0	0	0	0	0	0	0	0	0	0	0	0	0	0	0	0	0	0
			1500	2500	Non	-	0	0	0	0	0	0	0	0	0	0	0	0	0	0	0	0	0	0	0	0	0	100	0	100	99.102	0	0	0	0	0	0	0	0	0	0	0	0	0	0	0	0	0	0
			2000	3000	S. paradoxus	83.887	83.088	83.088	81.284	81.284	83.088	79.803	86.751	86.751	86.751	86.751	78.17	86.751	86.751	86.751	94.673	86.751	86.751	86.751	87.539	87.539	87.717	100	87.539	100	92.408	87.539	83.538	83.538	83.538	79.454	83.415	82.31	83.415	83.538	83.415	86.751	83.415	83.641	83.415	86.751	83.415	83.415	83.538
			2500	3500	S. paradoxus	86.5	88.905	88.905	88.905	88.905	88.905	88.905	87.363	87.363	88.478	87.363	85.086	88.336	87.5	87.5	89.736	87.5	87.5	88.336	88.187	88.187	88.187	100	88.187	99.819	88.187	88.187	87.363	85.176	87.225	85.176	88.085	87.363	88.085	87.363	87.363	88.085	87.363	87.363	88.085	87.363	88.085	87.363	87.363
			3000	3588	S. paradoxus	88.814	88.217	88.217	88.217	88.018	88.217	88.018	94	0	91.707	0	0	94.06	94	0	0	94	91.707	89.688	91.707	92.195	84.815	100	92.195	100	88.65	92.195	89.256	88.013	85.874	87.859	89.256	89.256	89.256	89.256	89.256	88.272	89.256	87.582	85.926	89.256	87.582	89.256	88.95
28	BJ14	2000	0	1000	S. cerevisiae	90.585	92.53	92.53	92.53	92.53	92.53	92.53	91.675	91.675	91.675	91.675	91.675	91.675	91.675	91.675	91.675	91.675	91.675	91.675	98.901	98.901	98.901	99.001	98.901	99.001	99.001	98.901	99.8	99.8	99.8	100	99.7	99.8	100	100	99.7	100	99.7	100	100	100	100	100	99.8
			500	1500	S. cerevisiae	90.329	93.121	93.121	93.22	93.121	93.121	93.121	91.741	91.741	91.741	91.741	91.741	91.642	91.642	91.642	91.642	91.642	91.642	91.642	99.3	99.3	99.3	99.4	99.3	99.4	99.4	99.3	99.9	99.9	99.8	100	99.8	99.8	100	100	99.8	100	99.9	100	100	100	100	100	99.9
			1000	2000	S. cerevisiae	92.311	93.42	93.42	93.519	93.42	93.619	93.619	94.012	93.912	93.912	93.912	94.012	93.812	93.812	93.812	93.812	93.812	93.812	93.812	98.7	98.7	98.7	98.7	98.7	98.7	98.7	98.7	99.8	99.8	99.7	100	100	99.7	100	100	100	100	99.9	100	100	100	100	100	100
			1500	2000	S. cerevisiae	93.01	94.012	94.012	94.012	94.012	94.212	94.212	94.81	94.611	94.611	94.611	94.81	94.611	94.611	94.611	94.611	94.611	94.611	94.611	98	98	98	98	98	98	98	98	99.6	99.6	99.6	100	100	99.6	100	100	100	100	99.8	100	100	100	100	100	100
29	HN11	1500	0	1000	S. cerevisiae	87.487	87.64	87.64	87.5	87.189	90.818	90.359	87.675	87.675	87.575	87.575	87.675	87.675	87.675	87.675	87.675	87.675	87.675	87.675	87.487	87.487	87.588	87.487	87.487	87.487	87.022	87.487	87.675	87.675	86.373	87.675	87.675	87.675	87.675	87.675	87.675	87.675	87.575	87.575	87.675	87.675	87.675	87.575	87.575
			500	1500	S. cerevisiae	89.325	89.76	89.912	89.693	0	90.819	0	89.301	89.301	89.083	89.083	89.301	88.771	88.771	89.301	89.301	88.771	88.771	89.301	89.497	89.348	89.497	89.497	89.497	89.497	89.13	89.348	89.474	89.474	86.623	89.325	89.325	89.474	89.325	89.325	89.325	89.474	89.325	89.474	89.474	89.474	89.254	89.325	89.474
			1000	1500	Non	-	0	0	0	0	0	0	0	0	0	0	0	0	0	0	0	0	0	0	0	0	0	0	0	0	0	0	0	0	0	0	0	0	0	0	0	0	0	0	0	0	0	0	0
30	HN8	1728	0	1000	S. pastorianus	89.804	89.669	89.669	89.669	89.669	89.961	89.961	90.383	90.383	90.383	90.383	90.383	90.383	90.383	90.383	90.383	90.383	90.383	90.383	90.196	90.196	90.196	90.196	90.196	90.196	89.804	90.196	89.804	89.804	89.618	89.618	89.804	89.804	89.804	89.804	89.618	89.618	89.618	89.804	89.618	89.804	89.618	89.618	89.618
			500	1500	S. cerevisiae	90.153	92.887	92.887	92.887	92.887	92.887	92.887	92.797	92.797	92.797	92.797	92.797	92.797	92.797	92.797	92.797	92.797	92.797	92.797	92.495	92.495	92.6	92.6	92.495	92.6	92.275	92.495	92.161	92.161	91.64	91.64	92.161	92.161	92.055	92.161	91.64	91.64	91.667	92.055	91.64	92.161	91.64	91.64	91.64
			1000	1728	S. cerevisiae	90.828	91.854	92.496	92.496	92.356	92.496	92.356	93.553	92.758	92.668	92.802	93.207	93.553	93.402	94.003	93.374	94.003	93.553	93.553	92.117	93.023	93.16	93.16	92.019	93.16	92.975	93.023	92.828	92.83	92.153	92.153	91.837	92.828	92.539	92.69	91.121	92.011	90.249	91.834	92.149	92.692	91.231	92.011	92.011
31	HN9	2819	0	1000	S. cerevisiae	90.751	94.118	94.444	94.118	93.307	94.118	93.307	93.947	94.213	94.305	94.024	93.888	93.193	93.393	93.888	91.118	94.01	93.293	94.305	91.426	94	94	94	94	94	94	94	94.844	94.716	90.719	91.034	91.422	91.6	91.544	91.544	94	91.309	91.555	91.544	88.978	91.299	91.138	91.644	91.544
			500	1500	S. cerevisiae	89.865	92.468	92.488	92.502	92.415	92.616	92.415	91.869	91.879	91.652	91.88	90.808	91.818	91.816	91.899	89.621	91.773	91.717	91.876	89.772	91.993	92.241	90.844	92.092	90.856	90.805	92.043	92.224	92.178	89.364	89.764	92.458	92.5	92.427	92.451	92.198	92.415	92.365	92.419	90.02	92.379	92.345	92.543	92.356
			1000	2000	S. cerevisiae	90.597	90.481	90.481	90.481	90.481	90.579	90.481	89.774	89.774	87.992	87.992	89.774	87.992	89.774	87.992	89.774	89.774	89.774	89.774	90.597	90.597	90.597	89.306	90.597	89.306	89.306	90.597	90.108	90.108	90.588	90.588	90.49	90.49	90.392	90.392	89.902	90.392	90.49	90.392	90.392	90.49	90.392	90.392	90.392
			1500	2500	S. pastorianus	89.614	89.387	89.387	89.387	89.387	89.387	89.387	88.777	88.706	88.775	88.848	88.777	88.848	88.67	88.848	88.599	88.67	88.67	88.599	89.827	89.827	89.827	89.612	89.827	89.612	89.612	89.827	89.426	89.426	89.744	89.744	89.321	89.186	89.295	89.295	89.508	89.295	89.521	89.295	89.295	89.295	89.295	89.295	89.295
			2000	2819	S. cerevisiae	90.582	92.121	92.121	92.121	92.121	92.121	92.121	91.709	91.709	91.709	91.709	91.709	91.709	91.56	91.709	91.56	91.56	91.56	91.56	91.876	91.876	91.876	91.73	91.876	91.73	91.73	91.876	92.172	92.172	92.025	92.184	92.172	92.184	92.331	92.331	92.172	92.331	92.331	92.331	92.331	92.331	92.331	92.331	92.331
32	HN10	5500	0	1000	Non	-	0	0	0	0	0	0	0	0	0	0	0	0	0	0	0	0	0	0	0	0	0	0	0	0	0	0	0	0	0	0	0	0	0	0	0	0	0	0	0	0	0	0	0
			500	1500	Non	-	0	0	0	0	0	0	0	0	0	0	0	0	0	0	0	0	0	0	0	0	0	0	0	0	0	0	0	0	0	0	0	0	0	0	0	0	0	0	0	0	0	0	0
			1000	2000	Non	-	0	0	0	0	0	0	0	0	0	0	0	0	0	0	0	0	0	0	0	0	0	0	0	0	0	0	0	0	0	0	0	0	0	0	0	0	0	0	0	0	0	0	0
			1500	2500	S. mikatae	84.598	0	0	0	0	0	0	0	0	0	0	0	0	0	0	0	0	0	0	0	0	0	0	0	0	0	0	0	0	0	0	0	0	0	0	0	0	0	0	0	0	0	0	0
			2000	3000	S. mikatae	82.051	82.178	82.178	82.178	80.254	82.178	80.279	0	0	0	0	0	0	0	0	0	0	0	0	0	0	0	0	0	0	0	0	0	0	79.777	0	0	0	0	0	0	0	0	0	0	0	0	0	0
			2500	3500	L. kluyveri	77.273	0	0	0	0	0	0	0	0	0	0	0	0	0	0	0	0	0	0	0	0	0	0	0	0	0	0	0	0	0	0	0	0	0	0	0	0	0	0	0	0	0	0	0
			3000	4000	Non	-	0	0	0	0	0	0	0	0	0	0	0	0	0	0	0	0	0	0	0	0	0	0	0	0	0	0	0	0	0	0	0	0	0	0	0	0	0	0	0	0	0	0	0
			3500	4500	Non	-	0	0	0	0	0	0	0	0	0	0	0	0	0	0	0	0	0	0	0	0	0	0	0	0	0	0	0	0	0	0	0	0	0	0	0	0	0	0	0	0	0	0	0
			4000	5000	S. mikatae	84.991	82.178	82.178	82.178	84.751	82.178	84.751	0	0	0	0	0	0	0	0	0	0	0	0	0	0	0	0	0	0	0	0	0	0	82.185	0	0	0	0	0	0	0	0	0	0	0	0	0	0
			4500	5500	S. mikatae	81.836	82.836	82.836	82.836	79.318	82.836	80.677	0	0	0	0	0	0	0	0	0	0	0	0	0	0	0	0	0	0	0	0	0	0	80.081	0	0	0	0	0	0	0	0	0	0	0	0	0	0
			5000	5500	S. mikatae	82.435	0	0	0	0	0	0	0	0	0	0	0	0	0	0	0	0	0	0	0	0	0	0	0	0	0	0	0	0	0	0	0	0	0	0	0	0	0	0	0	0	0	0	0
33	HN8	4000	0	1000	Non	-	0	0	0	0	0	0	0	0	0	0	0	0	0	0	0	0	0	0	0	0	0	0	0	0	0	0	0	0	0	0	0	0	0	0	0	0	0	0	0	0	0	0	0
			500	1500	Non	-	0	0	0	0	0	0	0	0	0	0	0	0	0	0	0	0	0	0	0	0	0	0	0	0	0	0	0	0	0	0	0	0	0	0	0	0	0	0	0	0	0	0	0
			1000	2000	Non	-	0	0	0	0	0	0	0	0	0	0	0	0	0	0	0	0	0	0	0	0	0	0	0	0	0	0	0	0	0	0	0	0	0	0	0	0	0	0	0	0	0	0	0
			1500	2500	Non	-	0	0	0	0	0	0	0	0	0	0	0	0	0	0	0	0	0	0	0	0	0	0	0	0	0	0	0	0	0	0	0	0	0	0	0	0	0	0	0	0	0	0	0
			2000	3000	Non	-	0	0	0	0	0	0	0	0	0	0	0	0	0	0	0	0	0	0	0	0	0	0	0	0	0	0	0	0	0	0	0	0	0	0	0	0	0	0	0	0	0	0	0
			2500	3500	S. cerevisiae	87.129	87	87	86.799	87	87	87	87.129	87	87.333	87.333	87.129	87.333	87.129	87.333	87.129	87.129	87.333	87.333	86.139	86.139	86.333	86.333	86.333	86.333	86.667	86.333	87.129	87.129	87.333	87	87.333	87.333	87.129	87.129	87.333	87	87.129	87.333	86.799	87.129	86.799	86.799	87
			3000	4000	S. paradoxus	88.323	85.697	85.697	85.697	85.714	85.697	85.697	86.692	86.567	86.692	86.692	86.692	86.692	86.692	86.692	86.692	86.692	86.692	86.692	85.945	85.945	85.945	85.945	85.945	85.945	86.07	85.945	86.692	86.692	86.692	86.567	86.692	86.692	86.692	86.692	86.692	86.567	86.692	86.692	86.567	86.692	86.567	86.567	86.567
			3500	4000	S. paradoxus	89	0	0	0	0	0	0	0	0	0	0	0	0	0	0	0	0	0	0	0	0	0	0	0	0	0	0	0	0	0	0	0	0	0	0	0	0	0	0	0	0	0	0	0
34	FJ11	9500	0	1000	S. cerevisiae	89.525	90.994	90.994	86.074	91.916	88.334	85.982	94.721	86.979	86.09	88.992	87.08	90.463	86.983	86.983	93.674	93.911	90.9	89.617	88.426	91.803	89.599	91.105	91.851	88.705	89.165	91.803	89.71	93.002	90.273	88.497	91.086	90.263	88.569	88.725	91.443	91.7	91.624	90.828	89.222	89.655	90.763	90.249	90.262
			500	1500	S. cerevisiae	91.027	90.244	90.244	90.129	92.053	90.312	91.667	91.393	89.944	89.944	90.024	89.944	90.016	91.156	90.678	90.909	91.156	90.717	90.937	89.577	90.476	90.63	93.049	89.577	93.702	94	90.476	91.896	93.296	90.488	87.85	91.483	90.596	91.568	90	93.491	92.658	90.079	90.837	87.676	91.896	90.063	92.02	89.748
			1000	2000	Non	-	0	0	0	0	0	0	0	0	0	0	0	0	0	0	0	0	0	0	0	0	0	0	0	0	0	0	0	0	0	0	0	0	0	0	0	0	0	0	0	0	0	0	0
			1500	2500	Non	-	0	0	0	0	0	0	0	0	0	0	0	0	0	0	0	0	0	0	0	0	0	0	0	0	0	0	0	0	0	0	0	0	0	0	0	0	0	0	0	0	0	0	0
			2000	3000	S. cerevisiae	84.569	0	0	0	0	0	0	0	0	0	0	0	0	0	0	0	0	0	0	0	0	0	0	0	0	0	0	0	0	0	0	0	0	0	0	0	0	0	0	0	0	0	0	0
			2500	3500	S. cerevisiae	85.756	0	0	0	0	0	0	0	0	0	0	0	0	0	0	0	0	0	0	0	0	0	0	0	0	0	0	0	0	0	0	0	0	0	0	0	0	0	0	0	0	0	0	0
			3000	4000	S. cerevisiae	90.954	0	0	0	0	0	0	0	0	0	0	0	0	0	0	0	0	0	0	0	0	0	0	0	0	0	0	0	0	0	0	0	0	0	0	0	0	0	0	0	0	0	0	0
			3500	4500	S. cerevisiae	92.2	0	0	0	0	0	0	0	0	0	0	0	0	0	0	0	0	0	0	0	0	0	0	0	0	0	0	0	0	0	0	0	0	0	0	0	0	0	0	0	0	0	0	0
			4000	5000	S. cerevisiae	90.016	0	0	0	0	0	0	0	0	0	0	0	0	0	0	0	0	0	0	0	0	0	0	0	0	0	0	0	0	0	0	0	0	0	0	0	0	0	0	0	0	0	0	0
			4500	5500	S. cerevisiae	86.589	0	0	0	0	0	0	0	0	0	0	0	0	0	0	0	0	0	0	0	0	0	0	0	0	0	0	0	0	0	0	0	0	0	0	0	0	0	0	0	0	0	0	0
			5000	6000	S. cerevisiae	82.962	0	0	0	0	0	0	0	0	0	0	0	0	0	0	0	0	0	0	0	0	0	0	0	0	0	0	0	0	0	0	0	0	0	0	0	0	0	0	0	0	0	0	0
			5500	6500	S. cerevisiae	78.437	0	0	0	0	0	0	0	0	0	0	0	0	0	0	0	0	0	0	0	0	0	0	0	0	0	0	0	0	0	0	0	0	0	0	0	0	0	0	0	0	0	0	0
			6000	7000	S. cerevisiae	78.03	0	0	0	0	0	0	0	0	0	0	0	0	0	0	0	0	0	0	0	0	0	0	0	0	0	0	0	0	0	0	0	0	0	0	0	0	0	0	0	0	0	0	0
			6500	7500	Non	-	0	0	0	0	0	0	0	0	0	0	0	0	0	0	0	0	0	0	0	0	0	0	0	0	0	0	0	0	0	0	0	0	0	0	0	0	0	0	0	0	0	0	0
			7000	8000	Non	-	0	0	0	0	0	0	0	0	0	0	0	0	0	0	0	0	0	0	0	0	0	0	0	0	0	0	0	0	0	0	0	0	0	0	0	0	0	0	0	0	0	0	0
			7500	8500	Non	-	0	0	0	0	0	0	0	0	0	0	0	0	0	0	0	0	0	0	0	0	0	0	0	0	0	0	0	0	0	0	0	0	0	0	0	0	0	0	0	0	0	0	0
			8000	9000	Non	-	0	0	0	0	0	0	0	0	0	0	0	0	0	0	0	0	0	0	0	0	0	0	0	0	0	0	0	0	0	0	0	0	0	0	0	0	0	0	0	0	0	0	0
			8500	9500	Non	-	0	0	0	0	0	0	0	0	0	0	0	0	0	0	0	0	0	0	0	0	0	0	0	0	0	0	0	0	0	0	0	0	0	0	0	0	0	0	0	0	0	0	0
			9000	9500	S. paradoxus	94.181	0	0	0	0	0	0	0	0	0	0	0	0	0	0	0	0	0	0	0	0	0	0	0	0	0	0	0	0	0	0	0	0	0	0	0	0	0	0	0	0	0	0	0
35	HN15	3000	0	1000	S. cerevisiae	89.123	83.199	83.199	82.732	82.732	83.199	83.199	91.076	90.955	91.076	90.988	90.988	90.868	90.955	90.955	90.748	90.834	90.748	90.955	91.92	91.829	92.041	91.829	91.92	91.829	91.799	91.829	92.069	92.069	92.041	92.069	91.949	92.069	91.949	92.041	92.041	91.949	91.949	92.069	92.041	91.949	92.041	91.829	92.041
			500	1500	S. cerevisiae	90.169	0	0	0	0	0	0	92.993	92.993	92.993	91.667	91.667	91.667	92.993	92.993	91.266	92.569	91.266	92.993	91.566	91.318	91.617	91.101	91.617	91.119	91.314	91.318	91.434	91.434	91.625	91.434	91.434	91.434	91.326	91.625	91.625	91.326	91.326	91.434	91.625	91.326	91.625	91.126	91.625
			1000	2000	S. cerevisiae	89.419	90.149	90.149	90.149	90.149	89.881	89.881	92.805	92.805	92.805	91.304	91.304	91.304	92.805	92.805	91.076	92.561	91.076	92.805	93.041	92.957	93.352	92.759	91.86	91.709	93.091	91.809	90.753	90.753	90.805	92.723	90.868	90.753	90.639	90.805	90.805	90.639	90.639	90.753	90.805	90.639	90.805	90.525	90.805
			1500	2500	S. cerevisiae	89.575	91.597	91.597	91.597	91.597	91.477	91.753	87.763	87.763	89.97	89.97	89.97	89.97	90.59	90.59	89.97	90.59	89.97	89.97	91.386	91.966	91.966	91.898	88.967	90.361	91.966	90.06	89.067	89.067	88.967	88.212	89.067	88.147	88.967	88.967	88.967	88.967	88.967	89.067	88.967	88.967	88.967	88.967	88.967
			2000	3000	S. cerevisiae	91.581	89.728	89.728	89.728	92.578	92.678	91.073	91.174	91.474	93.662	93.581	93.581	93.48	91.968	93.48	93.48	93.48	93.48	93.48	93.672	93.538	93.621	93.595	93.668	90.982	93.621	93.538	93.48	93.48	90.572	91.876	93.581	92.736	92.736	93.681	93.581	93.681	93.581	93.681	93.681	92.729	93.681	93.681	93.581
			2500	3000	S. cerevisiae	93.19	92	92	92	92.786	93.145	92.986	94	94	94	94	94	94	94	94	94	94	94	94	94	94	94	94	94	94	94	94	94	94	94	94	94	94	94	94	94	94	94	94	94	94	94	94	94
36	ZJ2	3000	0	1000	S. cerevisiae	91.52	90.267	90.267	90.267	92.626	92.737	90.95	93.52	93.52	93.52	93.52	93.52	93.296	93.296	93.296	93.296	93.296	93.296	93.296	93.631	93.631	93.631	93.631	93.631	91.333	93.631	93.631	93.408	93.408	93.631	93.408	93.52	93.631	93.631	93.631	93.631	93.631	93.52	93.631	93.631	93.52	93.631	93.631	93.631
			500	1500	S. cerevisiae	92.286	93.868	93.868	93.41	93.41	93.267	90.974	94.745	91.571	93.176	94.571	94.571	94.286	94.286	94.286	94.286	94.286	94.286	94.286	94.466	94.272	94.272	94.234	94.428	94.455	94.272	94.272	94.143	92.816	94.472	91.715	94.286	93.079	93.079	94.428	94.428	94.428	94.286	94.428	94.428	93.079	94.428	94.428	94.428
			1000	2000	S. cerevisiae	90.951	91.354	91.354	91.443	91.354	91.319	91.231	90	87.25	88.991	90.476	89.862	91.037	90.491	90.491	90.491	90.491	91.151	90.491	91.406	0	0	0	90.382	90.193	0	89.667	91.258	89.864	91.075	88.497	91.258	89.681	89.681	91.104	91.564	91.662	91.258	91.104	91.104	90.527	91.104	91.104	91.564
			1500	2500	S. cerevisiae	89.53	91.702	91.702	91.854	91.702	91.854	91.702	91.356	91.246	91.356	91.356	91.356	91.343	89.163	93.313	89.027	89.209	91.122	89.32	94.169	94.118	94.412	93.878	93.878	91.343	91.657	94.169	91.071	89.713	89.81	89.32	89.906	91.654	90.927	89.906	91.075	91.721	91	92.308	89.81	92.403	91.071	91.071	91.071
			2000	3000	S. cerevisiae	89.641	89.621	89.621	89.621	89.621	89.721	89.721	88.944	88.944	88.944	88.944	88.944	88.944	87.725	87.805	88.027	88.126	88.944	88.171	88.729	88.828	88.828	88.779	88.629	89.26	89.474	88.828	89.531	88.78	88.829	88.596	88.877	91.238	89.458	88.877	89.527	89.531	89.5	92.938	88.829	92.711	89.531	89.531	89.531
			2500	3000	S. cerevisiae	91.166	93.166	93.166	93.166	93.166	93.394	93.394	92.237	92.237	92.237	92.237	92.237	92.237	92.237	92.237	92.237	92.237	92.237	92.237	93.394	93.394	93.394	93.394	93.394	93.394	92.515	93.394	92.938	92.938	92.938	92.938	92.938	92.938	92.938	92.938	92.938	92.938	92.938	92.938	92.938	92.711	92.938	92.938	92.938
37	HN13	18500	0	1000	S. cerevisiae	87.356	0	0	0	0	0	0	86.74	86.616	86.616	86.616	86.616	86.616	86.616	86.616	86.74	86.74	86.74	86.616	85.832	85.832	85.832	85.832	85.832	85.832	85.502	85.832	86.836	86.836	86.948	86.836	0	0	0	0	86.948	86.836	0	0	86.836	0	86.836	86.836	86.836
			500	1500	Non	-	0	0	0	0	0	0	0	0	0	0	0	0	0	0	0	0	0	0	0	0	0	0	0	0	0	0	0	0	0	0	0	0	0	0	0	0	0	0	0	0	0	0	0
			1000	2000	Non	-	0	0	0	0	0	0	0	0	0	0	0	0	0	0	0	0	0	0	0	0	0	0	0	0	0	0	0	0	0	0	0	0	0	0	0	0	0	0	0	0	0	0	0
			1500	2500	S. cerevisiae	82.526	0	0	0	0	0	0	82.555	82.555	82.555	82.555	82.555	82.555	82.555	82.555	82.65	82.65	82.65	82.459	82.421	82.421	82.421	82.421	82.421	82.421	82.421	82.421	82.621	82.621	82.621	82.621	82.431	82.526	82.526	82.526	82.621	82.811	82.526	82.526	82.811	82.431	82.811	82.716	82.716
			2000	3000	S. cerevisiae	88.038	0	0	0	0	0	0	87.44	87.281	87.38	87.38	87.38	87.38	87.38	87.281	87.281	87.281	87.38	87.22	88.339	88.339	88.235	88.339	88.339	88.339	88.076	88.339	88.019	87.917	87.917	87.917	88.019	88.076	88.179	88.179	88.019	88.019	88.076	88.179	88.019	88.019	88.019	88.019	87.917
			2500	3500	Non	-	0	0	0	0	0	0	0	0	0	0	0	0	0	0	0	0	0	0	0	0	0	0	0	0	0	0	0	0	0	0	0	0	0	0	0	0	0	0	0	0	0	0	0
			3000	4000	Non	-	0	0	0	0	0	0	0	0	0	0	0	0	0	0	0	0	0	0	0	0	0	0	0	0	0	0	0	0	0	0	0	0	0	0	0	0	0	0	0	0	0	0	0
			3500	4500	Non	-	0	0	0	0	0	0	0	0	0	0	0	0	0	0	0	0	0	0	0	0	0	0	0	0	0	0	0	0	0	0	0	0	0	0	0	0	0	0	0	0	0	0	0
			4000	5000	Non	-	0	0	0	0	0	0	0	0	0	0	0	0	0	0	0	0	0	0	0	0	0	0	0	0	0	0	0	0	0	0	0	0	0	0	0	0	0	0	0	0	0	0	0
			4500	5500	Non	-	0	0	0	0	0	0	0	0	0	0	0	0	0	0	0	0	0	0	0	0	0	0	0	0	0	0	0	0	0	0	0	0	0	0	0	0	0	0	0	0	0	0	0
			5000	6000	Non	-	0	0	0	0	0	0	0	0	0	0	0	0	0	0	0	0	0	0	0	0	0	0	0	0	0	0	0	0	0	0	0	0	0	0	0	0	0	0	0	0	0	0	0
			5500	6500	Non	-	0	0	0	0	0	0	0	0	0	0	0	0	0	0	0	0	0	0	0	0	0	0	0	0	0	0	0	0	0	0	0	0	0	0	0	0	0	0	0	0	0	0	0
			6000	7000	Non	-	0	0	0	0	0	0	0	0	0	0	0	0	0	0	0	0	0	0	0	0	0	0	0	0	0	0	0	0	0	0	0	0	0	0	0	0	0	0	0	0	0	0	0
			6500	7500	S. cerevisiae	89.189	0	0	0	0	0	0	0	0	0	0	0	0	0	0	0	0	0	0	0	0	0	0	0	0	0	0	0	0	0	0	0	0	0	0	0	0	0	0	0	0	0	0	0
			7000	8000	S. cerevisiae	89.212	0	0	0	0	0	0	88.721	88.721	88.721	88.721	88.721	88.721	88.721	88.721	88.721	88.721	88.721	88.721	88.981	88.981	89.073	88.981	88.981	88.981	89.073	88.981	89.118	89.212	89.073	89.212	89.118	89.212	88.843	88.843	88.966	88.981	89.212	89.212	88.981	89.118	88.981	88.981	89.073
			7500	8500	S. paradoxus	87.084	0	0	0	0	0	0	86.579	86.68	86.579	86.579	86.579	86.68	86.68	86.68	86.68	86.68	86.68	86.68	86.432	86.432	86.432	86.432	86.432	86.432	86.432	86.432	86.332	86.332	86.332	86.332	86.432	86.432	86.432	86.432	86.318	86.432	86.432	86.432	86.432	86.432	86.432	86.432	86.432
			8000	9000	S. paradoxus	84.33	0	0	0	0	0	0	0	0	0	0	0	84.286	84.286	84.286	84.286	84.286	84.286	84.286	83.806	83.806	83.806	83.806	83.806	83.806	83.806	83.806	83.401	83.401	83.603	83.401	83.603	83.603	83.806	83.806	83.603	83.603	83.603	83.603	83.603	83.603	83.603	83.603	83.603
			8500	9500	S. cerevisiae	95.976	97.984	0	0	0	98.387	0	0	0	0	0	0	0	0	0	0	0	0	0	0	0	0	0	0	0	0	0	0	0	0	0	0	0	0	0	0	0	0	0	0	0	0	0	0
			9500	10500	Non	-	0	0	0	0	0	0	0	0	0	0	0	0	0	0	0	0	0	0	0	0	0	0	0	0	0	0	0	0	0	0	0	0	0	0	0	0	0	0	0	0	0	0	0
			10000	11000	Non	-	0	0	0	0	0	0	0	0	0	0	0	0	0	0	0	0	0	0	0	0	0	0	0	0	0	0	0	0	0	0	0	0	0	0	0	0	0	0	0	0	0	0	0
			10500	11500	Non	-	0	0	0	0	0	0	0	0	0	0	0	0	0	0	0	0	0	0	0	0	0	0	0	0	0	0	0	0	0	0	0	0	0	0	0	0	0	0	0	0	0	0	0
			11000	12000	Non	-	0	0	0	0	0	0	0	0	0	0	0	0	0	0	0	0	0	0	0	0	0	0	0	0	0	0	0	0	0	0	0	0	0	0	0	0	0	0	0	0	0	0	0
			11500	12500	Non	-	0	0	0	0	0	0	0	0	0	0	0	0	0	0	0	0	0	0	0	0	0	0	0	0	0	0	0	0	0	0	0	0	0	0	0	0	0	0	0	0	0	0	0
			12000	13000	Non	-	0	0	0	0	0	0	0	0	0	0	0	0	0	0	0	0	0	0	0	0	0	0	0	0	0	0	0	0	0	0	0	0	0	0	0	0	0	0	0	0	0	0	0
			12500	13500	Non	-	0	0	0	0	0	0	0	0	0	0	0	0	0	0	0	0	0	0	0	0	0	0	0	0	0	0	0	0	0	0	0	0	0	0	0	0	0	0	0	0	0	0	0
			13000	14000	Non	-	0	0	0	0	0	0	0	0	0	0	0	0	0	0	0	0	0	0	0	0	0	0	0	0	0	0	0	0	0	0	0	0	0	0	0	0	0	0	0	0	0	0	0
			13500	14500	Non	-	0	0	0	0	0	0	0	0	0	0	0	0	0	0	0	0	0	0	0	0	0	0	0	0	0	0	0	0	0	0	0	0	0	0	0	0	0	0	0	0	0	0	0
			14000	15000	Non	-	0	0	0	0	0	0	0	0	0	0	0	0	0	0	0	0	0	0	0	0	0	0	0	0	0	0	0	0	0	0	0	0	0	0	0	0	0	0	0	0	0	0	0
			14500	15500	Non	-	0	0	0	0	0	0	0	0	0	0	0	0	0	0	0	0	0	0	0	0	0	0	0	0	0	0	0	0	0	0	0	0	0	0	0	0	0	0	0	0	0	0	0
			15000	16000	Non	-	0	0	0	0	0	0	0	0	0	0	0	0	0	0	0	0	0	0	0	0	0	0	0	0	0	0	0	0	0	0	0	0	0	0	0	0	0	0	0	0	0	0	0
			15500	16500	Non	-	0	0	0	0	0	0	0	0	0	0	0	0	0	0	0	0	0	0	0	0	0	0	0	0	0	0	0	0	0	0	0	0	0	0	0	0	0	0	0	0	0	0	0
			16000	17000	Non	-	0	0	0	0	0	0	0	0	0	0	0	0	0	0	0	0	0	0	0	0	0	0	0	0	0	0	0	0	0	0	0	0	0	0	0	0	0	0	0	0	0	0	0
			16500	17500	Non	-	0	0	0	0	0	0	0	0	0	0	0	0	0	0	0	0	0	0	0	0	0	0	0	0	0	0	0	0	0	0	0	0	0	0	0	0	0	0	0	0	0	0	0
			17000	18000	Non	-	0	0	0	0	0	0	0	0	0	0	0	0	0	0	0	0	0	0	0	0	0	0	0	0	0	0	0	0	0	0	0	0	0	0	0	0	0	0	0	0	0	0	0
			17500	18500	Non	-	0	0	0	0	0	0	0	0	0	0	0	0	0	0	0	0	0	0	0	0	0	0	0	0	0	0	0	0	0	0	0	0	0	0	0	0	0	0	0	0	0	0	0
			18000	18500	Non	-	0	0	0	0	0	0	0	0	0	0	0	0	0	0	0	0	0	0	0	0	0	0	0	0	0	0	0	0	0	0	0	0	0	0	0	0	0	0	0	0	0	0	0
38	ANG1	2000	0	1000	Z. bailii	100	0	0	0	0	0	0	0	0	0	0	0	0	0	0	0	0	0	0	0	0	0	0	0	0	0	0	0	0	0	0	0	0	0	0	0	0	0	0	0	0	0	0	0
			500	1500	Z. bailii	99.9	0	0	0	0	0	0	0	0	0	0	0	0	0	0	0	0	0	0	0	0	0	0	0	0	0	0	0	0	0	0	0	0	0	0	0	0	0	0	0	0	0	0	0
			1000	2000	S. cerevisiae	97.9	0	0	0	0	0	0	0	0	0	0	0	0	0	0	0	0	0	0	0	0	0	0	0	0	0	0	0	0	0	0	0	0	0	0	0	0	0	0	0	0	0	0	0
			1500	2000	S. cerevisiae	98	0	0	0	0	0	0	0	0	0	0	0	0	0	0	0	0	0	0	0	0	0	0	0	0	0	0	0	0	0	0	0	0	0	0	0	0	0	0	0	0	0	0	0
39	BJ13	3500	0	1000	Z. bailii	99.846	0	0	0	0	0	0	0	0	0	0	0	0	0	0	0	0	0	0	0	0	0	0	0	0	0	0	0	0	0	0	0	0	0	0	0	0	0	0	0	0	0	0	0
			500	1500	Z. bailii	100	0	0	0	0	0	0	0	0	0	0	0	0	0	0	0	0	0	0	0	0	0	0	0	0	0	0	0	0	0	0	0	0	0	0	0	0	0	0	0	0	0	0	0
			2000	3000	Z. bailii	100	0	0	0	0	0	0	0	0	0	0	0	0	0	0	0	0	0	0	0	0	0	0	0	0	0	0	0	0	0	0	0	0	0	0	0	0	0	0	0	0	0	0	0
			2500	3500	Z. bailii	100	0	0	0	0	0	0	0	0	0	0	0	0	0	0	0	0	0	0	0	0	0	0	0	0	0	0	0	0	0	0	0	0	0	0	0	0	0	0	0	0	0	0	0
			3000	3500	Z. bailii	100	0	0	0	0	0	0	0	0	0	0	0	0	0	0	0	0	0	0	0	0	0	0	0	0	0	0	0	0	0	0	0	0	0	0	0	0	0	0	0	0	0	0	0
40	AFB.1	3500	0	1000	Z. bailii	100	0	0	0	0	0	0	0	0	0	0	0	0	0	0	0	0	0	0	0	0	0	0	0	0	0	0	0	0	0	0	0	0	0	0	0	0	0	0	0	0	0	0	0
			500	1500	Z. bailii	100	0	0	0	0	0	0	0	0	0	0	0	0	0	0	0	0	0	0	0	0	0	0	0	0	0	0	0	0	0	0	0	0	0	0	0	0	0	0	0	0	0	0	0
			1000	2000	Z. bailii	99.6	0	0	0	0	0	0	0	0	0	0	0	0	0	0	0	0	0	0	0	0	0	0	0	0	0	0	0	0	0	0	0	0	0	0	0	0	0	0	0	0	0	0	0
			1500	2500	Z. bailii	99.6	0	0	0	0	0	0	0	0	0	0	0	0	0	0	0	0	0	0	0	0	0	0	0	0	0	0	0	0	0	0	0	0	0	0	0	0	0	0	0	0	0	0	0
			2000	3000	Z. bailii	99.8	0	0	0	0	0	0	0	0	0	0	0	0	0	0	0	0	0	0	0	0	0	0	0	0	0	0	0	0	0	0	0	0	0	0	0	0	0	0	0	0	0	0	0
			2500	3500	Z. bailii	94.411	0	0	0	0	0	0	0	0	0	0	0	0	0	0	0	0	0	0	0	0	0	0	0	0	0	0	0	0	0	0	0	0	0	0	0	0	0	0	0	0	0	0	0
			3000	3500	Z. bailii	89.243	0	0	0	0	0	0	0	0	0	0	0	0	0	0	0	0	0	0	0	0	0	0	0	0	0	0	0	0	0	0	0	0	0	0	0	0	0	0	0	0	0	0	0
41	SXJM4.1	4000	0	1000	Z. bailii	92.016	0	0	0	0	0	0	0	0	0	0	0	0	0	0	0	0	0	0	0	0	0	0	0	0	0	0	0	0	0	0	0	0	0	0	0	0	0	0	0	0	0	0	0
			500	1500	Z. bailii	94.711	0	0	0	0	0	0	0	0	0	0	0	0	0	0	0	0	0	0	0	0	0	0	0	0	0	0	0	0	0	0	0	0	0	0	0	0	0	0	0	0	0	0	0
			1000	2000	Z. bailii	99.8	0	0	0	0	0	0	0	0	0	0	0	0	0	0	0	0	0	0	0	0	0	0	0	0	0	0	0	0	0	0	0	0	0	0	0	0	0	0	0	0	0	0	0
			1500	2500	Z. bailii	99.6	0	0	0	0	0	0	0	0	0	0	0	0	0	0	0	0	0	0	0	0	0	0	0	0	0	0	0	0	0	0	0	0	0	0	0	0	0	0	0	0	0	0	0
			2000	3000	Z. bailii	99.6	0	0	0	0	0	0	0	0	0	0	0	0	0	0	0	0	0	0	0	0	0	0	0	0	0	0	0	0	0	0	0	0	0	0	0	0	0	0	0	0	0	0	0
			2500	3500	Z. bailii	100	0	0	0	0	0	0	0	0	0	0	0	0	0	0	0	0	0	0	0	0	0	0	0	0	0	0	0	0	0	0	0	0	0	0	0	0	0	0	0	0	0	0	0
			3000	4000	Z. bailii	100	94	94	94	0	94	0	94	94	94	94	94	94	94	94	94	94	94	94	94.737	94.737	94.427	94.118	94.737	94.118	94.737	94.737	94.41	94.41	94.41	94.41	94.41	94.41	94.41	94.41	94.41	94.72	94.41	94.72	94.72	94.41	94.72	94.41	94.41
42	EC1118	16760	0	1000	Region B	100	0	0	0	0	0	0	0	0	0	0	0	0	0	0	0	0	0	0	0	0	0	0	0	0	0	0	0	0	0	0	0	0	0	0	0	0	0	0	0	0	0	0	0
			500	1500	Region B	100	0	0	0	0	0	0	0	0	0	0	0	0	0	0	0	0	0	0	0	0	0	0	0	0	0	0	0	0	0	0	0	0	0	0	0	0	0	0	0	0	0	0	0
			1000	2000	Region B	100	0	0	0	0	0	0	0	0	0	0	0	0	0	0	0	0	0	0	0	0	0	0	0	0	0	0	0	0	0	0	0	0	0	0	0	0	0	0	0	0	0	0	0
			1500	2500	Region B	100	0	0	0	0	0	0	0	0	0	0	0	0	0	0	0	0	0	0	0	0	0	0	0	0	0	0	0	0	0	0	0	0	0	0	0	0	0	0	0	0	0	0	0
			2000	3000	Region B	100	0	0	0	0	0	0	0	0	0	0	0	0	0	0	0	0	0	0	0	0	0	0	0	0	0	0	0	0	0	0	0	0	0	0	0	0	0	0	0	0	0	0	0
			2500	3500	Region B	100	0	0	0	0	0	0	0	0	0	0	0	0	0	0	0	0	0	0	0	0	0	0	0	0	0	0	0	0	0	0	0	0	0	0	0	0	0	0	0	0	0	0	0
			3000	4000	Region B	100	0	0	0	0	0	0	0	0	0	0	0	0	0	0	0	0	0	0	0	0	0	0	0	0	0	0	0	0	0	0	0	0	0	0	0	0	0	0	0	0	0	0	0
			3500	4500	Region B	100	0	0	0	0	0	0	0	0	0	0	0	0	0	0	0	0	0	0	0	0	0	0	0	0	0	0	0	0	0	0	0	0	0	0	0	0	0	0	0	0	0	0	0
			4000	5000	Region B	100	0	0	0	0	0	0	0	0	0	0	0	0	0	0	0	0	0	0	0	0	0	0	0	0	0	0	0	0	0	0	0	0	0	0	0	0	0	0	0	0	0	0	0
			4500	5500	Region B	100	0	0	0	0	0	0	0	0	0	0	0	0	0	0	0	0	0	0	0	0	0	0	0	0	0	0	0	0	0	0	0	0	0	0	0	0	0	0	0	0	0	0	0
			5000	6000	Region B	100	0	0	0	0	0	0	0	0	0	0	0	0	0	0	0	0	0	0	0	0	0	0	0	0	0	0	0	0	0	0	0	0	0	0	0	0	0	0	0	0	0	0	0
			5500	6500	Region B	100	0	0	0	0	0	0	0	0	0	0	0	0	0	0	0	0	0	0	0	0	0	0	0	0	0	0	0	0	0	0	0	0	0	0	0	0	0	0	0	0	0	0	0
			6000	7000	Region B	100	0	0	0	0	0	0	0	0	0	0	0	0	0	0	0	0	0	0	0	0	0	0	0	0	0	0	0	0	0	0	0	0	0	0	0	0	0	0	0	0	0	0	0
			6500	7500	Region B	100	0	0	0	0	0	0	0	0	0	0	0	0	0	0	0	0	0	0	0	0	0	0	0	0	0	0	0	0	0	0	0	0	0	0	0	0	0	0	0	0	0	0	0
			7000	8000	Region B	100	0	0	0	0	0	0	0	0	0	0	0	0	0	0	0	0	0	0	0	0	0	0	0	0	0	0	0	0	0	0	0	0	0	0	0	0	0	0	0	0	0	0	0
			7500	8500	Region B	100	0	0	0	0	0	0	0	0	0	0	0	0	0	0	0	0	0	0	0	0	0	0	0	0	0	0	0	0	0	0	0	0	0	0	0	0	0	0	0	0	0	0	0
			8000	9000	Region B	100	0	0	0	0	0	0	0	0	0	0	0	0	0	0	0	0	0	0	0	0	0	0	0	0	0	0	0	0	0	0	0	0	0	0	0	0	0	0	0	0	0	0	0
			8500	9500	Region B	100	0	0	0	0	0	0	0	0	0	0	0	0	0	0	0	0	0	0	0	0	0	0	0	0	0	0	0	0	0	0	0	0	0	0	0	0	0	0	0	0	0	0	0
			9000	10000	Region B	100	0	0	0	0	0	0	0	0	0	0	0	0	0	0	0	0	0	0	0	0	0	0	0	0	0	0	0	0	0	0	0	0	0	0	0	0	0	0	0	0	0	0	0
			9500	10500	Region B	100	0	0	0	0	0	0	0	0	0	0	0	0	0	0	0	0	0	0	0	0	0	0	0	0	0	0	0	0	0	0	0	0	0	0	0	0	0	0	0	0	0	0	0
			10000	11000	Region B	100	0	0	0	0	0	0	0	0	0	0	0	0	0	0	0	0	0	0	0	0	0	0	0	0	0	0	0	0	0	0	0	0	0	0	0	0	0	0	0	0	0	0	0
			10500	11500	Region B	100	0	0	0	0	0	0	0	0	0	0	0	0	0	0	0	0	0	0	0	0	0	0	0	0	0	0	0	0	0	0	0	0	0	0	0	0	0	0	0	0	0	0	0
			11000	12000	Region B	100	0	0	0	0	0	0	0	0	0	0	0	0	0	0	0	0	0	0	0	0	0	0	0	0	0	0	0	0	0	0	0	0	0	0	0	0	0	0	0	0	0	0	0
			11500	12500	Region B	100	0	0	0	0	0	0	0	0	0	0	0	0	0	0	0	0	0	0	0	0	0	0	0	0	0	0	0	0	0	0	0	0	0	0	0	0	0	0	0	0	0	0	0
			12000	13000	Region B	100	0	0	0	0	0	0	0	0	0	0	0	0	0	0	0	0	0	0	0	0	0	0	0	0	0	0	0	0	0	0	0	0	0	0	0	0	0	0	0	0	0	0	0
			12500	13500	Region B	100	0	0	0	0	0	0	0	0	0	0	0	0	0	0	0	0	0	0	0	0	0	0	0	0	0	0	0	0	0	0	0	0	0	0	0	0	0	0	0	0	0	0	0
			13000	14000	Region B	100	0	0	0	0	0	0	0	0	0	0	0	0	0	0	0	0	0	0	0	0	0	0	0	0	0	0	0	0	0	0	0	0	0	0	0	0	0	0	0	0	0	0	0
			13500	14500	Region B	100	0	0	0	0	0	0	0	0	0	0	0	0	0	0	0	0	0	0	0	0	0	0	0	0	0	0	0	0	0	0	0	0	0	0	0	0	0	0	0	0	0	0	0
			14000	15000	Region B	100	0	0	0	0	0	0	0	0	0	0	0	0	0	0	0	0	0	0	0	0	0	0	0	0	0	0	0	0	0	0	0	0	0	0	0	0	0	0	0	0	0	0	0
			14500	15500	Region B	100	0	0	0	0	0	0	0	0	0	0	0	0	0	0	0	0	0	0	0	0	0	0	0	0	0	0	0	0	0	0	0	0	0	0	0	0	0	0	0	0	0	0	0
			15000	16000	Region B	100	0	0	0	0	0	0	0	0	0	0	0	0	0	0	0	0	0	0	0	0	0	0	0	0	0	0	0	0	0	0	0	0	0	0	0	0	0	0	0	0	0	0	0
			15500	16500	Region B	100	0	0	0	0	0	0	0	0	0	0	0	0	0	0	0	0	0	0	0	0	0	0	0	0	0	0	0	0	0	0	0	0	0	0	0	0	0	0	0	0	0	0	0
			16000	16767	Region B	100	0	0	0	0	0	0	0	0	0	0	0	0	0	0	0	0	0	0	0	0	0	0	0	0	0	0	0	0	0	0	0	0	0	0	0	0	0	0	0	0	0	0	0
43	EC1118	59490	0	1000	Region C	100	0	0	0	0	0	0	0	0	0	0	0	0	0	0	0	0	0	0	0	0	0	0	0	0	0	0	0	0	0	0	0	0	0	0	0	0	0	0	0	0	0	0	0
			500	1500	Region C	100	0	0	0	0	0	0	0	0	0	0	0	0	0	0	0	0	0	0	0	0	0	0	0	0	0	0	0	0	0	0	0	0	0	0	0	0	0	0	0	0	0	0	0
			1000	2000	Region C	100	0	0	0	0	0	0	0	0	0	0	0	0	0	0	0	0	0	0	0	0	0	0	0	0	0	0	0	0	0	0	0	0	0	0	0	0	0	0	0	0	0	0	0
			1500	2500	Region C	100	0	0	0	0	0	0	0	0	0	0	0	0	0	0	0	0	0	0	0	0	0	0	0	0	0	0	0	0	0	0	0	0	0	0	0	0	0	0	0	0	0	0	0
			2000	3000	Region C	100	0	0	0	0	0	0	0	0	0	0	0	0	0	0	0	0	0	0	0	0	0	0	0	0	0	0	0	0	0	0	0	0	0	0	0	0	0	0	0	0	0	0	0
			2500	3500	Region C	100	0	0	0	0	0	0	0	0	0	0	0	0	0	0	0	0	0	0	0	0	0	0	0	0	0	0	0	0	0	0	0	0	0	0	0	0	0	0	0	0	0	0	0
			3000	4000	Region C	100	0	0	0	0	0	0	0	0	0	0	0	0	0	0	0	0	0	0	0	0	0	0	0	0	0	0	0	0	0	0	0	0	0	0	0	0	0	0	0	0	0	0	0
			3500	4500	Region C	100	0	0	0	0	0	0	0	0	0	0	0	0	0	0	0	0	0	0	0	0	0	0	0	0	0	0	0	0	0	0	0	0	0	0	0	0	0	0	0	0	0	0	0
			4000	5000	Region C	100	0	0	0	0	0	0	0	0	0	0	0	0	0	0	0	0	0	0	0	0	0	0	0	0	0	0	0	0	0	0	0	0	0	0	0	0	0	0	0	0	0	0	0
			4500	5500	Region C	100	0	0	0	0	0	0	0	0	0	0	0	0	0	0	0	0	0	0	0	0	0	0	0	0	0	0	0	0	0	0	0	0	0	0	0	0	0	0	0	0	0	0	0
			5000	6000	Region C	100	0	0	0	0	0	0	0	0	0	0	0	0	0	0	0	0	0	0	0	0	0	0	0	0	0	0	0	0	0	0	0	0	0	0	0	0	0	0	0	0	0	0	0
			5500	6500	Region C	100	0	0	0	0	0	0	0	0	0	0	0	0	0	0	0	0	0	0	0	0	0	0	0	0	0	0	0	0	0	0	0	0	0	0	0	0	0	0	0	0	0	0	0
			6000	7000	Region C	100	0	0	0	0	0	0	0	0	0	0	0	0	0	0	0	0	0	0	0	0	0	0	0	0	0	0	0	0	0	0	0	0	0	0	0	0	0	0	0	0	0	0	0
			6500	7500	Region C	100	0	0	0	0	0	0	0	0	0	0	0	0	0	0	0	0	0	0	0	0	0	0	0	0	0	0	0	0	0	0	0	0	0	0	0	0	0	0	0	0	0	0	0
			7000	8000	Region C	100	0	0	0	0	0	0	0	0	0	0	0	0	0	0	0	0	0	0	0	0	0	0	0	0	0	0	0	0	0	0	0	0	0	0	0	0	0	0	0	0	0	0	0
			7500	8500	Region C	100	0	0	0	0	0	0	0	0	0	0	0	0	0	0	0	0	0	0	0	0	0	0	0	0	0	0	0	0	0	0	0	0	0	0	0	0	0	0	0	0	0	0	0
			8000	9000	Region C	100	0	0	0	0	0	0	0	0	0	0	0	0	0	0	0	0	0	0	0	0	0	0	0	0	0	0	0	0	0	0	0	0	0	0	0	0	0	0	0	0	0	0	0
			8500	9500	Region C	100	0	0	0	0	0	0	0	0	0	0	0	0	0	0	0	0	0	0	0	0	0	0	0	0	0	0	0	0	0	0	0	0	0	0	0	0	0	0	0	0	0	0	0
			9000	10000	Region C	100	0	0	0	0	0	0	0	0	0	0	0	0	0	0	0	0	0	0	0	0	0	0	0	0	0	0	0	0	0	0	0	0	0	0	0	0	0	0	0	0	0	0	0
			9500	10500	Region C	100	0	0	0	0	0	0	0	0	0	0	0	0	0	0	0	0	0	0	0	0	0	0	0	0	0	0	0	0	0	0	0	0	0	0	0	0	0	0	0	0	0	0	0
			10000	11000	Region C	100	0	0	0	0	0	0	0	0	0	0	0	0	0	0	0	0	0	0	0	0	0	0	0	0	0	0	0	0	0	0	0	0	0	0	0	0	0	0	0	0	0	0	0
			10500	11500	Region C	100	0	0	0	0	0	0	0	0	0	0	0	0	0	0	0	0	0	0	0	0	0	0	0	0	0	0	0	0	0	0	0	0	0	0	0	0	0	0	0	0	0	0	0
			11000	12000	Region C	100	0	0	0	0	0	0	0	0	0	0	0	0	0	0	0	0	0	0	0	0	0	0	0	0	0	0	0	0	0	0	0	0	0	0	0	0	0	0	0	0	0	0	0
			11500	12500	Region C	100	0	0	0	0	0	0	0	0	0	0	0	0	0	0	0	0	0	0	0	0	0	0	0	0	0	0	0	0	0	0	0	0	0	0	0	0	0	0	0	0	0	0	0
			12000	13000	Region C	100	0	0	0	0	0	0	0	0	0	0	0	0	0	0	0	0	0	0	0	0	0	0	0	0	0	0	0	0	0	0	0	0	0	0	0	0	0	0	0	0	0	0	0
			12500	13500	Region C	100	0	0	0	0	0	0	0	0	0	0	0	0	0	0	0	0	0	0	0	0	0	0	0	0	0	0	0	0	0	0	0	0	0	0	0	0	0	0	0	0	0	0	0
			13000	14000	Region C	100	0	0	0	0	0	0	0	0	0	0	0	0	0	0	0	0	0	0	0	0	0	0	0	0	0	0	0	0	0	0	0	0	0	0	0	0	0	0	0	0	0	0	0
			13500	14500	Region C	100	0	0	0	0	0	0	0	0	0	0	0	0	0	0	0	0	0	0	0	0	0	0	0	0	0	0	0	0	0	0	0	0	0	0	0	0	0	0	0	0	0	0	0
			14000	15000	Region C	100	0	0	0	0	0	0	0	0	0	0	0	0	0	0	0	0	0	0	0	0	0	0	0	0	0	0	0	0	0	0	0	0	0	0	0	0	0	0	0	0	0	0	0
			14500	15500	Region C	100	0	0	0	0	0	0	0	0	0	0	0	0	0	0	0	0	0	0	0	0	0	0	0	0	0	0	0	0	0	0	0	0	0	0	0	0	0	0	0	0	0	0	0
			15000	16000	Region C	100	0	0	0	0	0	0	0	0	0	0	0	0	0	0	0	0	0	0	0	0	0	0	0	0	0	0	0	0	0	0	0	0	0	0	0	0	0	0	0	0	0	0	0
			15500	16500	Region C	100	0	0	0	0	0	0	0	0	0	0	0	0	0	0	0	0	0	0	0	0	0	0	0	0	0	0	0	0	0	0	0	0	0	0	0	0	0	0	0	0	0	0	0
			16000	17000	Region C	100	0	0	0	0	0	0	0	0	0	0	0	0	0	0	0	0	0	0	0	0	0	0	0	0	0	0	0	0	0	0	0	0	0	0	0	0	0	0	0	0	0	0	0
			16500	17500	Region C	100	0	0	0	0	0	0	0	0	0	0	0	0	0	0	0	0	0	0	0	0	0	0	0	0	0	0	0	0	0	0	0	0	0	0	0	0	0	0	0	0	0	0	0
			17000	18000	Region C	100	0	0	0	0	0	0	0	0	0	0	0	0	0	0	0	0	0	0	0	0	0	0	0	0	0	0	0	0	0	0	0	0	0	0	0	0	0	0	0	0	0	0	0
			17500	18500	Region C	100	0	0	0	0	0	0	0	0	0	0	0	0	0	0	0	0	0	0	0	0	0	0	0	0	0	0	0	0	0	0	0	0	0	0	0	0	0	0	0	0	0	0	0
			18000	19000	Region C	100	0	0	0	0	0	0	0	0	0	0	0	0	0	0	0	0	0	0	0	0	0	0	0	0	0	0	0	0	0	0	0	0	0	0	0	0	0	0	0	0	0	0	0
			18500	19500	Region C	100	0	0	0	0	0	0	0	0	0	0	0	0	0	0	0	0	0	0	0	0	0	0	0	0	0	0	0	0	0	0	0	0	0	0	0	0	0	0	0	0	0	0	0
			19000	20000	Region C	100	0	0	0	0	0	0	0	0	0	0	0	0	0	0	0	0	0	0	0	0	0	0	0	0	0	0	0	0	0	0	0	0	0	0	0	0	0	0	0	0	0	0	0
			19500	20500	Region C	100	0	0	0	0	0	0	0	0	0	0	0	0	0	0	0	0	0	0	0	0	0	0	0	0	0	0	0	0	0	0	0	0	0	0	0	0	0	0	0	0	0	0	0
			20000	21000	Region C	100	0	0	0	0	0	0	0	0	0	0	0	0	0	0	0	0	0	0	0	0	0	0	0	0	0	0	0	0	0	0	0	0	0	0	0	0	0	0	0	0	0	0	0
			20500	21500	Region C	100	0	0	0	0	0	0	0	0	0	0	0	0	0	0	0	0	0	0	0	0	0	0	0	0	0	0	0	0	0	0	0	0	0	0	0	0	0	0	0	0	0	0	0
			21000	22000	Region C	100	0	0	0	0	0	0	0	0	0	0	0	0	0	0	0	0	0	0	0	0	0	0	0	0	0	0	0	0	0	0	0	0	0	0	0	0	0	0	0	0	0	0	0
			21500	22500	Region C	100	0	0	0	0	0	0	0	0	0	0	0	0	0	0	0	0	0	0	0	0	0	0	0	0	0	0	0	0	0	0	0	0	0	0	0	0	0	0	0	0	0	0	0
			22000	23000	Region C	100	0	0	0	0	0	0	0	0	0	0	0	0	0	0	0	0	0	0	0	0	0	0	0	0	0	0	0	0	0	0	0	0	0	0	0	0	0	0	0	0	0	0	0
			22500	23500	Region C	100	0	0	0	0	0	0	0	0	0	0	0	0	0	0	0	0	0	0	0	0	0	0	0	0	0	0	0	0	0	0	0	0	0	0	0	0	0	0	0	0	0	0	0
			23000	24000	Region C	100	0	0	0	0	0	0	0	0	0	0	0	0	0	0	0	0	0	0	0	0	0	0	0	0	0	0	0	0	0	0	0	0	0	0	0	0	0	0	0	0	0	0	0
			23500	24500	Region C	100	0	0	0	0	0	0	0	0	0	0	0	0	0	0	0	0	0	0	0	0	0	0	0	0	0	0	0	0	0	0	0	0	0	0	0	0	0	0	0	0	0	0	0
			24000	25000	Region C	100	0	0	0	0	0	0	0	0	0	0	0	0	0	0	0	0	0	0	0	0	0	0	0	0	0	0	0	0	0	0	0	0	0	0	0	0	0	0	0	0	0	0	0
			24500	25500	Region C	100	0	0	0	0	0	0	0	0	0	0	0	0	0	0	0	0	0	0	0	0	0	0	0	0	0	0	0	0	0	0	0	0	0	0	0	0	0	0	0	0	0	0	0
			25000	26000	Region C	100	0	0	0	0	0	0	0	0	0	0	0	0	0	0	0	0	0	0	0	0	0	0	0	0	0	0	0	0	0	0	0	0	0	0	0	0	0	0	0	0	0	0	0
			25500	26500	Region C	100	0	0	0	0	0	0	0	0	0	0	0	0	0	0	0	0	0	0	0	0	0	0	0	0	0	0	0	0	0	0	0	0	0	0	0	0	0	0	0	0	0	0	0
			26000	27000	Region C	100	0	0	0	0	0	0	0	0	0	0	0	0	0	0	0	0	0	0	0	0	0	0	0	0	0	0	0	0	0	0	0	0	0	0	0	0	0	0	0	0	0	0	0
			26500	27500	Region C	100	0	0	0	0	0	0	0	0	0	0	0	0	0	0	0	0	0	0	0	0	0	0	0	0	0	0	0	0	0	0	0	0	0	0	0	0	0	0	0	0	0	0	0
			27000	28000	Region C	100	0	0	0	0	0	0	0	0	0	0	0	0	0	0	0	0	0	0	0	0	0	0	0	0	0	0	0	0	0	0	0	0	0	0	0	0	0	0	0	0	0	0	0
			27500	28500	Region C	100	0	0	0	0	0	0	0	0	0	0	0	0	0	0	0	0	0	0	0	0	0	0	0	0	0	0	0	0	0	0	0	0	0	0	0	0	0	0	0	0	0	0	0
			28000	29000	Region C	100	0	0	0	0	0	0	0	0	0	0	0	0	0	0	0	0	0	0	0	0	0	0	0	0	0	0	0	0	0	0	0	0	0	0	0	0	0	0	0	0	0	0	0
			28500	29500	Region C	100	0	0	0	0	0	0	0	0	0	0	0	0	0	0	0	0	0	0	0	0	0	0	0	0	0	0	0	0	0	0	0	0	0	0	0	0	0	0	0	0	0	0	0
			29000	30000	Region C	100	0	0	0	0	0	0	0	0	0	0	0	0	0	0	0	0	0	0	0	0	0	0	0	0	0	0	0	0	0	0	0	0	0	0	0	0	0	0	0	0	0	0	0
			29500	30500	Region C	100	0	0	0	0	0	0	0	0	0	0	0	0	0	0	0	0	0	0	0	0	0	0	0	0	0	0	0	0	0	0	0	0	0	0	0	0	0	0	0	0	0	0	0
			30000	31000	Region C	100	0	0	0	0	0	0	0	0	0	0	0	0	0	0	0	0	0	0	0	0	0	0	0	0	0	0	0	0	0	0	0	0	0	0	0	0	0	0	0	0	0	0	0
			30500	31500	Region C	100	0	0	0	0	0	0	0	0	0	0	0	0	0	0	0	0	0	0	0	0	0	0	0	0	0	0	0	0	0	0	0	0	0	0	0	0	0	0	0	0	0	0	0
			31000	32000	Region C	100	0	0	0	0	0	0	0	0	0	0	0	0	0	0	0	0	0	0	0	0	0	0	0	0	0	0	0	0	0	0	0	0	0	0	0	0	0	0	0	0	0	0	0
			31500	32500	Region C	100	75.419	75.322	75.322	75.322	75.325	75.51	75.325	75.229	75.325	75.229	75.229	75.046	75.229	75.046	75.046	75.139	75.046	75.046	75.506	75.506	75.605	75.506	75.506	75.506	75.506	75.506	75.322	75.322	75.791	75.791	75.419	75.419	75.419	75.506	75.322	75.506	75.419	75.419	75.506	75.419	75.605	75.419	75.233
			32000	33000	Region C	100	0	0	0	0	0	0	0	0	0	0	0	0	0	0	0	0	0	0	0	0	0	0	0	0	0	0	0	0	0	0	0	0	0	0	0	0	0	0	0	0	0	0	0
			32500	33500	Region C	100	0	0	0	0	0	0	0	0	0	0	0	0	0	0	0	0	0	0	0	0	0	0	0	0	0	0	0	0	0	0	0	0	0	0	0	0	0	0	0	0	0	0	0
			33000	34000	Region C	100	0	0	0	0	0	0	0	0	0	0	0	0	0	0	0	0	0	0	0	0	0	0	0	0	0	0	0	0	0	0	0	0	0	0	0	0	0	0	0	0	0	0	0
			33500	34500	Region C	100	0	0	0	0	0	0	0	0	0	0	0	0	0	0	0	0	0	0	0	0	0	0	0	0	0	0	0	0	0	0	0	0	0	0	0	0	0	0	0	0	0	0	0
			34000	35000	Region C	100	0	0	0	0	0	0	0	0	0	0	0	0	0	0	0	0	0	0	0	0	0	0	0	0	0	0	0	0	0	0	0	0	0	0	0	0	0	0	0	0	0	0	0
			34500	35500	Region C	100	0	0	0	0	0	0	0	0	0	0	0	0	0	0	0	0	0	0	0	0	0	0	0	0	0	0	0	0	0	0	0	0	0	0	0	0	0	0	0	0	0	0	0
			35000	36000	Region C	100	0	0	0	0	0	0	0	0	0	0	0	0	0	0	0	0	0	0	0	0	0	0	0	0	0	0	0	0	0	0	0	0	0	0	0	0	0	0	0	0	0	0	0
			35500	36500	Region C	100	0	0	0	0	0	0	0	0	0	0	0	0	0	0	0	0	0	0	0	0	0	0	0	0	0	0	0	0	0	0	0	0	0	0	0	0	0	0	0	0	0	0	0
			36000	37000	Region C	100	0	0	0	0	0	0	0	0	0	0	0	0	0	0	0	0	0	0	0	0	0	0	0	0	0	0	0	0	0	0	0	0	0	0	0	0	0	0	0	0	0	0	0
			36500	37500	Region C	100	0	0	0	0	0	0	0	0	0	0	0	0	0	0	0	0	0	0	0	0	0	0	0	0	0	0	0	0	0	0	0	0	0	0	0	0	0	0	0	0	0	0	0
			37000	38000	Region C	100	0	0	0	0	0	0	0	0	0	0	0	0	0	0	0	0	0	0	0	0	0	0	0	0	0	0	0	0	0	0	0	0	0	0	0	0	0	0	0	0	0	0	0
			37500	38500	Region C	100	0	0	0	0	0	0	0	0	0	0	0	0	0	0	0	0	0	0	0	0	0	0	0	0	0	0	0	0	0	0	0	0	0	0	0	0	0	0	0	0	0	0	0
			38000	39000	Region C	100	0	0	0	0	0	0	0	0	0	0	0	0	0	0	0	0	0	0	0	0	0	0	0	0	0	0	0	0	0	0	0	0	0	0	0	0	0	0	0	0	0	0	0
			38500	39500	Region C	100	0	0	0	0	0	0	0	0	0	0	0	0	0	0	0	0	0	0	0	0	0	0	0	0	0	0	0	0	0	0	0	0	0	0	0	0	0	0	0	0	0	0	0
			39000	40000	Region C	100	0	0	0	0	0	0	0	0	0	0	0	0	0	0	0	0	0	0	0	0	0	0	0	0	0	0	0	0	0	0	0	0	0	0	0	0	0	0	0	0	0	0	0
			39500	40500	Region C	100	0	0	0	0	0	0	0	0	0	0	0	0	0	0	0	0	0	0	0	0	0	0	0	0	0	0	0	0	0	0	0	0	0	0	0	0	0	0	0	0	0	0	0
			40000	41000	Region C	100	0	0	0	0	0	0	0	0	0	0	0	0	0	0	0	0	0	0	0	0	0	0	0	0	0	0	0	0	0	0	0	0	0	0	0	0	0	0	0	0	0	0	0
			40500	41500	Region C	100	0	0	0	0	0	0	0	0	0	0	0	0	0	0	0	0	0	0	0	0	0	0	0	0	0	0	0	0	0	0	0	0	0	0	0	0	0	0	0	0	0	0	0
			41000	42000	Region C	100	0	0	0	0	0	0	0	0	0	0	0	0	0	0	0	0	0	0	0	0	0	0	0	0	0	0	0	0	0	0	0	0	0	0	0	0	0	0	0	0	0	0	0
			41500	42500	Region C	100	0	0	0	0	0	0	0	0	0	0	0	0	0	0	0	0	0	0	0	0	0	0	0	0	0	0	0	0	0	0	0	0	0	0	0	0	0	0	0	0	0	0	0
			42000	43000	Region C	100	0	0	0	0	0	0	0	0	0	0	0	0	0	0	0	0	0	0	0	0	0	0	0	0	0	0	0	0	0	0	0	0	0	0	0	0	0	0	0	0	0	0	0
			42500	43500	Region C	100	0	0	0	0	0	0	0	0	0	0	0	0	0	0	0	0	0	0	0	0	0	0	0	0	0	0	0	0	0	0	0	0	0	0	0	0	0	0	0	0	0	0	0
			43000	44000	Region C	100	0	0	0	0	0	0	0	0	0	0	0	0	0	0	0	0	0	0	0	0	0	0	0	0	0	0	0	0	0	0	0	0	0	0	0	0	0	0	0	0	0	0	0
			43500	44500	Region C	100	0	0	0	0	0	0	0	0	0	0	0	0	0	0	0	0	0	0	0	0	0	0	0	0	0	0	0	0	0	0	0	0	0	0	0	0	0	0	0	0	0	0	0
			44000	45000	Region C	100	0	0	0	0	0	0	0	0	0	0	0	0	0	0	0	0	0	0	0	0	0	0	0	0	0	0	0	0	0	0	0	0	0	0	0	0	0	0	0	0	0	0	0
			44500	45500	Region C	100	0	0	0	0	0	0	0	0	0	0	0	0	0	0	0	0	0	0	0	0	0	0	0	0	0	0	0	0	0	0	0	0	0	0	0	0	0	0	0	0	0	0	0
			45000	46000	Region C	100	0	0	0	0	0	0	0	0	0	0	0	0	0	0	0	0	0	0	0	0	0	0	0	0	0	0	0	0	0	0	0	0	0	0	0	0	0	0	0	0	0	0	0
			45500	46500	Region C	100	0	0	0	0	0	0	0	0	0	0	0	0	0	0	0	0	0	0	0	0	0	0	0	0	0	0	0	0	0	0	0	0	0	0	0	0	0	0	0	0	0	0	0
			46000	47000	Region C	100	0	0	0	0	0	0	0	0	0	0	0	0	0	0	0	0	0	0	0	0	0	0	0	0	0	0	0	0	0	0	0	0	0	0	0	0	0	0	0	0	0	0	0
			46500	47500	Region C	100	0	0	0	0	0	0	0	0	0	0	0	0	0	0	0	0	0	0	0	0	0	0	0	0	0	0	0	0	0	0	0	0	0	0	0	0	0	0	0	0	0	0	0
			47000	48000	Region C	100	0	0	0	0	0	0	0	0	0	0	0	0	0	0	0	0	0	0	0	0	0	0	0	0	0	0	0	0	0	0	0	0	0	0	0	0	0	0	0	0	0	0	0
			47500	48500	Region C	100	0	0	0	0	0	0	0	0	0	0	0	0	0	0	0	0	0	0	0	0	0	0	0	0	0	0	0	0	0	0	0	0	0	0	0	0	0	0	0	0	0	0	0
			48000	49000	Region C	100	0	0	0	0	0	0	0	0	0	0	0	0	0	0	0	0	0	0	0	0	0	0	0	0	0	0	0	0	0	0	0	0	0	0	0	0	0	0	0	0	0	0	0
			48500	49500	Region C	100	0	0	0	0	0	0	0	0	0	0	0	0	0	0	0	0	0	0	0	0	0	0	0	0	0	0	0	0	0	0	0	0	0	0	0	0	0	0	0	0	0	0	0
			49000	50000	Region C	100	0	0	0	0	0	0	0	0	0	0	0	0	0	0	0	0	0	0	0	0	0	0	0	0	0	0	0	0	0	0	0	0	0	0	0	0	0	0	0	0	0	0	0
			49500	50500	Region C	100	0	0	0	0	0	0	0	0	0	0	0	0	0	0	0	0	0	0	0	0	0	0	0	0	0	0	0	0	0	0	0	0	0	0	0	0	0	0	0	0	0	0	0
			50000	51000	Region C	100	0	0	0	0	0	0	0	0	0	0	0	0	0	0	0	0	0	0	0	0	0	0	0	0	0	0	0	0	0	0	0	0	0	0	0	0	0	0	0	0	0	0	0
			50500	51500	Region C	100	0	0	0	0	0	0	0	0	0	0	0	0	0	0	0	0	0	0	0	0	0	0	0	0	0	0	0	0	0	0	0	0	0	0	0	0	0	0	0	0	0	0	0
			51000	52000	Region C	100	0	0	0	0	0	0	0	0	0	0	0	0	0	0	0	0	0	0	0	0	0	0	0	0	0	0	0	0	0	0	0	0	0	0	0	0	0	0	0	0	0	0	0
			51500	52500	Region C	100	0	0	0	0	0	0	0	0	0	0	0	0	0	0	0	0	0	0	0	0	0	0	0	0	0	0	0	0	0	0	0	0	0	0	0	0	0	0	0	0	0	0	0
			52000	53000	Region C	100	0	0	0	0	0	0	0	0	0	0	0	0	0	0	0	0	0	0	0	0	0	0	0	0	0	0	0	0	0	0	0	0	0	0	0	0	0	0	0	0	0	0	0
			52500	53500	Region C	100	0	0	0	0	0	0	0	0	0	0	0	0	0	0	0	0	0	0	0	0	0	0	0	0	0	0	0	0	0	0	0	0	0	0	0	0	0	0	0	0	0	0	0
			53000	54000	Region C	100	0	0	0	0	0	0	0	0	0	0	0	0	0	0	0	0	0	0	0	0	0	0	0	0	0	0	0	0	0	0	0	0	0	0	0	0	0	0	0	0	0	0	0
			53500	54500	Region C	100	0	0	0	0	0	0	0	0	0	0	0	0	0	0	0	0	0	0	0	0	0	0	0	0	0	0	0	0	0	0	0	0	0	0	0	0	0	0	0	0	0	0	0
			54000	55000	Region C	100	0	0	0	0	0	0	0	0	0	0	0	0	0	0	0	0	0	0	0	0	0	0	0	0	0	0	0	0	0	0	0	0	0	0	0	0	0	0	0	0	0	0	0
			54500	55500	Region C	100	0	0	0	0	0	0	0	0	0	0	0	0	0	0	0	0	0	0	0	0	0	0	0	0	0	0	0	0	0	0	0	0	0	0	0	0	0	0	0	0	0	0	0
			55000	56000	Region C	100	0	0	0	0	0	0	0	0	0	0	0	0	0	0	0	0	0	0	0	0	0	0	0	0	0	0	0	0	0	0	0	0	0	0	0	0	0	0	0	0	0	0	0
			55500	56500	Region C	100	0	0	0	0	0	0	0	0	0	0	0	0	0	0	0	0	0	0	0	0	0	0	0	0	0	0	0	0	0	0	0	0	0	0	0	0	0	0	0	0	0	0	0
			56000	57000	Region C	100	0	0	0	0	0	0	0	0	0	0	0	0	0	0	0	0	0	0	0	0	0	0	0	0	0	0	0	0	0	0	0	0	0	0	0	0	0	0	0	0	0	0	0
			56500	57500	Region C	100	0	0	0	0	0	0	0	0	0	0	0	0	0	0	0	0	0	0	0	0	0	0	0	0	0	0	0	0	0	0	0	0	0	0	0	0	0	0	0	0	0	0	0
			57000	58000	Region C	100	0	0	0	0	0	0	0	0	0	0	0	0	0	0	0	0	0	0	0	0	0	0	0	0	0	0	0	0	0	0	0	0	0	0	0	0	0	0	0	0	0	0	0
			57500	58500	Region C	100	0	0	0	0	0	0	0	0	0	0	0	0	0	0	0	0	0	0	0	0	0	0	0	0	0	0	0	0	0	0	0	0	0	0	0	0	0	0	0	0	0	0	0
			58000	59000	Region C	100	0	0	0	0	0	0	0	0	0	0	0	0	0	0	0	0	0	0	0	0	0	0	0	0	0	0	0	0	0	0	0	0	0	0	0	0	0	0	0	0	0	0	0
			58500	59497	Region C	100	0	0	0	0	0	0	0	0	0	0	0	0	0	0	0	0	0	0	0	0	0	0	0	0	0	0	0	0	0	0	0	0	0	0	0	0	0	0	0	0	0	0	0
44	NX1	7000	0	1000	Non	-	0	0	0	0	0	0	0	0	0	0	0	0	0	0	0	0	0	0	0	0	0	0	0	0	0	0	0	0	0	0	0	0	0	0	0	0	0	0	0	0	0	0	0
			500	1500	Non	-	0	0	0	0	0	0	0	0	0	0	0	0	0	0	0	0	0	0	0	0	0	0	0	0	0	0	0	0	0	0	0	0	0	0	0	0	0	0	0	0	0	0	0
			1000	2000	Non	-	0	0	0	0	0	0	0	0	0	0	0	0	0	0	0	0	0	0	0	0	0	0	0	0	0	0	0	0	0	0	0	0	0	0	0	0	0	0	0	0	0	0	0
			1500	2500	Non	-	0	0	0	0	0	0	0	0	0	0	0	0	0	0	0	0	0	0	0	0	0	0	0	0	0	0	0	0	0	0	0	0	0	0	0	0	0	0	0	0	0	0	0
			2000	3000	T. delbrueckii	100	0	0	0	0	0	0	0	0	0	0	0	0	0	0	0	0	0	0	0	0	0	0	0	0	0	0	0	0	0	0	0	0	0	0	0	0	0	0	0	0	0	0	0
			2500	3500	T. delbrueckii	100	0	0	0	0	0	0	0	0	0	0	0	0	0	0	0	0	0	0	0	0	0	0	0	0	0	0	0	0	0	0	0	0	0	0	0	0	0	0	0	0	0	0	0
			3000	4000	T. delbrueckii	100	0	0	0	0	0	0	0	0	0	0	0	0	0	0	0	0	0	0	0	0	0	0	0	0	0	0	0	0	0	0	0	0	0	0	0	0	0	0	0	0	0	0	0
			3500	4500	Non	-	0	0	0	0	0	0	0	0	0	0	0	0	0	0	0	0	0	0	0	0	0	0	0	0	0	0	0	0	0	0	0	0	0	0	0	0	0	0	0	0	0	0	0
			4000	5000	T. delbrueckii	75.475	0	0	0	0	0	0	0	0	0	0	0	0	0	0	0	0	0	0	0	0	0	0	0	0	0	0	0	0	0	0	0	0	0	0	0	0	0	0	0	0	0	0	0
			4500	5500	T. delbrueckii	75.475	0	0	0	0	0	0	0	0	0	0	0	0	0	0	0	0	0	0	0	0	0	0	0	0	0	0	0	0	0	0	0	0	0	0	0	0	0	0	0	0	0	0	0
			5000	6000	T. delbrueckii	75.475	0	0	0	0	0	0	0	0	0	0	0	0	0	0	0	0	0	0	0	0	0	0	0	0	0	0	0	0	0	0	0	0	0	0	0	0	0	0	0	0	0	0	0
			5500	6500	Non	-	0	0	0	0	0	0	0	0	0	0	0	0	0	0	0	0	0	0	0	0	0	0	0	0	0	0	0	0	0	0	0	0	0	0	0	0	0	0	0	0	0	0	0
			6000	7000	Non	-	0	0	0	0	0	0	0	0	0	0	0	0	0	0	0	0	0	0	0	0	0	0	0	0	0	0	0	0	0	0	0	0	0	0	0	0	0	0	0	0	0	0	0
			6500	7000	Non	-	0	0	0	0	0	0	0	0	0	0	0	0	0	0	0	0	0	0	0	0	0	0	0	0	0	0	0	0	0	0	0	0	0	0	0	0	0	0	0	0	0	0	0
45	NX1	13000	0	1000	S. paradoxus	90.968	92.849	92.849	92.849	92.849	94.058	92.605	98.998	0	93.966	94.007	99.001	94.007	94.007	94.007	97.857	99.378	92.827	92.739	93.896	93.896	91.162	93.987	93.896	93.987	88.259	92.944	92.205	93.653	93.987	92.483	93.541	93.987	99.429	92.428	93.764	91.406	93.896	93.875	93.875	91.297	93.875	99.429	91.51
			500	1500	S. paradoxus	88.841	85.83	85.83	86.268	86.268	87.181	85.935	85.978	85.79	87.241	87.241	94.216	87.045	88.032	87.045	0	0	86.683	85.991	87.813	87.813	87.644	88.101	87.813	87.868	82.33	87.813	86.935	86.935	87.726	87.954	86.833	87.726	0	87.503	87.644	87.965	87.811	87.586	87.644	87.726	87.503	0	87.616
			1000	2000	S. paradoxus	91.684	86.039	86.039	0	0	86.163	0	85.619	85.449	85.619	85.619	85.449	85.034	0	85.034	0	0	0	0	0	0	0	0	0	0	0	0	0	0	0	84.694	84.354	0	0	0	0	84.354	0	0	0	0	0	84.694	0
			1500	2500	S. paradoxus	96.2	0	0	0	0	0	0	0	0	0	0	0	0	0	0	0	0	0	0	0	0	0	0	0	0	0	0	0	0	0	0	0	0	0	0	0	0	0	0	0	0	0	0	0
			2000	3000	S. paradoxus	96.304	0	0	0	0	0	0	0	0	0	0	0	0	0	0	0	0	0	0	0	0	0	0	0	0	0	0	0	0	0	0	0	0	0	0	0	0	0	0	0	0	0	0	0
			2500	3500	S. paradoxus	97.106	0	0	0	0	0	0	0	0	0	0	0	0	0	0	0	0	0	0	0	0	0	0	0	0	0	0	0	0	0	0	0	0	0	0	0	0	0	0	0	0	0	0	0
			3000	4000	S. paradoxus	96.496	0	0	0	0	0	0	0	0	0	0	0	0	0	0	0	0	0	0	0	0	0	0	0	0	0	0	0	0	0	0	0	0	0	0	0	0	0	0	0	0	0	0	0
			3500	4500	S. paradoxus	97.4	0	0	0	78.776	80.478	0	0	0	0	0	0	0	0	0	0	0	0	0	0	0	0	81.176	0	0	0	0	0	0	0	0	0	0	0	0	0	0	0	0	0	0	0	0	0
			4000	5000	S. paradoxus	92.1	75.678	75.678	0	75.661	81.152	0	75.794	75.794	75.773	75.794	75.746	75.99	75.748	75.794	81.502	75.683	75.882	75.761	80.045	80.045	79.526	74.018	80.045	76.512	0	80.045	75.668	75.627	75.81	0	0	0	75.778	75.789	75.776	75.822	75.778	75.661	75.822	0	75.822	0	75.789
			4500	5500	S. paradoxus	81.495	75.39	75.39	79.892	74.97	80.392	79.865	75.347	75.347	75.355	75.347	75.347	75.555	79.559	75.347	75.525	75.198	75.403	74.825	75.094	75.088	74.914	82.397	75	74.598	72.687	75.088	74.513	74.513	79.199	0	72.827	0	74.612	75.619	75.247	75.619	74.612	79.192	75.619	0	75.619	73.541	75.619
			5000	6000	S. paradoxus	91.579	0	0	79.419	78.983	81.017	79.399	0	0	79.179	0	0	80.692	0	0	0	0	80.368	0	0	0	0	81.633	0	0	0	0	0	0	0	0	0	0	0	0	0	0	0	0	0	0	0	80.333	0
			5500	6500	S. paradoxus	98.1	0	0	0	0	0	0	0	0	0	0	0	0	0	0	0	0	0	0	0	0	0	0	0	0	0	0	0	0	0	0	0	0	0	0	0	0	0	0	0	0	0	0	0
			6000	7000	S. paradoxus	98.6	0	0	0	0	0	0	0	0	0	0	0	0	0	0	0	0	0	0	0	0	0	0	0	0	0	0	0	0	0	0	0	0	0	0	0	0	0	0	0	0	0	0	0
			6500	7500	S. paradoxus	96.849	0	0	0	0	0	0	0	0	0	0	0	0	0	0	0	0	0	0	0	0	0	0	0	0	0	0	0	0	0	0	0	0	0	0	0	0	0	0	0	0	0	0	0
			7000	8000	S. paradoxus	97.693	77.508	77.508	0	77.508	0	0	0	0	77.439	77.439	0	77.439	77.439	77.439	0	77.134	77.134	0	77.744	77.744	0	0	77.744	0	0	77.744	0	0	0	0	0	0	0	0	0	0	0	0	0	0	0	0	0
			7500	8500	S. paradoxus	98.9	79.236	79.327	0	79.236	77.632	0	82.032	82.032	79.331	79.422	82.169	79.211	79.302	79.211	82.456	79.302	79.211	77.033	79.211	79.302	77.722	0	79.211	77.722	82.09	79.302	77.215	77.215	78.228	0	81.94	0	77.468	81.953	81.94	77.468	77.468	77.975	77.468	0	77.468	81.94	77.468
			8000	9000	S. paradoxus	97	81.607	81.843	0	81.02	80.392	0	81.736	81.736	81.703	81.975	81.975	81.498	81.843	81.479	81.975	81.975	81.703	0	80.98	80.98	0	77.586	81.58	0	81.412	80.98	0	0	0	0	81.712	0	0	81.805	81.712	0	0	0	0	0	0	81.889	81.103
			8500	9500	S. paradoxus	96.603	83.162	83.162	82.584	82.584	82.584	82.584	82.143	82.036	81.947	84.316	87.666	81.736	81.727	81.873	81.081	81.69	82.154	81.579	82.959	82.879	83.513	83.572	82.329	0	83.526	82.879	82.515	81.8	81.911	81.612	82.093	82.236	82.2	82.056	84.137	81.441	81.971	82.677	81.301	82.236	82.443	82.48	79.901
			9000	10000	S. paradoxus	98.104	82.267	82.267	82.267	82.267	82.084	82.267	82.084	81.985	81.903	82.267	0	81.901	81.701	81.835	81.107	81.667	81.901	81.75	82.633	82.633	82.45	82.633	82.44	0	82.45	82.633	82.45	81.955	82.056	81.784	82.037	82.353	82.32	82.004	82.267	81.901	82.45	82.45	81.495	82.353	81.901	82.45	0
			9500	10500	S. paradoxus	95.609	0	0	0	0	0	0	0	0	0	0	0	0	0	0	0	0	0	0	0	0	0	0	0	0	0	0	0	0	0	0	0	0	0	0	0	0	0	0	0	0	0	0	0
			10000	11000	S. paradoxus	92.664	82.403	82.403	79.798	82.403	82.618	82.618	82.655	82.655	82.441	82.441	82.655	82.655	82.655	82.655	0	82.692	82.692	83.084	81.37	78.607	82.441	82.869	81.37	82.869	82.618	78.607	82.655	82.655	79.221	78.836	82.906	79.644	82.655	83.047	82.906	82.013	82.655	80.348	80.516	79.695	0	80.1	82.227
			10500	11500	S. paradoxus	88.797	0	0	0	0	0	0	0	0	0	0	0	0	0	0	0	0	0	0	0	0	0	0	0	0	0	0	0	0	0	0	0	0	0	0	0	0	0	0	0	0	0	0	0
			11000	12000	S. paradoxus	90.937	85.849	85.849	0	85.849	0	0	0	0	0	0	0	0	0	0	0	0	0	0	0	0	0	0	0	0	0	0	0	0	0	87.107	0	0	0	87.107	87.107	0	87.107	0	0	0	0	0	0
			11500	12500	S. paradoxus	87.493	80.512	80.512	80.512	80.512	80.512	80.512	80.46	80.46	80.029	80.029	80.46	80.46	80.46	80.46	80.029	80.029	80.029	80.46	80.603	80.603	79.918	80.218	80.603	80.218	80.218	80.603	79.62	79.62	79.62	79.62	79.184	79.62	80.055	80.747	79.592	80.654	80.286	80.316	80.654	79.62	80.654	79.62	80.654
			12000	13000	S. paradoxus	86.251	90.467	90.467	90.467	90.467	90.467	90.467	90.566	90.566	90.278	90.278	90.566	90.566	90.566	90.566	90.278	90.278	90.278	90.566	90.575	90.575	90.377	90.585	90.575	90.585	90.873	90.575	90.377	90.377	90.377	90.566	90.169	90.377	90.566	90.476	90.377	90.765	90.377	90.575	90.765	90.377	90.765	90.476	90.765
46	11--3002	4000	0	1000	S. cerevisiae	88.22	0	0	0	0	0	0	0	0	0	0	0	0	0	0	0	0	0	0	0	0	0	0	0	0	0	0	0	0	0	0	0	0	0	0	0	0	0	0	0	0	0	0	0
			500	1500	Non	-	0	0	0	0	0	0	0	0	0	0	0	0	0	0	0	0	0	0	0	0	0	0	0	0	0	0	0	0	0	0	0	0	0	0	0	0	0	0	0	0	0	0	0
			1000	2000	Non	-	0	0	0	0	0	0	0	0	0	0	0	0	0	0	0	0	0	0	0	0	0	0	0	0	0	0	0	0	0	0	0	0	0	0	0	0	0	0	0	0	0	0	0
			1500	2500	Non	-	0	0	0	0	0	0	0	0	0	0	0	0	0	0	0	0	0	0	0	0	0	0	0	0	0	0	0	0	0	0	0	0	0	0	0	0	0	0	0	0	0	0	0
			2000	3000	Non	-	0	0	0	0	0	0	0	0	0	0	0	0	0	0	0	0	0	0	0	0	0	0	0	0	0	0	0	0	0	0	0	0	0	0	0	0	0	0	0	0	0	0	0
			2500	3500	Non	-	0	0	0	0	0	0	0	0	0	0	0	0	0	0	0	0	0	0	0	0	0	0	0	0	0	0	0	0	0	0	0	0	0	0	0	0	0	0	0	0	0	0	0
			3000	4000	S. cerevisiae	89.228	89.766	89.766	89.766	89.766	89.766	89.766	91.228	91.082	91.228	91.228	91.228	91.228	91.228	91.228	91.228	91.228	91.228	91.228	90.351	90.351	90.351	90.351	90.351	90.351	90.497	90.351	91.228	91.228	91.228	91.082	91.228	91.228	91.228	91.228	91.228	91.082	91.228	91.228	91.082	91.228	91.082	91.082	91.082
			3500	4000	S. pastorianus	90.369	90.763	90.763	90.763	90.763	90.763	90.763	92.369	92.169	92.369	92.369	92.369	92.369	92.369	92.369	92.369	92.369	92.369	92.369	91.365	91.365	91.365	91.365	91.365	91.365	91.566	91.365	92.369	92.369	92.369	92.369	92.369	92.369	92.369	92.369	92.369	92.369	92.369	92.369	92.369	92.369	92.369	92.369	92.369
47	QH21-3	9500	0	1000	S. cerevisiae	82.696	82.897	82.897	82.897	82.897	82.897	82.897	82.093	81.891	81.891	81.891	81.891	82.093	82.093	82.093	82.093	82.093	82.093	82.093	82.093	82.093	82.093	82.093	82.093	82.093	82.093	82.093	82.495	82.495	82.495	82.495	82.495	82.495	82.495	82.495	82.495	82.294	82.495	82.495	82.294	82.495	82.294	82.495	82.495
			500	1500	Non	-	0	0	0	0	0	0	0	0	0	0	0	0	0	0	0	0	0	0	0	0	0	0	0	0	0	0	0	0	0	0	0	0	0	0	0	0	0	0	0	0	0	0	0
			1000	2000	Non	-	0	0	0	0	0	0	0	0	0	0	0	0	0	0	0	0	0	0	0	0	0	0	0	0	0	0	0	0	0	0	0	0	0	0	0	0	0	0	0	0	0	0	0
			1500	2500	S. cerevisiae	86.762	86.225	86.438	86.438	86.583	86.799	86.583	86.404	86.404	86.618	86.618	86.618	86.404	86.404	86.618	86.583	86.799	86.583	86.404	86.762	86.762	86.762	86.98	86.762	86.762	86.762	86.98	86.583	86.799	86.799	86.583	86.799	86.583	86.583	86.583	86.583	86.583	86.799	86.404	86.583	86.583	86.799	86.618	86.404
			2000	3000	S. cerevisiae	87.712	87.313	87.5	87.5	87.512	87.702	87.512	87.313	87.313	87.5	87.5	87.5	87.313	87.313	87.5	87.413	87.601	87.413	87.313	87.812	87.812	87.812	88.004	87.812	87.812	87.812	88.004	87.712	87.903	87.802	87.612	87.802	87.612	87.612	87.612	87.612	87.612	87.903	87.612	87.612	87.612	87.802	87.802	87.612
			2500	3500	S. cerevisiae	86.47	86.224	86.165	86.165	86.224	86.165	86.224	86.02	86.02	85.961	85.961	85.961	85.918	85.918	85.86	86.02	85.961	86.02	85.918	86.224	86.224	86.224	86.165	86.224	86.224	86.224	86.165	86.327	86.267	86.267	86.327	86.267	86.327	86.327	86.327	86.327	86.327	86.267	86.327	86.327	86.327	86.267	86.267	86.327
			3000	4000	S. paradoxus	84.99	0	0	0	0	0	0	84.025	84.025	83.918	83.918	83.918	83.817	83.817	83.711	84.025	83.918	84.025	83.817	83.817	83.817	83.817	83.711	83.817	83.817	83.817	83.711	84.025	83.918	83.918	84.025	83.918	84.025	84.025	84.025	84.025	84.025	83.918	84.025	84.025	84.025	83.918	83.918	84.025
			3500	4500	Non	-	0	0	0	0	0	0	0	0	0	0	0	0	0	0	0	0	0	0	0	0	0	0	0	0	0	0	0	0	0	0	0	0	0	0	0	0	0	0	0	0	0	0	0
			4000	5000	S. kudriavzevii	82.609	0	0	0	0	0	0	0	0	0	0	0	0	0	0	0	0	0	0	0	0	0	0	0	0	0	0	0	0	0	0	0	0	0	0	0	0	0	0	0	0	0	0	0
			4500	5500	S. mikatae	82.33	81.051	79.334	81.051	79.334	81.051	79.334	78.601	78.738	79.326	78.601	78.738	78.738	79.472	78.738	78.738	78.738	78.738	79.472	81.423	81.423	81.423	81.541	81.423	81.423	81.423	81.541	81.291	81.408	81.408	81.291	81.408	81.291	81.291	81.291	81.291	81.291	81.408	81.159	81.291	81.291	81.408	81.275	81.159
			5000	6000	S. mikatae	82.5	77.157	77.157	77.157	77.157	77.157	77.157	76.747	76.851	77.733	76.747	76.851	77.733	77.71	76.851	76.747	77.935	77.935	77.71	80.881	80.881	80.881	81.01	80.881	80.881	80.881	81.01	80.981	81.111	80.909	80.781	80.909	80.781	80.781	80.781	80.781	80.781	81.111	80.781	80.781	80.781	80.909	80.909	80.781
			5500	6500	S. kudriavzevii	84.463	79.174	0	0	0	0	0	0	0	78.105	0	0	78.105	78.176	0	0	78.758	78.268	77.741	78.211	0	0	78.268	78.268	78.268	78.211	78.268	78.361	78.361	0	78.699	78.525	0	78.033	78.827	78.537	78.396	0	78.827	0	78.616	0	0	0
			6000	7000	S. kudriavzevii	84.738	76.481	0	0	0	0	0	0	0	76.52	0	0	76.52	76.481	0	0	76.689	76.689	76.481	76.858	0	0	76.858	76.858	76.858	77.032	76.858	77.383	76.61	0	76.858	76.78	0	76.61	76.988	76.689	76.819	0	77.168	0	77.612	0	0	0
			6500	7500	S. bayanus	84.043	77.122	79.24	78.133	78.485	79.24	76.156	78.437	77.628	77.589	0	0	77.589	78.723	78.437	77.101	78.207	77.743	77.589	78.502	76.832	79.24	77.122	77.122	77.898	78.502	77.122	79.597	78.173	77.159	78.416	78.483	77.867	78.019	78.538	78.261	78.019	78.01	78.538	77.929	79.899	78.238	78.495	78.238
			7000	8000	S. paradoxus	84.861	0	0	0	0	0	0	0	0	0	0	0	0	0	0	0	0	0	0	0	0	0	0	0	0	0	0	0	0	0	0	0	0	0	0	0	0	0	0	0	0	0	0	0
			7500	8500	S. cerevisiae	76.196	0	0	0	0	0	0	0	0	0	0	0	0	0	0	0	0	0	0	0	0	0	0	0	0	0	0	0	0	0	0	0	0	0	0	0	0	0	0	0	0	0	0	0
			8000	9000	S. cerevisiae	84.517	84.64	84.64	84.64	84.534	84.64	84.64	84.305	84.305	84.305	84.305	84.305	84.161	84.161	85.665	84.266	85.78	84.266	84.266	84.73	84.73	84.624	84.73	84.73	84.73	84.73	84.73	84.428	84.428	84.428	84.428	84.428	84.534	84.428	84.428	84.428	84.428	84.428	84.428	84.428	84.428	84.428	84.428	84.322
			8500	9500	S. cerevisiae	89.558	91.67	91.67	91.67	91.67	91.67	91.67	91.457	91.457	91.457	91.457	91.457	91.355	91.355	91.355	91.457	91.457	91.457	91.457	91.254	91.254	91.152	91.254	91.254	91.254	91.254	91.254	91.467	91.467	91.467	91.467	91.467	91.467	91.467	91.467	91.467	91.467	91.467	91.467	91.467	91.467	91.467	91.467	91.365
			9000	9500	S. pastorianus	93.911	94	94	94	94	94	94	94	94	94	94	94	94	94	94	94	94	94	94	94	94	94	94	94	94	94	94	94	94	94	94	94	94	94	94	94	94	94	94	94	94	94	94	94
48	5--3004	3000	0	1000	S. paradoxus	86.532	0	0	0	0	0	0	0	0	0	0	0	0	0	0	0	0	0	0	0	0	0	0	0	0	0	0	0	0	0	0	0	0	0	0	0	0	0	0	0	0	0	0	0
			500	1500	S. mikatae	80.499	0	0	0	0	0	0	0	0	0	0	0	0	0	0	0	0	0	0	0	0	0	0	0	0	0	0	0	0	0	0	0	0	0	0	0	0	0	0	0	0	0	0	0
			1000	2000	S. kudriavzevii	76.847	0	0	0	0	0	0	0	0	0	0	0	0	0	0	0	0	0	0	0	0	0	0	0	0	0	0	0	0	0	0	0	0	0	0	0	0	0	0	0	0	0	0	0
			1500	2500	Non	-	0	0	0	0	0	0	0	0	0	0	0	0	0	0	0	0	0	0	0	0	0	0	0	0	0	0	0	0	0	0	0	0	0	0	0	0	0	0	0	0	0	0	0
			2000	3000	S. paradoxus	84.606	0	0	0	0	0	0	0	0	0	0	0	0	0	0	0	0	0	0	0	0	0	0	0	0	0	0	0	0	0	0	0	0	0	0	0	0	0	0	0	0	0	0	0
			2500	3000	S. paradoxus	84.606	0	0	0	0	0	0	0	0	0	0	0	0	0	0	0	0	0	0	0	0	0	0	0	0	0	0	0	0	0	0	0	0	0	0	0	0	0	0	0	0	0	0	0
49	JZ1-4	9500	0	1000	S. cerevisiae	90.8	91.019	91.019	91.019	91.019	91.019	91.019	90.471	90.471	90.471	90.471	90.471	90.471	90.471	90.471	90.471	90.471	90.471	90.471	91.019	91.019	91.019	91.019	91.019	91.019	90.909	91.019	91.019	91.019	91.019	91.019	91.019	91.019	91.019	91.019	90.8	91.019	90.8	91.019	91.019	91.019	91.019	91.019	91.019
			500	1500	S. paradoxus	84.504	0	0	0	0	0	0	0	0	0	0	0	0	0	0	0	0	0	0	0	0	0	0	0	0	0	0	0	0	0	0	0	0	0	0	0	0	0	0	0	0	0	0	0
			1000	2000	S. kudriavzevii	82.245	0	0	0	0	0	0	0	0	0	0	0	0	0	0	0	0	0	0	0	0	0	0	0	0	0	0	0	0	0	0	0	0	0	0	0	0	0	0	0	0	0	0	0
			1500	2500	S. kudriavzevii	80.14	0	0	0	0	0	0	0	0	0	0	0	0	0	0	0	0	0	0	0	0	0	0	0	0	0	0	0	0	0	0	0	0	0	0	0	0	0	0	0	0	0	0	0
			2000	3000	L. kluyveri	74.202	0	0	0	0	0	0	0	0	0	0	0	0	0	0	0	0	0	0	0	0	0	0	0	0	0	0	0	0	0	0	0	0	0	0	0	0	0	0	0	0	0	0	0
			2500	3500	Non	-	0	0	0	0	0	0	0	0	0	0	0	0	0	0	0	0	0	0	0	0	0	0	0	0	0	0	0	0	0	0	0	0	0	0	0	0	0	0	0	0	0	0	0
			3000	4000	Non	-	0	0	0	0	0	0	0	0	0	0	0	0	0	0	0	0	0	0	0	0	0	0	0	0	0	0	0	0	0	0	0	0	0	0	0	0	0	0	0	0	0	0	0
			3500	4500	S. paradoxus	82.105	0	0	0	0	0	0	0	0	0	0	0	0	0	0	0	0	0	0	0	0	0	0	0	0	0	0	0	0	0	0	0	0	0	0	0	0	0	0	0	0	0	0	0
			4000	5000	S. uvarum	82.136	0	0	0	0	0	0	0	0	0	0	0	0	0	0	0	0	0	0	0	0	0	0	0	0	0	0	0	0	0	0	0	0	0	0	0	0	0	0	0	0	0	0	0
			4500	5500	S. uvarum	79.518	0	0	0	0	0	0	0	0	0	0	0	0	0	0	0	0	0	0	0	0	0	0	0	0	0	0	0	0	0	0	0	0	0	0	0	0	0	0	0	0	0	0	0
			5000	6000	Non	-	0	0	0	0	0	0	0	0	0	0	0	0	0	0	0	0	0	0	0	0	0	0	0	0	0	0	0	0	0	0	0	0	0	0	0	0	0	0	0	0	0	0	0
			5500	6500	Non	-	0	0	0	0	0	0	0	0	0	0	0	0	0	0	0	0	0	0	0	0	0	0	0	0	0	0	0	0	0	0	0	0	0	0	0	0	0	0	0	0	0	0	0
			6000	7000	S. uvarum	80.321	0	0	0	0	0	0	0	0	0	0	0	0	0	0	0	0	0	0	0	0	0	0	0	0	0	0	0	0	0	0	0	0	0	0	0	0	0	0	0	0	0	0	0
			6500	7500	S. uvarum	81.433	0	0	0	0	0	0	77.645	77.711	77.645	77.645	77.711	77.645	77.667	77.645	77.667	77.733	77.667	77.733	0	0	0	0	0	0	0	0	0	0	0	0	0	0	0	0	0	0	0	0	0	0	0	0	0
			7000	8000	S. paradoxus	80.897	0	0	0	0	0	0	78.608	78.856	78.608	78.608	78.856	78.608	78.608	78.608	78.608	78.856	78.608	78.856	0	0	0	0	0	0	0	0	0	0	0	0	0	0	0	0	0	0	0	0	0	0	0	0	0
			7500	8500	S. mikatae	82.428	0	0	0	0	0	0	0	0	0	0	0	0	0	0	0	0	0	0	0	0	0	0	0	0	0	0	0	0	0	0	0	0	0	0	0	0	0	0	0	0	0	0	0
			8000	9000	S. paradoxus	87.715	84.379	84.379	84.256	84.256	84.256	84.256	84.748	84.748	84.748	84.748	84.748	84.748	84.748	84.748	84.748	84.748	84.748	84.748	84.133	84.133	84.133	84.01	84.133	84.01	84.133	84.133	84.01	84.01	83.887	84.01	84.01	83.887	84.133	84.133	84.518	84.01	84.645	83.887	84.01	84.133	84.01	84.01	84.133
			8500	9500	S. paradoxus	91.525	90.13	90.13	90.03	90.13	90.13	90.03	90.429	90.429	90.429	90.429	90.429	90.429	90.429	90.429	90.429	90.429	90.429	90.429	90.03	90.03	90.03	90.03	90.03	90.03	90.13	90.03	90.03	90.03	90.03	90.03	90.03	89.93	90.13	90.13	89.631	90.03	89.731	89.93	90.03	90.13	90.03	90.03	90.03
			9000	9500	S. pastorianus	91.439	93.6	93.6	93.241	93.439	93.439	93.4	93.6	93.439	93.6	93.6	93.439	93.6	93.6	93.6	93.6	93.439	93.6	93.439	93.4	93.4	93.4	93.4	93.241	93.4	93.6	93.241	93.439	93.439	93.6	93.439	93.6	93.241	93.6	93.6	92.8	93.6	92.8	93.241	93.6	93.6	93.6	93.439	93.241
50	11-3002	10300	0	1000	T. delbrueckii	84.989	0	0	0	0	0	0	0	0	0	0	0	0	0	0	0	0	0	0	0	0	0	0	0	0	0	0	0	0	0	0	0	0	0	0	0	0	0	0	0	0	0	0	0
			500	1500	T. delbrueckii	83.414	0	0	0	0	0	0	0	0	0	0	0	0	0	0	0	0	0	0	0	0	0	0	0	0	0	0	0	0	0	0	0	0	0	0	0	0	0	0	0	0	0	0	0
			1000	2000	T. delbrueckii	79.072	0	0	0	0	0	0	0	0	0	0	0	0	0	0	0	0	0	0	0	0	0	0	0	0	0	0	0	0	0	0	0	0	0	0	0	0	0	0	0	0	0	0	0
			1500	2500	Non	-	0	0	0	0	0	0	0	0	0	0	0	0	0	0	0	0	0	0	0	0	0	0	0	0	0	0	0	0	0	0	0	0	0	0	0	0	0	0	0	0	0	0	0
			2000	3000	Non	-	0	0	0	0	0	0	0	0	0	0	0	0	0	0	0	0	0	0	0	0	0	0	0	0	0	0	0	0	0	0	0	0	0	0	0	0	0	0	0	0	0	0	0
			2500	3500	Non	-	0	0	0	0	0	0	0	0	0	0	0	0	0	0	0	0	0	0	0	0	0	0	0	0	0	0	0	0	0	0	0	0	0	0	0	0	0	0	0	0	0	0	0
			3000	4000	Non	-	0	0	0	0	0	0	0	0	0	0	0	0	0	0	0	0	0	0	0	0	0	0	0	0	0	0	0	0	0	0	0	0	0	0	0	0	0	0	0	0	0	0	0
			3500	4500	Non	-	0	0	0	0	0	0	0	0	0	0	0	0	0	0	0	0	0	0	0	0	0	0	0	0	0	0	0	0	0	0	0	0	0	0	0	0	0	0	0	0	0	0	0
			4000	5000	Non	-	0	0	0	0	0	0	0	0	0	0	0	0	0	0	0	0	0	0	0	0	0	0	0	0	0	0	0	0	0	0	0	0	0	0	0	0	0	0	0	0	0	0	0
			4500	5500	Non	-	0	0	0	0	0	0	0	0	0	0	0	0	0	0	0	0	0	0	0	0	0	0	0	0	0	0	0	0	0	0	0	0	0	0	0	0	0	0	0	0	0	0	0
			5000	6000	Non	-	0	0	0	0	0	0	0	0	0	0	0	0	0	0	0	0	0	0	0	0	0	0	0	0	0	0	0	0	0	0	0	0	0	0	0	0	0	0	0	0	0	0	0
			5500	6500	Non	-	0	0	0	0	0	0	0	0	0	0	0	0	0	0	0	0	0	0	0	0	0	0	0	0	0	0	0	0	0	0	0	0	0	0	0	0	0	0	0	0	0	0	0
			6000	7000	Non	-	0	0	0	0	0	0	0	0	0	0	0	0	0	0	0	0	0	0	0	0	0	0	0	0	0	0	0	0	0	0	0	0	0	0	0	0	0	0	0	0	0	0	0
			6500	7500	Non	-	0	0	0	0	0	0	0	0	0	0	0	0	0	0	0	0	0	0	0	0	0	0	0	0	0	0	0	0	0	0	0	0	0	0	0	0	0	0	0	0	0	0	0
			7000	8000	Non	-	0	0	0	0	0	0	0	0	0	0	0	0	0	0	0	0	0	0	0	0	0	0	0	0	0	0	0	0	0	0	0	0	0	0	0	0	0	0	0	0	0	0	0
			7500	8500	Non	-	0	0	0	0	0	0	0	0	0	0	0	0	0	0	0	0	0	0	0	0	0	0	0	0	0	0	0	0	0	0	0	0	0	0	0	0	0	0	0	0	0	0	0
			8000	9000	Non	-	0	0	0	0	0	0	0	0	0	0	0	0	0	0	0	0	0	0	0	0	0	0	0	0	0	0	0	0	0	0	0	0	0	0	0	0	0	0	0	0	0	0	0
			8500	9500	Non	-	0	0	0	0	0	0	0	0	0	0	0	0	0	0	0	0	0	0	0	0	0	0	0	0	0	0	0	0	0	0	0	0	0	0	0	0	0	0	0	0	0	0	0
			9000	10000	T. delbrueckii	68.895	0	0	0	0	0	0	0	0	0	0	0	0	0	0	0	0	0	0	0	0	0	0	0	0	0	0	0	0	0	0	0	0	0	0	0	0	0	0	0	0	0	0	0
			9500	10308	T. delbrueckii	68.895	0	0	0	0	0	0	0	0	0	0	0	0	0	0	0	0	0	0	0	0	0	0	0	0	0	0	0	0	0	0	0	0	0	0	0	0	0	0	0	0	0	0	0
51	JZ1-4	36500	0	1000	Non	-	0	0	0	0	0	0	0	0	0	0	0	0	0	0	0	0	0	0	0	0	0	0	0	0	0	0	0	0	0	0	0	0	0	0	0	0	0	0	0	0	0	0	0
			500	1500	T. delbrueckii	88.544	0	0	0	0	0	0	0	0	0	0	0	0	0	0	0	0	0	0	0	0	0	0	0	0	0	0	0	0	0	0	0	0	0	0	0	0	0	0	0	0	0	0	0
			1000	2000	T. delbrueckii	87.309	0	0	0	0	0	0	0	0	0	0	0	0	0	0	0	0	0	0	0	0	0	0	0	0	0	0	0	0	0	0	0	0	0	0	0	0	0	0	0	0	0	0	0
			1500	2500	T. delbrueckii	84.675	0	0	0	0	0	0	0	0	0	0	0	0	0	0	0	0	0	0	0	0	0	0	0	0	0	0	0	0	0	0	0	0	0	0	0	0	0	0	0	0	0	0	0
			2000	3000	T. delbrueckii	83.208	0	0	0	0	0	0	0	0	0	0	0	0	0	0	0	0	0	0	0	0	0	0	0	0	0	0	0	0	0	0	0	0	0	0	0	0	0	0	0	0	0	0	0
			2500	3500	T. delbrueckii	85.069	0	0	0	0	0	0	0	0	0	0	0	0	0	0	0	0	0	0	0	0	0	0	0	0	0	0	0	0	0	0	0	0	0	0	0	0	0	0	0	0	0	0	0
			3000	4000	T. delbrueckii	90.141	0	0	0	0	0	0	0	0	0	0	0	0	0	0	0	0	0	0	0	0	0	0	0	0	0	0	0	0	0	0	0	0	0	0	0	0	0	0	0	0	0	0	0
			3500	4500	T. delbrueckii	94.294	0	0	0	0	0	0	0	0	0	0	0	0	0	0	0	0	0	0	0	0	0	0	0	0	0	0	0	0	0	0	0	0	0	0	0	0	0	0	0	0	0	0	0
			4000	5000	T. delbrueckii	95	0	0	0	0	0	0	0	0	0	0	0	0	0	0	0	0	0	0	0	0	0	0	0	0	0	0	0	0	0	0	0	0	0	0	0	0	0	0	0	0	0	0	0
			4500	5500	T. delbrueckii	91.481	0	0	0	0	0	0	0	0	0	0	0	0	0	0	0	0	0	0	0	0	0	0	0	0	0	0	0	0	0	0	0	0	0	0	0	0	0	0	0	0	0	0	0
			5000	6000	T. delbrueckii	87.414	0	0	0	0	0	0	0	0	0	0	0	0	0	0	0	0	0	0	0	0	0	0	0	0	0	0	0	0	0	0	0	0	0	0	0	0	0	0	0	0	0	0	0
			5500	6500	T. delbrueckii	91.339	0	0	0	0	0	0	0	0	0	0	0	0	0	0	0	0	0	0	0	0	0	0	0	0	0	0	0	0	0	0	0	0	0	0	0	0	0	0	0	0	0	0	0
			6000	7000	T. delbrueckii	94.7	0	0	0	0	0	0	0	0	0	0	0	0	0	0	0	0	0	0	0	0	0	0	0	0	0	0	0	0	0	0	0	0	0	0	0	0	0	0	0	0	0	0	0
			6500	7500	T. delbrueckii	96.5	0	0	0	0	0	0	0	0	0	0	0	0	0	0	0	0	0	0	0	0	0	0	0	0	0	0	0	0	0	0	0	0	0	0	0	0	0	0	0	0	0	0	0
			7000	8000	T. delbrueckii	92.707	0	0	0	0	0	0	0	0	0	0	0	0	0	0	0	0	0	0	0	0	0	0	0	0	0	0	0	0	0	0	0	0	0	0	0	0	0	0	0	0	0	0	0
			7500	8500	T. delbrueckii	89.761	0	0	0	0	0	0	0	0	0	0	0	0	0	0	0	0	0	0	0	0	0	0	0	0	0	0	0	0	0	0	0	0	0	0	0	0	0	0	0	0	0	0	0
			8000	9000	T. delbrueckii	93.5	0	0	0	0	0	0	0	0	0	0	0	0	0	0	0	0	0	0	0	0	0	0	0	0	0	0	0	0	0	0	0	0	0	0	0	0	0	0	0	0	0	0	0
			8500	9500	T. delbrueckii	95.5	0	0	0	0	0	0	0	0	0	0	0	0	0	0	0	0	0	0	0	0	0	0	0	0	0	0	0	0	0	0	0	0	0	0	0	0	0	0	0	0	0	0	0
			9000	10000	T. delbrueckii	97.192	0	0	0	0	0	0	0	0	0	0	0	0	0	0	0	0	0	0	0	0	0	0	0	0	0	0	0	0	0	0	0	0	0	0	0	0	0	0	0	0	0	0	0
			9500	10500	T. delbrueckii	97.094	0	0	0	0	0	0	0	0	0	0	0	0	0	0	0	0	0	0	0	0	0	0	0	0	0	0	0	0	0	0	0	0	0	0	0	0	0	0	0	0	0	0	0
			10000	11000	T. delbrueckii	93.769	0	0	0	0	0	0	0	0	0	0	0	0	0	0	0	0	0	0	0	0	0	0	0	0	0	0	0	0	0	0	0	0	0	0	0	0	0	0	0	0	0	0	0
			10500	11500	T. delbrueckii	92.892	0	0	0	0	0	0	0	0	0	0	0	0	0	0	0	0	0	0	0	0	0	0	0	0	0	0	0	0	0	0	0	0	0	0	0	0	0	0	0	0	0	0	0
			11000	12000	T. delbrueckii	89.95	0	0	0	0	0	0	0	0	0	0	0	0	0	0	0	0	0	0	0	0	0	0	0	0	0	0	0	0	0	0	0	0	0	0	0	0	0	0	0	0	0	0	0
			11500	12500	T. delbrueckii	86.884	0	0	0	0	0	0	0	0	0	0	0	0	0	0	0	0	0	0	0	0	0	0	0	0	0	0	0	0	0	0	0	0	0	0	0	0	0	0	0	0	0	0	0
			12000	13000	T. delbrueckii	92.012	0	0	0	0	0	0	0	0	0	0	0	0	0	0	0	0	0	0	0	0	0	0	0	0	0	0	0	0	0	0	0	0	0	0	0	0	0	0	0	0	0	0	0
			12500	13500	T. delbrueckii	95.5	0	0	0	0	0	0	0	0	0	0	0	0	0	0	0	0	0	0	0	0	0	0	0	0	0	0	0	0	0	0	0	0	0	0	0	0	0	0	0	0	0	0	0
			13000	14000	T. delbrueckii	95.8	0	0	0	0	0	0	0	0	0	0	0	0	0	0	0	0	0	0	0	0	0	0	0	0	0	0	0	0	0	0	0	0	0	0	0	0	0	0	0	0	0	0	0
			13500	14500	T. delbrueckii	97	0	0	0	0	0	0	0	0	0	0	0	0	0	0	0	0	0	0	0	0	0	0	0	0	0	0	0	0	0	0	0	0	0	0	0	0	0	0	0	0	0	0	0
			14000	15000	T. delbrueckii	94.659	0	0	0	0	0	0	0	0	0	0	0	0	0	0	0	0	0	0	0	0	0	0	0	0	0	0	0	0	0	0	0	0	0	0	0	0	0	0	0	0	0	0	0
			14500	15500	T. delbrueckii	87.314	0	0	0	0	0	0	0	0	0	0	0	0	0	0	0	0	0	0	0	0	0	0	0	0	0	0	0	0	0	0	0	0	0	0	0	0	0	0	0	0	0	0	0
			15000	16000	T. delbrueckii	89.91	0	0	0	0	0	0	0	0	0	0	0	0	0	0	0	0	0	0	0	0	0	0	0	0	0	0	0	0	0	0	0	0	0	0	0	0	0	0	0	0	0	0	0
			15500	16500	T. delbrueckii	88.458	0	0	0	0	0	0	0	0	0	0	0	0	0	0	0	0	0	0	0	0	0	0	0	0	0	0	0	0	0	0	0	0	0	0	0	0	0	0	0	0	0	0	0
			16000	17000	T. delbrueckii	84.02	0	0	0	0	0	0	0	0	0	0	0	0	0	0	0	0	0	0	0	0	0	0	0	0	0	0	0	0	0	0	0	0	0	0	0	0	0	0	0	0	0	0	0
			16500	17500	T. delbrueckii	89.946	0	0	0	0	0	0	0	0	0	0	0	0	0	0	0	0	0	0	0	0	0	0	0	0	0	0	0	0	0	0	0	0	0	0	0	0	0	0	0	0	0	0	0
			17000	18000	T. delbrueckii	91.59	0	0	0	0	0	0	0	0	0	0	0	0	0	0	0	0	0	0	0	0	0	0	0	0	0	0	0	0	0	0	0	0	0	0	0	0	0	0	0	0	0	0	0
			17500	18500	T. delbrueckii	84.913	0	0	0	0	0	0	0	0	0	0	0	0	0	0	0	0	0	0	0	0	0	0	0	0	0	0	0	0	0	0	0	0	0	0	0	0	0	0	0	0	0	0	0
			18000	19000	T. delbrueckii	89.484	0	0	0	0	0	0	0	0	0	0	0	0	0	0	0	0	0	0	0	0	0	0	0	0	0	0	0	0	0	0	0	0	0	0	0	0	0	0	0	0	0	0	0
			18500	19500	T. delbrueckii	96.5	0	0	0	0	0	0	0	0	0	0	0	0	0	0	0	0	0	0	0	0	0	0	0	0	0	0	0	0	0	0	0	0	0	0	0	0	0	0	0	0	0	0	0
			19000	20000	T. delbrueckii	97.3	0	0	0	0	0	0	0	0	0	0	0	0	0	0	0	0	0	0	0	0	0	0	0	0	0	0	0	0	0	0	0	0	0	0	0	0	0	0	0	0	0	0	0
			19500	20500	T. delbrueckii	96.2	0	0	0	0	0	0	0	0	0	0	0	0	0	0	0	0	0	0	0	0	0	0	0	0	0	0	0	0	0	0	0	0	0	0	0	0	0	0	0	0	0	0	0
			20000	21000	T. delbrueckii	86.513	0	0	0	0	0	0	0	0	0	0	0	0	0	0	0	0	0	0	0	0	0	0	0	0	0	0	0	0	0	0	0	0	0	0	0	0	0	0	0	0	0	0	0
			20500	21500	T. delbrueckii	81.061	0	0	0	0	0	0	0	0	0	0	0	0	0	0	0	0	0	0	0	0	0	0	0	0	0	0	0	0	0	0	0	0	0	0	0	0	0	0	0	0	0	0	0
			21000	22000	T. delbrueckii	86.554	0	0	0	0	0	0	0	0	0	0	0	0	0	0	0	0	0	0	0	0	0	0	0	0	0	0	0	0	0	0	0	0	0	0	0	0	0	0	0	0	0	0	0
			21500	22500	T. delbrueckii	92.412	0	0	0	0	0	0	0	0	0	0	0	0	0	0	0	0	0	0	0	0	0	0	0	0	0	0	0	0	0	0	0	0	0	0	0	0	0	0	0	0	0	0	0
			22000	23000	T. delbrueckii	91.708	0	0	0	0	0	0	0	0	0	0	0	0	0	0	0	0	0	0	0	0	0	0	0	0	0	0	0	0	0	0	0	0	0	0	0	0	0	0	0	0	0	0	0
			22500	23500	T. delbrueckii	91.209	0	0	0	0	0	0	0	0	0	0	0	0	0	0	0	0	0	0	0	0	0	0	0	0	0	0	0	0	0	0	0	0	0	0	0	0	0	0	0	0	0	0	0
			23000	24000	T. delbrueckii	94.306	0	0	0	0	0	0	0	0	0	0	0	0	0	0	0	0	0	0	0	0	0	0	0	0	0	0	0	0	0	0	0	0	0	0	0	0	0	0	0	0	0	0	0
			23500	24500	T. delbrueckii	94.99	0	0	0	0	0	0	0	0	0	0	0	0	0	0	0	0	0	0	0	0	0	0	0	0	0	0	0	0	0	0	0	0	0	0	0	0	0	0	0	0	0	0	0
			24000	25000	T. delbrueckii	94.1	0	0	0	0	0	0	0	0	0	0	0	0	0	0	0	0	0	0	0	0	0	0	0	0	0	0	0	0	0	0	0	0	0	0	0	0	0	0	0	0	0	0	0
			24500	25500	T. delbrueckii	93.924	0	0	0	0	0	0	0	0	0	0	0	0	0	0	0	0	0	0	0	0	0	0	0	0	0	0	0	0	0	0	0	0	0	0	0	0	0	0	0	0	0	0	0
			25000	26000	T. delbrueckii	94.92	0	0	0	0	0	0	0	0	0	0	0	0	0	0	0	0	0	0	0	0	0	0	0	0	0	0	0	0	0	0	0	0	0	0	0	0	0	0	0	0	0	0	0
			25500	26500	T. delbrueckii	94.578	0	0	0	0	0	0	0	0	0	0	0	0	0	0	0	0	0	0	0	0	0	0	0	0	0	0	0	0	0	0	0	0	0	0	0	0	0	0	0	0	0	0	0
			26000	27000	T. delbrueckii	88.241	0	0	0	0	0	0	0	0	0	0	0	0	0	0	0	0	0	0	0	0	0	0	0	0	0	0	0	0	0	0	0	0	0	0	0	0	0	0	0	0	0	0	0
			26500	27500	T. delbrueckii	91.5	0	0	0	0	0	0	0	0	0	0	0	0	0	0	0	0	0	0	0	0	0	0	0	0	0	0	0	0	0	0	0	0	0	0	0	0	0	0	0	0	0	0	0
			27000	28000	T. delbrueckii	96.493	0	0	0	0	0	0	0	0	0	0	0	0	0	0	0	0	0	0	0	0	0	0	0	0	0	0	0	0	0	0	0	0	0	0	0	0	0	0	0	0	0	0	0
			27500	28500	T. delbrueckii	91.609	0	0	0	0	0	0	0	0	0	0	0	0	0	0	0	0	0	0	0	0	0	0	0	0	0	0	0	0	0	0	0	0	0	0	0	0	0	0	0	0	0	0	0
			28000	29000	T. delbrueckii	91.708	0	0	0	0	0	0	0	0	0	0	0	0	0	0	0	0	0	0	0	0	0	0	0	0	0	0	0	0	0	0	0	0	0	0	0	0	0	0	0	0	0	0	0
			28500	29500	T. delbrueckii	95.005	76.471	76.471	76.144	76.471	76.144	76.144	0	0	0	0	0	0	0	0	0	0	0	0	0	0	0	0	0	0	0	0	0	0	0	0	0	0	0	0	0	0	0	0	0	0	0	0	0
			29000	30000	T. delbrueckii	93.806	76.471	76.471	76.144	76.471	76.144	76.144	0	0	0	0	0	0	0	0	0	0	0	0	0	0	0	0	0	0	0	0	0	0	0	0	0	0	0	0	0	0	0	0	0	0	0	0	0
			29500	30500	T. delbrueckii	94.187	0	0	0	0	0	0	0	0	0	0	0	0	0	0	0	0	0	0	0	0	0	0	0	0	0	0	0	0	0	0	0	0	0	0	0	0	0	0	0	0	0	0	0
			30000	31000	T. delbrueckii	93.7	0	0	0	0	0	0	0	0	0	0	0	0	0	0	0	0	0	0	0	0	0	0	0	0	0	0	0	0	0	0	0	0	0	0	0	0	0	0	0	0	0	0	0
			30500	31500	T. delbrueckii	93.9	0	0	0	0	0	0	0	0	0	0	0	0	0	0	0	0	0	0	0	0	0	0	0	0	0	0	0	0	0	0	0	0	0	0	0	0	0	0	0	0	0	0	0
			31000	32000	T. delbrueckii	96	0	0	0	0	0	0	0	0	0	0	0	0	0	0	0	0	0	0	0	0	0	0	0	0	0	0	0	0	0	0	0	0	0	0	0	0	0	0	0	0	0	0	0
			31500	32500	T. delbrueckii	96.5	0	0	0	0	0	0	0	0	0	0	0	0	0	0	0	0	0	0	0	0	0	0	0	0	0	0	0	0	0	0	0	0	0	0	0	0	0	0	0	0	0	0	0
			32000	33000	T. delbrueckii	95.491	0	0	0	0	0	0	0	0	0	0	0	0	0	0	0	0	0	0	0	0	0	0	0	0	0	0	0	0	0	0	0	0	0	0	0	0	0	0	0	0	0	0	0
			32500	33500	T. delbrueckii	94.411	0	0	0	0	0	0	0	0	0	0	0	0	0	0	0	0	0	0	0	0	0	0	0	0	0	0	0	0	0	0	0	0	0	0	0	0	0	0	0	0	0	0	0
			33000	34000	T. delbrueckii	95.604	0	0	0	0	0	0	0	0	0	0	0	0	0	0	0	0	0	0	0	0	0	0	0	0	0	0	0	0	0	0	0	0	0	0	0	0	0	0	0	0	0	0	0
			33500	34500	T. delbrueckii	96.116	0	0	0	0	0	0	0	0	0	0	0	0	0	0	0	0	0	0	0	0	0	0	0	0	0	0	0	0	0	0	0	0	0	0	0	0	0	0	0	0	0	0	0
			34000	35000	T. delbrueckii	95.815	0	0	0	0	0	0	0	0	0	0	0	0	0	0	0	0	0	0	0	0	0	0	0	0	0	0	0	0	0	0	0	0	0	0	0	0	0	0	0	0	0	0	0
			34500	35500	T. delbrueckii	96.1	0	0	0	0	0	0	0	0	0	0	0	0	0	0	0	0	0	0	0	0	0	0	0	0	0	0	0	0	0	0	0	0	0	0	0	0	0	0	0	0	0	0	0
			35000	36000	T. delbrueckii	96.997	0	0	0	0	0	0	0	0	0	0	0	0	0	0	0	0	0	0	0	0	0	0	0	0	0	0	0	0	0	0	0	0	0	0	0	0	0	0	0	0	0	0	0
			35500	36500	T. delbrueckii	97.5	0	0	0	0	0	0	0	0	0	0	0	0	0	0	0	0	0	0	0	0	0	0	0	0	0	0	0	0	0	0	0	0	0	0	0	0	0	0	0	0	0	0	0
			36000	36500	T. delbrueckii	97.8	0	0	0	0	0	0	0	0	0	0	0	0	0	0	0	0	0	0	0	0	0	0	0	0	0	0	0	0	0	0	0	0	0	0	0	0	0	0	0	0	0	0	0
52	QH25-4	43700	0	1000	Non	-	0	0	0	0	0	0	0	0	0	0	0	0	0	0	0	0	0	0	0	0	0	0	0	0	0	0	0	0	0	0	0	0	0	0	0	0	0	0	0	0	0	0	0
			500	1500	S. kudriavzevii	93.023	0	0	0	0	0	0	0	0	0	0	0	0	0	0	0	0	0	0	0	0	0	0	0	0	0	0	0	0	0	0	0	0	0	0	0	0	0	0	0	0	0	0	0
			1000	2000	Non	-	0	0	0	0	0	0	0	0	0	0	0	0	0	0	0	0	0	0	0	0	0	0	0	0	0	0	0	0	0	0	0	0	0	0	0	0	0	0	0	0	0	0	0
			1500	2500	Non	-	0	0	0	0	0	0	0	0	0	0	0	0	0	0	0	0	0	0	0	0	0	0	0	0	0	0	0	0	0	0	0	0	0	0	0	0	0	0	0	0	0	0	0
			2000	3000	Non	-	0	0	0	0	0	0	0	0	0	0	0	0	0	0	0	0	0	0	0	0	0	0	0	0	0	0	0	0	0	0	0	0	0	0	0	0	0	0	0	0	0	0	0
			2500	3500	Non	-	0	0	0	0	0	0	0	0	0	0	0	0	0	0	0	0	0	0	0	0	0	0	0	0	0	0	0	0	0	0	0	0	0	0	0	0	0	0	0	0	0	0	0
			3000	4000	Non	-	0	0	0	0	0	0	0	0	0	0	0	0	0	0	0	0	0	0	0	0	0	0	0	0	0	0	0	0	0	0	0	0	0	0	0	0	0	0	0	0	0	0	0
			3500	4500	Non	-	0	0	0	0	0	0	0	0	0	0	0	0	0	0	0	0	0	0	0	0	0	0	0	0	0	0	0	0	0	0	0	0	0	0	0	0	0	0	0	0	0	0	0
			4000	5000	Non	-	0	0	0	0	0	0	0	0	0	0	0	0	0	0	0	0	0	0	0	0	0	0	0	0	0	0	0	0	0	0	0	0	0	0	0	0	0	0	0	0	0	0	0
			4500	5500	Non	-	0	0	0	0	0	0	0	0	0	0	0	0	0	0	0	0	0	0	0	0	0	0	0	0	0	0	0	0	0	0	0	0	0	0	0	0	0	0	0	0	0	0	0
			5000	6000	Non	-	0	0	0	0	0	0	0	0	0	0	0	0	0	0	0	0	0	0	0	0	0	0	0	0	0	0	0	0	0	0	0	0	0	0	0	0	0	0	0	0	0	0	0
			5500	6500	Non	-	0	0	0	0	0	0	0	0	0	0	0	0	0	0	0	0	0	0	0	0	0	0	0	0	0	0	0	0	0	0	0	0	0	0	0	0	0	0	0	0	0	0	0
			6000	7000	Non	-	0	0	0	0	0	0	0	0	0	0	0	0	0	0	0	0	0	0	0	0	0	0	0	0	0	0	0	0	0	0	0	0	0	0	0	0	0	0	0	0	0	0	0
			6500	7500	Non	-	0	0	0	0	0	0	0	0	0	0	0	0	0	0	0	0	0	0	0	0	0	0	0	0	0	0	0	0	0	0	0	0	0	0	0	0	0	0	0	0	0	0	0
			7000	8000	Non	-	0	0	0	0	0	0	0	0	0	0	0	0	0	0	0	0	0	0	0	0	0	0	0	0	0	0	0	0	0	0	0	0	0	0	0	0	0	0	0	0	0	0	0
			7500	8500	Non	-	0	0	0	0	0	0	0	0	0	0	0	0	0	0	0	0	0	0	0	0	0	0	0	0	0	0	0	0	0	0	0	0	0	0	0	0	0	0	0	0	0	0	0
			8000	9000	Non	-	0	0	0	0	0	0	0	0	0	0	0	0	0	0	0	0	0	0	0	0	0	0	0	0	0	0	0	0	0	0	0	0	0	0	0	0	0	0	0	0	0	0	0
			8500	9500	Non	-	0	0	0	0	0	0	0	0	0	0	0	0	0	0	0	0	0	0	0	0	0	0	0	0	0	0	0	0	0	0	0	0	0	0	0	0	0	0	0	0	0	0	0
			9000	10000	Non	-	0	0	0	0	0	0	0	0	0	0	0	0	0	0	0	0	0	0	0	0	0	0	0	0	0	0	0	0	0	0	0	0	0	0	0	0	0	0	0	0	0	0	0
			9500	10500	Non	-	0	0	0	0	0	0	0	0	0	0	0	0	0	0	0	0	0	0	0	0	0	0	0	0	0	0	0	0	0	0	0	0	0	0	0	0	0	0	0	0	0	0	0
			10000	11000	T. delbrueckii	84.884	0	0	0	0	0	0	0	0	0	0	0	0	0	0	0	0	0	0	0	0	0	0	0	0	0	0	0	0	0	0	0	0	0	0	0	0	0	0	0	0	0	0	0
			10500	11500	T. delbrueckii	87.678	0	0	0	0	0	0	0	0	0	0	0	0	0	0	0	0	0	0	0	0	0	0	0	0	0	0	0	0	0	0	0	0	0	0	0	0	0	0	0	0	0	0	0
			11000	12000	T. delbrueckii	81.555	0	0	0	0	0	0	0	0	0	0	0	0	0	0	0	0	0	0	0	0	0	0	0	0	0	0	0	0	0	0	0	0	0	0	0	0	0	0	0	0	0	0	0
			11500	12500	Non	-	0	0	0	0	0	0	0	0	0	0	0	0	0	0	0	0	0	0	0	0	0	0	0	0	0	0	0	0	0	0	0	0	0	0	0	0	0	0	0	0	0	0	0
			12000	13000	Non	-	0	0	0	0	0	0	0	0	0	0	0	0	0	0	0	0	0	0	0	0	0	0	0	0	0	0	0	0	0	0	0	0	0	0	0	0	0	0	0	0	0	0	0
			12500	13500	T. delbrueckii	91.489	0	0	0	0	0	0	0	0	0	0	0	0	0	0	0	0	0	0	0	0	0	0	0	0	0	0	0	0	0	0	0	0	0	0	0	0	0	0	0	0	0	0	0
			13000	14000	T. delbrueckii	88.357	0	0	0	0	0	0	0	0	0	0	0	0	0	0	0	0	0	0	0	0	0	0	0	0	0	0	0	0	0	0	0	0	0	0	0	0	0	0	0	0	0	0	0
			13500	14500	T. delbrueckii	87.488	0	0	0	0	0	0	0	0	0	0	0	0	0	0	0	0	0	0	0	0	0	0	0	0	0	0	0	0	0	0	0	0	0	0	0	0	0	0	0	0	0	0	0
			14000	15000	T. delbrueckii	92.203	0	0	0	0	0	0	0	0	0	0	0	0	0	0	0	0	0	0	0	0	0	0	0	0	0	0	0	0	0	0	0	0	0	0	0	0	0	0	0	0	0	0	0
			14500	15500	T. delbrueckii	91.861	0	0	0	0	0	0	0	0	0	0	0	0	0	0	0	0	0	0	0	0	0	0	0	0	0	0	0	0	0	0	0	0	0	0	0	0	0	0	0	0	0	0	0
			15000	16000	T. delbrueckii	90.935	0	0	0	0	0	0	0	0	0	0	0	0	0	0	0	0	0	0	0	0	0	0	0	0	0	0	0	0	0	0	0	0	0	0	0	0	0	0	0	0	0	0	0
			15500	16500	T. delbrueckii	87.5	0	0	0	0	0	0	0	0	0	0	0	0	0	0	0	0	0	0	0	0	0	0	0	0	0	0	0	0	0	0	0	0	0	0	0	0	0	0	0	0	0	0	0
			16000	17000	T. delbrueckii	90.523	0	0	0	0	0	0	0	0	0	0	0	0	0	0	0	0	0	0	0	0	0	0	0	0	0	0	0	0	0	0	0	0	0	0	0	0	0	0	0	0	0	0	0
			16500	17500	T. delbrueckii	94.648	0	0	0	0	0	0	0	0	0	0	0	0	0	0	0	0	0	0	0	0	0	0	0	0	0	0	0	0	0	0	0	0	0	0	0	0	0	0	0	0	0	0	0
			17000	18000	T. delbrueckii	96.104	0	0	0	0	0	0	0	0	0	0	0	0	0	0	0	0	0	0	0	0	0	0	0	0	0	0	0	0	0	0	0	0	0	0	0	0	0	0	0	0	0	0	0
			17500	18500	T. delbrueckii	96.4	0	0	0	0	0	0	0	0	0	0	0	0	0	0	0	0	0	0	0	0	0	0	0	0	0	0	0	0	0	0	0	0	0	0	0	0	0	0	0	0	0	0	0
			18000	19000	T. delbrueckii	97.103	0	0	0	0	0	0	0	0	0	0	0	0	0	0	0	0	0	0	0	0	0	0	0	0	0	0	0	0	0	0	0	0	0	0	0	0	0	0	0	0	0	0	0
			18500	19500	T. delbrueckii	96.906	0	0	0	0	0	0	0	0	0	0	0	0	0	0	0	0	0	0	0	0	0	0	0	0	0	0	0	0	0	0	0	0	0	0	0	0	0	0	0	0	0	0	0
			19000	20000	T. delbrueckii	95.83	0	0	0	0	0	0	0	0	0	0	0	0	0	0	0	0	0	0	0	0	0	0	0	0	0	0	0	0	0	0	0	0	0	0	0	0	0	0	0	0	0	0	0
			19500	20500	T. delbrueckii	94.916	0	0	0	0	0	0	0	0	0	0	0	0	0	0	0	0	0	0	0	0	0	0	0	0	0	0	0	0	0	0	0	0	0	0	0	0	0	0	0	0	0	0	0
			20000	21000	T. delbrueckii	95.1	0	0	0	0	0	0	0	0	0	0	0	0	0	0	0	0	0	0	0	0	0	0	0	0	0	0	0	0	0	0	0	0	0	0	0	0	0	0	0	0	0	0	0
			20500	21500	T. delbrueckii	96.404	0	0	0	0	0	0	0	0	0	0	0	0	0	0	0	0	0	0	0	0	0	0	0	0	0	0	0	0	0	0	0	0	0	0	0	0	0	0	0	0	0	0	0
			21000	22000	T. delbrueckii	96.69	0	0	0	0	0	0	0	0	0	0	0	0	0	0	0	0	0	0	0	0	0	0	0	0	0	0	0	0	0	0	0	0	0	0	0	0	0	0	0	0	0	0	0
			21500	22500	T. delbrueckii	95.609	0	0	0	0	0	0	0	0	0	0	0	0	0	0	0	0	0	0	0	0	0	0	0	0	0	0	0	0	0	0	0	0	0	0	0	0	0	0	0	0	0	0	0
			22000	23000	T. delbrueckii	95.613	0	0	0	0	0	0	0	0	0	0	0	0	0	0	0	0	0	0	0	0	0	0	0	0	0	0	0	0	0	0	0	0	0	0	0	0	0	0	0	0	0	0	0
			22500	23500	T. delbrueckii	92.012	0	0	0	0	0	0	0	0	0	0	0	0	0	0	0	0	0	0	0	0	0	0	0	0	0	0	0	0	0	0	0	0	0	0	0	0	0	0	0	0	0	0	0
			23000	24000	T. delbrueckii	81.763	0	0	0	0	0	0	0	0	0	0	0	0	0	0	0	0	0	0	0	0	0	0	0	0	0	0	0	0	0	0	0	0	0	0	0	0	0	0	0	0	0	0	0
			23500	24500	T. delbrueckii	80.339	0	0	0	0	0	0	0	0	0	0	0	0	0	0	0	0	0	0	0	0	0	0	0	0	0	0	0	0	0	0	0	0	0	0	0	0	0	0	0	0	0	0	0
			24000	25000	T. delbrueckii	75.09	0	0	0	0	0	0	0	0	0	0	0	0	0	0	0	0	0	0	0	0	0	0	0	0	0	0	0	0	0	0	0	0	0	0	0	0	0	0	0	0	0	0	0
			24500	25500	T. delbrueckii	75.09	0	0	0	0	0	0	0	0	0	0	0	0	0	0	0	0	0	0	0	0	0	0	0	0	0	0	0	0	0	0	0	0	0	0	0	0	0	0	0	0	0	0	0
			25000	26000	S. cerevisiae	93.62	0	0	92.5	0	0	0	0	0	0	0	0	0	0	0	0	0	0	0	0	0	0	0	0	0	0	0	0	0	0	0	0	0	0	0	0	0	0	0	0	0	0	0	0
			25500	26500	S. cerevisiae	94.962	0	0	93.86	0	0	0	97.429	97.429	97.429	97.429	97.429	97.429	97.183	97.429	97.429	97.183	93.902	97.429	0	0	0	97.143	0	97.143	96.848	0	0	0	0	0	94.01	0	0	0	0	0	0	0	0	0	0	0	0
			26000	27000	Non	-	0	0	0	0	0	0	0	0	0	0	0	0	0	0	0	0	0	0	0	0	0	0	0	0	0	0	0	0	0	0	0	0	0	0	0	0	0	0	0	0	0	0	0
			26500	27500	Non	-	0	0	0	0	0	0	0	0	0	0	0	0	0	0	0	0	0	0	0	0	0	0	0	0	0	0	0	0	0	0	0	0	0	0	0	0	0	0	0	0	0	0	0
			27000	28000	Non	-	0	0	0	0	0	0	0	0	0	0	0	0	0	0	0	0	0	0	0	0	0	0	0	0	0	0	0	0	0	0	0	0	0	0	0	0	0	0	0	0	0	0	0
			27500	28500	Non	-	0	0	0	0	0	0	0	0	0	0	0	0	0	0	0	0	0	0	0	0	0	0	0	0	0	0	0	0	0	0	0	0	0	0	0	0	0	0	0	0	0	0	0
			28000	29000	T. delbrueckii	83.067	0	0	0	0	0	0	0	0	0	0	0	0	0	0	0	0	0	0	0	0	0	0	0	0	0	0	0	0	0	0	0	0	0	0	0	0	0	0	0	0	0	0	0
			28500	29500	T. delbrueckii	83.09	0	0	0	0	0	0	0	0	0	0	0	0	0	0	0	0	0	0	0	0	0	0	0	0	0	0	0	0	0	0	0	0	0	0	0	0	0	0	0	0	0	0	0
			29000	30000	T. delbrueckii	96.169	0	0	0	0	0	0	0	0	0	0	0	0	0	0	0	0	0	0	0	0	0	0	0	0	0	0	0	0	0	0	0	0	0	0	0	0	0	0	0	0	0	0	0
			29500	30500	T. delbrueckii	97.003	0	0	0	0	0	0	0	0	0	0	0	0	0	0	0	0	0	0	0	0	0	0	0	0	0	0	0	0	0	0	0	0	0	0	0	0	0	0	0	0	0	0	0
			30000	31000	T. delbrueckii	95.604	0	0	0	0	0	0	0	0	0	0	0	0	0	0	0	0	0	0	0	0	0	0	0	0	0	0	0	0	0	0	0	0	0	0	0	0	0	0	0	0	0	0	0
			30500	31500	T. delbrueckii	93.982	0	0	0	0	0	0	0	0	0	0	0	0	0	0	0	0	0	0	0	0	0	0	0	0	0	0	0	0	0	0	0	0	0	0	0	0	0	0	0	0	0	0	0
			31000	32000	T. delbrueckii	94.4	0	0	0	0	0	0	0	0	0	0	0	0	0	0	0	0	0	0	0	0	0	0	0	0	0	0	0	0	0	0	0	0	0	0	0	0	0	0	0	0	0	0	0
			31500	32500	T. delbrueckii	92.707	0	0	0	0	0	0	0	0	0	0	0	0	0	0	0	0	0	0	0	0	0	0	0	0	0	0	0	0	0	0	0	0	0	0	0	0	0	0	0	0	0	0	0
			32000	33000	T. delbrueckii	89.3	0	0	0	0	0	0	0	0	0	0	0	0	0	0	0	0	0	0	0	0	0	0	0	0	0	0	0	0	0	0	0	0	0	0	0	0	0	0	0	0	0	0	0
			32500	33500	T. delbrueckii	83.756	0	0	0	0	0	0	0	0	0	0	0	0	0	0	0	0	0	0	0	0	0	0	0	0	0	0	0	0	0	0	0	0	0	0	0	0	0	0	0	0	0	0	0
			33000	34000	T. delbrueckii	74.973	0	0	0	0	0	0	0	0	0	0	0	0	0	0	0	0	0	0	0	0	0	0	0	0	0	0	0	0	0	0	0	0	0	0	0	0	0	0	0	0	0	0	0
			33500	34500	Non	-	0	0	0	0	0	0	0	0	0	0	0	0	0	0	0	0	0	0	0	0	0	0	0	0	0	0	0	0	0	0	0	0	0	0	0	0	0	0	0	0	0	0	0
			34000	35000	Non	-	0	0	0	0	0	0	0	0	0	0	0	0	0	0	0	0	0	0	0	0	0	0	0	0	0	0	0	0	0	0	0	0	0	0	0	0	0	0	0	0	0	0	0
			34500	35500	T. delbrueckii	80.847	0	0	0	0	0	0	0	0	0	0	0	0	0	0	0	0	0	0	0	0	0	0	0	0	0	0	0	0	0	0	0	0	0	0	0	0	0	0	0	0	0	0	0
			35000	36000	T. delbrueckii	80.925	0	0	0	0	0	0	0	0	0	0	0	0	0	0	0	0	0	0	0	0	0	0	0	0	0	0	0	0	0	0	0	0	0	0	0	0	0	0	0	0	0	0	0
			35500	36500	Non	-	0	0	0	0	0	0	0	0	0	0	0	0	0	0	0	0	0	0	0	0	0	0	0	0	0	0	0	0	0	0	0	0	0	0	0	0	0	0	0	0	0	0	0
			36000	37000	Non	-	0	0	0	0	0	0	0	0	0	0	0	0	0	0	0	0	0	0	0	0	0	0	0	0	0	0	0	0	0	0	0	0	0	0	0	0	0	0	0	0	0	0	0
			36500	37500	Non	-	0	0	0	0	0	0	0	0	0	0	0	0	0	0	0	0	0	0	0	0	0	0	0	0	0	0	0	0	0	0	0	0	0	0	0	0	0	0	0	0	0	0	0
			37000	38000	T. delbrueckii	95.218	0	0	0	0	0	0	0	0	0	0	0	0	0	0	0	0	0	0	0	0	0	0	0	0	0	0	0	0	0	0	0	0	0	0	0	0	0	0	0	0	0	0	0
			37500	38500	T. delbrueckii	95.575	0	0	0	0	0	0	0	0	0	0	0	0	0	0	0	0	0	0	0	0	0	0	0	0	0	0	0	0	0	0	0	0	0	0	0	0	0	0	0	0	0	0	0
			38000	39000	Non	-	0	0	0	0	0	0	0	0	0	0	0	0	0	0	0	0	0	0	0	0	0	0	0	0	0	0	0	0	0	0	0	0	0	0	0	0	0	0	0	0	0	0	0
			38500	39500	T. delbrueckii	85.95	0	0	0	0	0	0	0	0	0	0	0	0	0	0	0	0	0	0	0	0	0	0	0	0	0	0	0	0	0	0	0	0	0	0	0	0	0	0	0	0	0	0	0
			39000	40000	T. delbrueckii	90.482	0	0	0	0	0	0	0	0	0	0	0	0	0	0	0	0	0	0	0	0	0	0	0	0	0	0	0	0	0	0	0	0	0	0	0	0	0	0	0	0	0	0	0
			39500	40500	T. delbrueckii	94.7	0	0	0	0	0	0	0	0	0	0	0	0	0	0	0	0	0	0	0	0	0	0	0	0	0	0	0	0	0	0	0	0	0	0	0	0	0	0	0	0	0	0	0
			40000	41000	T. delbrueckii	95.9	0	0	0	0	0	0	0	0	0	0	0	0	0	0	0	0	0	0	0	0	0	0	0	0	0	0	0	0	0	0	0	0	0	0	0	0	0	0	0	0	0	0	0
			40500	41500	T. delbrueckii	95.9	0	0	0	0	0	0	0	0	0	0	0	0	0	0	0	0	0	0	0	0	0	0	0	0	0	0	0	0	0	0	0	0	0	0	0	0	0	0	0	0	0	0	0
			41000	42000	T. delbrueckii	95.405	0	0	0	0	0	0	0	0	0	0	0	0	0	0	0	0	0	0	0	0	0	0	0	0	0	0	0	0	0	0	0	0	0	0	0	0	0	0	0	0	0	0	0
			41500	42500	T. delbrueckii	94.532	0	0	0	0	0	0	0	0	0	0	0	0	0	0	0	0	0	0	0	0	0	0	0	0	0	0	0	0	0	0	0	0	0	0	0	0	0	0	0	0	0	0	0
			42000	43000	Non	-	0	0	0	0	0	0	0	0	0	0	0	0	0	0	0	0	0	0	0	0	0	0	0	0	0	0	0	0	0	0	0	0	0	0	0	0	0	0	0	0	0	0	0
			42500	43500	Non	-	0	0	0	0	0	0	0	0	0	0	0	0	0	0	0	0	0	0	0	0	0	0	0	0	0	0	0	0	0	0	0	0	0	0	0	0	0	0	0	0	0	0	0
			43000	43706	Non	-	0	0	0	0	0	0	0	0	0	0	0	0	0	0	0	0	0	0	0	0	0	0	0	0	0	0	0	0	0	0	0	0	0	0	0	0	0	0	0	0	0	0	0
53	HN15	5740	0	1000	Non	-	0	0	0	0	0	0	0	0	0	0	0	0	0	0	0	0	0	0	0	0	0	0	0	0	0	0	0	0	0	0	0	0	0	0	0	0	0	0	0	0	0	0	0
			500	1500	Non	-	0	0	0	0	0	0	0	0	0	0	0	0	0	0	0	0	0	0	0	0	0	0	0	0	0	0	0	0	0	0	0	0	0	0	0	0	0	0	0	0	0	0	0
			1000	2000	Non	-	0	0	0	0	0	0	0	0	0	0	0	0	0	0	0	0	0	0	0	0	0	0	0	0	0	0	0	0	0	0	0	0	0	0	0	0	0	0	0	0	0	0	0
			1500	2500	Non	-	0	0	0	0	0	0	0	0	0	0	0	0	0	0	0	0	0	0	0	0	0	0	0	0	0	0	0	0	0	0	0	0	0	0	0	0	0	0	0	0	0	0	0
			2000	3000	Non	-	0	0	0	0	0	0	0	0	0	0	0	0	0	0	0	0	0	0	0	0	0	0	0	0	0	0	0	0	0	0	0	0	0	0	0	0	0	0	0	0	0	0	0
			2500	3500	Non	-	0	0	0	0	0	0	0	0	0	0	0	0	0	0	0	0	0	0	0	0	0	0	0	0	0	0	0	0	0	0	0	0	0	0	0	0	0	0	0	0	0	0	0
			3000	4000	Non	-	0	0	0	0	0	0	0	0	0	0	0	0	0	0	0	0	0	0	0	0	0	0	0	0	0	0	0	0	0	0	0	0	0	0	0	0	0	0	0	0	0	0	0
			3500	4500	Non	-	0	0	0	0	0	0	0	0	0	0	0	0	0	0	0	0	0	0	0	0	0	0	0	0	0	0	0	0	0	0	0	0	0	0	0	0	0	0	0	0	0	0	0
			4000	5000	Non	-	0	0	0	0	0	0	0	0	0	0	0	0	0	0	0	0	0	0	0	0	0	0	0	0	0	0	0	0	0	0	0	0	0	0	0	0	0	0	0	0	0	0	0
			4500	5500	S. cerevisiae	77.534	77.178	77.178	77.139	76.98	77.055	77.178	77.057	77.136	77.136	77.057	79.135	76.697	77.057	76.683	79.135	76.683	76.759	76.759	76.904	76.904	76.904	76.904	76.904	76.904	76.867	76.904	76.716	76.79	76.914	76.79	76.716	76.716	77.139	76.716	76.716	76.838	76.79	76.79	76.838	76.79	76.838	76.914	76.838
			5000	5748	S. cerevisiae	81.926	81.25	81.25	82.187	81.12	80.711	81.964	80.247	80.417	80.417	79.386	0	80.87	80.247	79.63	0	79.63	78.145	76.878	80.323	81.481	81.257	80.323	80.323	81.734	80.983	80.323	81.789	81.849	82.196	81.045	81.76	81.713	81.465	80.215	81.833	81.242	81.743	81.789	81.818	81.864	81.965	81.965	80.691
54	FJ1	5500	0	1000	S. cerevisiae	87.372	0	0	0	0	0	0	0	0	0	0	0	0	0	0	0	0	0	0	0	0	0	0	0	0	0	0	0	0	0	0	0	0	0	0	0	0	0	0	0	0	0	0	0
			500	1500	Non	-	0	0	0	0	0	0	0	0	0	0	0	0	0	0	0	0	0	0	0	0	0	0	0	0	0	0	0	0	0	0	0	0	0	0	0	0	0	0	0	0	0	0	0
			1000	2000	Non	-	0	0	0	0	0	0	0	0	0	0	0	0	0	0	0	0	0	0	0	0	0	0	0	0	0	0	0	0	0	0	0	0	0	0	0	0	0	0	0	0	0	0	0
			1500	2500	Non	-	0	0	0	0	0	0	0	0	0	0	0	0	0	0	0	0	0	0	0	0	0	0	0	0	0	0	0	0	0	0	0	0	0	0	0	0	0	0	0	0	0	0	0
			2000	3000	Non	-	0	0	0	0	0	0	0	0	0	0	0	0	0	0	0	0	0	0	0	0	0	0	0	0	0	0	0	0	0	0	0	0	0	0	0	0	0	0	0	0	0	0	0
			2500	3500	Non	-	0	0	0	0	0	0	0	0	0	0	0	0	0	0	0	0	0	0	0	0	0	0	0	0	0	0	0	0	0	0	0	0	0	0	0	0	0	0	0	0	0	0	0
			3000	4000	Non	-	0	0	0	0	0	0	0	0	0	0	0	0	0	0	0	0	0	0	0	0	0	0	0	0	0	0	0	0	0	0	0	0	0	0	0	0	0	0	0	0	0	0	0
			3500	4500	Non	-	0	0	0	0	0	0	0	0	0	0	0	0	0	0	0	0	0	0	0	0	0	0	0	0	0	0	0	0	0	0	0	0	0	0	0	0	0	0	0	0	0	0	0
			4000	5000	Non	-	0	0	0	0	0	0	0	0	0	0	0	0	0	0	0	0	0	0	0	0	0	0	0	0	0	0	0	0	0	0	0	0	0	0	0	0	0	0	0	0	0	0	0
			4500	5500	T. delbrueckii	85.537	0	0	0	0	0	0	0	0	0	0	0	0	0	0	0	0	0	0	0	0	0	0	0	0	0	0	0	0	0	0	0	0	0	0	0	0	0	0	0	0	0	0	0
			5000	5500	Non	-	0	0	0	0	0	0	0	0	0	0	0	0	0	0	0	0	0	0	0	0	0	0	0	0	0	0	0	0	0	0	0	0	0	0	0	0	0	0	0	0	0	0	0
55	FJ1	11500	0	1000	S. mikatae	96.176	0	0	0	0	0	0	0	0	0	0	0	0	0	0	0	0	0	0	0	0	0	0	0	0	0	0	0	0	0	0	0	0	0	0	0	93.224	0	0	0	0	0	0	0
			500	1500	S. paradoxus	90.625	89.178	89.178	89.178	89.178	89.581	89.315	89.315	89.315	89.315	89.315	89.315	89.452	89.452	89.452	89.452	89.452	89.452	89.452	89.178	89.178	89.178	89.178	89.178	89.626	89.178	89.178	89.041	89.041	89.041	89.041	89.041	89.041	89.041	89.041	89.041	89.547	89.041	89.041	89.041	89.041	89.041	89.041	89.041
			1000	2000	S. cerevisiae	90.8	90.754	90.754	90.754	90.754	90.854	90.955	91.055	91.055	91.055	91.055	91.055	91.055	91.055	91.055	91.055	91.055	91.055	91.055	90.653	90.653	90.653	90.653	90.653	90.653	90.653	90.653	90.754	90.754	90.754	90.754	90.754	90.754	90.754	90.7	90.754	90.754	90.754	90.754	90.754	90.754	90.754	90.754	90.754
			1500	2500	S. cerevisiae	83.223	81.478	81.478	81.478	81.478	81.576	81.576	81.489	81.489	81.489	81.489	81.489	81.489	81.489	81.489	81.489	81.489	81.489	81.489	82.892	82.892	82.892	82.892	82.892	82.892	82.892	82.892	82.913	82.913	83.023	83.023	83.023	83.023	83.023	83.113	83.023	83.023	83.023	83.023	83.023	83.023	83.023	83.023	83.023
			2000	3000	Non	-	0	0	0	0	0	0	0	0	0	0	0	0	0	0	0	0	0	0	0	0	0	0	0	0	0	0	0	0	0	0	0	0	0	0	0	0	0	0	0	0	0	0	0
			2500	3500	Non	-	0	0	0	0	0	0	0	0	0	0	0	0	0	0	0	0	0	0	0	0	0	0	0	0	0	0	0	0	0	0	0	0	0	0	0	0	0	0	0	0	0	0	0
			3000	4000	Non	-	0	0	0	0	0	0	0	0	0	0	0	0	0	0	0	0	0	0	0	0	0	0	0	0	0	0	0	0	0	0	0	0	0	0	0	0	0	0	0	0	0	0	0
			3500	4500	Non	-	0	0	0	0	0	0	0	0	0	0	0	0	0	0	0	0	0	0	0	0	0	0	0	0	0	0	0	0	0	0	0	0	0	0	0	0	0	0	0	0	0	0	0
			4000	5000	Non	-	0	0	0	0	0	0	0	0	0	0	0	0	0	0	0	0	0	0	0	0	0	0	0	0	0	0	0	0	0	0	0	0	0	0	0	0	0	0	0	0	0	0	0
			4500	5500	S. paradoxus	78.664	0	0	0	0	0	0	0	0	0	0	0	0	0	0	0	0	0	0	0	0	0	0	0	0	0	0	0	0	0	0	0	0	0	0	0	0	0	0	0	0	0	0	0
			5000	6000	S. paradoxus	80.501	0	0	0	0	0	0	0	0	0	0	0	0	0	0	0	0	0	0	0	0	0	0	0	0	0	0	0	0	0	0	0	0	0	0	0	0	0	0	0	0	0	0	0
			5500	6500	Non	-	0	0	0	0	0	0	0	0	0	0	0	0	0	0	0	0	0	0	0	0	0	0	0	0	0	0	0	0	0	0	0	0	0	0	0	0	0	0	0	0	0	0	0
			6000	7000	Non	-	0	0	0	0	0	0	0	0	0	0	0	0	0	0	0	0	0	0	0	0	0	0	0	0	0	0	0	0	0	0	0	0	0	0	0	0	0	0	0	0	0	0	0
			6500	7500	Non	-	0	0	0	0	0	0	0	0	0	0	0	0	0	0	0	0	0	0	0	0	0	0	0	0	0	0	0	0	0	0	0	0	0	0	0	0	0	0	0	0	0	0	0
			7000	8000	S. cerevisiae	86.046	91.642	91.94	92.239	84.866	91.642	90.534	86.55	86.388	86.257	86.386	86.51	85.046	86.217	86.391	85.588	86.386	86.217	85.337	87.709	86.765	87.009	86.431	87.242	89.528	85.546	87.538	87.234	86.176	86.322	87.538	89.197	86.018	88.823	87.651	88.254	87.902	88.823	89.457	86.944	86.018	90.415	87.059	87.234
			7500	8500	S. cerevisiae	92.416	0	0	0	0	0	0	0	0	0	0	0	0	0	0	0	0	0	0	0	0	0	0	0	0	0	0	0	0	0	0	0	0	0	0	0	0	0	0	0	0	0	0	0
			8000	9000	Non	-	0	0	0	0	0	0	0	0	0	0	0	0	0	0	0	0	0	0	0	0	0	0	0	0	0	0	0	0	0	0	0	0	0	0	0	0	0	0	0	0	0	0	0
			8500	9500	Non	-	0	0	0	0	0	0	0	0	0	0	0	0	0	0	0	0	0	0	0	0	0	0	0	0	0	0	0	0	0	0	0	0	0	0	0	0	0	0	0	0	0	0	0
			9000	10000	Non	-	0	0	0	0	0	0	0	0	0	0	0	0	0	0	0	0	0	0	0	0	0	0	0	0	0	0	0	0	0	0	0	0	0	0	0	0	0	0	0	0	0	0	0
			9500	10500	S. paradoxus	82.92	0	0	0	0	0	0	0	0	0	0	0	0	0	0	0	0	0	0	0	0	0	0	0	0	0	0	0	0	0	0	0	0	0	0	0	0	0	0	0	0	0	0	0
			10000	11000	S. paradoxus	85.402	0	0	0	0	0	0	0	0	0	0	0	0	0	0	0	0	0	0	0	0	0	0	0	0	0	0	0	0	0	0	0	0	0	0	0	0	0	0	0	0	0	0	0
			10500	11500	S. cerevisiae	88.723	87.725	87.725	87.725	87.725	87.725	87.525	87.924	87.924	87.924	87.924	87.924	87.824	87.824	87.824	87.824	87.824	87.824	87.824	88.54	88.54	88.54	88.54	88.54	88.54	88.54	88.54	88.623	88.623	88.623	88.523	88.623	88.723	88.723	88.723	88.623	88.723	88.723	88.623	88.723	88.623	88.723	88.623	88.723
			11000	11500	S. cerevisiae	92.578	92.958	92.958	92.958	92.958	92.958	92.958	93.763	93.763	93.763	93.763	93.763	93.763	93.763	93.763	93.763	93.763	93.763	93.763	94.703	94.703	94.703	94.703	94.703	94.703	94.703	94.703	94.578	94.578	94.578	94.378	94.578	94.779	94.578	94.779	94.578	94.578	94.578	94.578	94.578	94.578	94.578	94.378	94.578
56	JL3	3582	0	1000	Non	-	0	0	0	0	0	0	0	0	0	0	0	0	0	0	0	0	0	0	0	0	0	0	0	0	0	0	0	0	0	0	0	0	0	0	0	0	0	0	0	0	0	0	0
			500	1500	Non	-	0	0	0	0	0	0	0	0	0	0	0	0	0	0	0	0	0	0	0	0	0	0	0	0	0	0	0	0	0	0	0	0	0	0	0	0	0	0	0	0	0	0	0
			1000	2000	S. mikatae	90.257	82.232	82.232	82.232	0	0	0	0	0	83.807	83.807	0	82.866	83.405	82.866	0	82.584	90.263	81.952	83.755	0	82.866	82.866	81.758	82.869	90.043	0	82.645	0	0	0	82.995	82.584	82.967	82.866	82.584	87.457	88.771	82.816	0	82.584	85.313	82.437	82.31
			1500	2500	S. cerevisiae	77.253	81.23	81.818	82.441	77.853	80.678	0	82.146	0	78.744	0	78.617	77.487	0	81.056	0	84.556	77.772	81.129	77.481	0	81.721	81.668	77.853	77.558	76.93	79.856	80.957	76.271	77.235	0	80.366	0	76.428	0	0	77.774	77.322	76.498	82.41	0	77.724	82.198	0
			2000	3000	S. cerevisiae	72.196	79.714	79.714	80.476	71.742	80.476	71.64	80.144	0	80.144	71.814	76.695	74.757	0	79.369	0	0	75.217	79.187	78.428	73.618	79.665	79.858	74.083	75.097	73.673	71.342	0	73.402	76.271	0	79.641	0	0	0	74.745	75.526	79.665	71.64	76.913	0	80.383	76.77	74.706
			2500	3500	S. cerevisiae	89.262	0	0	0	0	0	0	0	0	0	0	91.463	80.784	0	0	81.034	0	0	0	0	91.605	0	0	0	91.605	91.605	0	0	0	0	0	0	0	0	0	0	0	0	91.605	0	0	0	0	0
			3000	3582	S. cerevisiae	89.78	0	0	0	0	0	0	0	0	0	0	90.264	90.264	0	0	89.759	0	0	0	0	90.593	0	0	0	90.593	91.741	0	0	0	0	0	0	0	0	0	0	0	0	90.593	0	0	0	0	0
57	YN1	35340	0	1000	Non	-	0	0	0	0	0	0	0	0	0	0	0	0	0	0	0	0	0	0	0	0	0	0	0	0	0	0	0	0	0	0	0	0	0	0	0	0	0	0	0	0	0	0	0
			500	1500	Non	-	0	0	0	0	0	0	0	0	0	0	0	0	0	0	0	0	0	0	0	0	0	0	0	0	0	0	0	0	0	0	0	0	0	0	0	0	0	0	0	0	0	0	0
			1000	2000	Non	-	0	0	0	0	0	0	0	0	0	0	0	0	0	0	0	0	0	0	0	0	0	0	0	0	0	0	0	0	0	0	0	0	0	0	0	0	0	0	0	0	0	0	0
			1500	2500	Non	-	0	0	0	0	0	0	0	0	0	0	0	0	0	0	0	0	0	0	0	0	0	0	0	0	0	0	0	0	0	0	0	0	0	0	0	0	0	0	0	0	0	0	0
			2000	3000	Non	-	0	0	0	0	0	0	0	0	0	0	0	0	0	0	0	0	0	0	0	0	0	0	0	0	0	0	0	0	0	0	0	0	0	0	0	0	0	0	0	0	0	0	0
			2500	3500	Non	-	0	0	0	0	0	0	0	0	0	0	0	0	0	0	0	0	0	0	0	0	0	0	0	0	0	0	0	0	0	0	0	0	0	0	0	0	0	0	0	0	0	0	0
			3000	4000	Non	-	0	0	0	0	0	0	0	0	0	0	0	0	0	0	0	0	0	0	0	0	0	0	0	0	0	0	0	0	0	0	0	0	0	0	0	0	0	0	0	0	0	0	0
			3500	4500	Non	-	0	0	0	0	0	0	0	0	0	0	0	0	0	0	0	0	0	0	0	0	0	0	0	0	0	0	0	0	0	0	0	0	0	0	0	0	0	0	0	0	0	0	0
			4000	5000	Non	-	0	0	0	0	0	0	0	0	0	0	0	0	0	0	0	0	0	0	0	0	0	0	0	0	0	0	0	0	0	0	0	0	0	0	0	0	0	0	0	0	0	0	0
			4500	5500	Non	-	0	0	0	0	0	0	0	0	0	0	0	0	0	0	0	0	0	0	0	0	0	0	0	0	0	0	0	0	0	0	0	0	0	0	0	0	0	0	0	0	0	0	0
			5000	6000	Non	-	0	0	0	0	0	0	0	0	0	0	0	0	0	0	0	0	0	0	0	0	0	0	0	0	0	0	0	0	0	0	0	0	0	0	0	0	0	0	0	0	0	0	0
			5500	6500	Non	-	0	0	0	0	0	0	0	0	0	0	0	0	0	0	0	0	0	0	0	0	0	0	0	0	0	0	0	0	0	0	0	0	0	0	0	0	0	0	0	0	0	0	0
			6000	7000	Non	-	0	0	0	0	0	0	0	0	0	0	0	0	0	0	0	0	0	0	0	0	0	0	0	0	0	0	0	0	0	0	0	0	0	0	0	0	0	0	0	0	0	0	0
			6500	7500	Non	-	0	0	0	0	0	0	0	0	0	0	0	0	0	0	0	0	0	0	0	0	0	0	0	0	0	0	0	0	0	0	0	0	0	0	0	0	0	0	0	0	0	0	0
			7000	8000	Non	-	0	0	0	0	0	0	0	0	0	0	0	0	0	0	0	0	0	0	0	0	0	0	0	0	0	0	0	0	0	0	0	0	0	0	0	0	0	0	0	0	0	0	0
			7500	8500	Non	-	0	0	0	0	0	0	0	0	0	0	0	0	0	0	0	0	0	0	0	0	0	0	0	0	0	0	0	0	0	0	0	0	0	0	0	0	0	0	0	0	0	0	0
			8000	9000	Non	-	0	0	0	0	0	0	0	0	0	0	0	0	0	0	0	0	0	0	0	0	0	0	0	0	0	0	0	0	0	0	0	0	0	0	0	0	0	0	0	0	0	0	0
			8500	9500	Non	-	0	0	0	0	0	0	0	0	0	0	0	0	0	0	0	0	0	0	0	0	0	0	0	0	0	0	0	0	0	0	0	0	0	0	0	0	0	0	0	0	0	0	0
			9000	10000	Non	-	0	0	0	0	0	0	0	0	0	0	0	0	0	0	0	0	0	0	0	0	0	0	0	0	0	0	0	0	0	0	0	0	0	0	0	0	0	0	0	0	0	0	0
			9500	10500	Non	-	0	0	0	0	0	0	0	0	0	0	0	0	0	0	0	0	0	0	0	0	0	0	0	0	0	0	0	0	0	0	0	0	0	0	0	0	0	0	0	0	0	0	0
			10000	11000	Non	-	0	0	0	0	0	0	0	0	0	0	0	0	0	0	0	0	0	0	0	0	0	0	0	0	0	0	0	0	0	0	0	0	0	0	0	0	0	0	0	0	0	0	0
			10500	11500	Non	-	0	0	0	0	0	0	0	0	0	0	0	0	0	0	0	0	0	0	0	0	0	0	0	0	0	0	0	0	0	0	0	0	0	0	0	0	0	0	0	0	0	0	0
			11000	12000	Non	-	0	0	0	0	0	0	0	0	0	0	0	0	0	0	0	0	0	0	0	0	0	0	0	0	0	0	0	0	0	0	0	0	0	0	0	0	0	0	0	0	0	0	0
			11500	12500	Non	-	0	0	0	0	0	0	0	0	0	0	0	0	0	0	0	0	0	0	0	0	0	0	0	0	0	0	0	0	0	0	0	0	0	0	0	0	0	0	0	0	0	0	0
			12000	13000	T. delbrueckii	82.822	0	0	0	0	0	0	0	0	0	0	0	0	0	0	0	0	0	0	0	0	0	0	0	0	0	0	0	0	0	0	0	0	0	0	0	0	0	0	0	0	0	0	0
			12500	13500	T. delbrueckii	80.785	0	0	0	0	0	0	0	0	0	0	0	0	0	0	0	0	0	0	0	0	0	0	0	0	0	0	0	0	0	0	0	0	0	0	0	0	0	0	0	0	0	0	0
			13000	14000	Non	-	0	0	0	0	0	0	0	0	0	0	0	0	0	0	0	0	0	0	0	0	0	0	0	0	0	0	0	0	0	0	0	0	0	0	0	0	0	0	0	0	0	0	0
			13500	14500	Non	-	0	0	0	0	0	0	0	0	0	0	0	0	0	0	0	0	0	0	0	0	0	0	0	0	0	0	0	0	0	0	0	0	0	0	0	0	0	0	0	0	0	0	0
			14000	15000	Non	-	0	0	0	0	0	0	0	0	0	0	0	0	0	0	0	0	0	0	0	0	0	0	0	0	0	0	0	0	0	0	0	0	0	0	0	0	0	0	0	0	0	0	0
			14500	15500	Non	-	0	0	0	0	0	0	0	0	0	0	0	0	0	0	0	0	0	0	0	0	0	0	0	0	0	0	0	0	0	0	0	0	0	0	0	0	0	0	0	0	0	0	0
			15000	16000	Non	-	0	0	0	0	0	0	0	0	0	0	0	0	0	0	0	0	0	0	0	0	0	0	0	0	0	0	0	0	0	0	0	0	0	0	0	0	0	0	0	0	0	0	0
			15500	16500	Non	-	0	0	0	0	0	0	0	0	0	0	0	0	0	0	0	0	0	0	0	0	0	0	0	0	0	0	0	0	0	0	0	0	0	0	0	0	0	0	0	0	0	0	0
			16000	17000	Non	-	0	0	0	0	0	0	0	0	0	0	0	0	0	0	0	0	0	0	0	0	0	0	0	0	0	0	0	0	0	0	0	0	0	0	0	0	0	0	0	0	0	0	0
			16500	17500	Non	-	0	0	0	0	0	0	0	0	0	0	0	0	0	0	0	0	0	0	0	0	0	0	0	0	0	0	0	0	0	0	0	0	0	0	0	0	0	0	0	0	0	0	0
			17000	18000	Non	-	0	0	0	0	0	0	0	0	0	0	0	0	0	0	0	0	0	0	0	0	0	0	0	0	0	0	0	0	0	0	0	0	0	0	0	0	0	0	0	0	0	0	0
			17500	18500	Non	-	0	0	0	0	0	0	0	0	0	0	0	0	0	0	0	0	0	0	0	0	0	0	0	0	0	0	0	0	0	0	0	0	0	0	0	0	0	0	0	0	0	0	0
			18000	19000	Non	-	0	0	0	0	0	0	0	0	0	0	0	0	0	0	0	0	0	0	0	0	0	0	0	0	0	0	0	0	0	0	0	0	0	0	0	0	0	0	0	0	0	0	0
			18500	19500	Non	-	0	0	0	0	0	0	0	0	0	0	0	0	0	0	0	0	0	0	0	0	0	0	0	0	0	0	0	0	0	0	0	0	0	0	0	0	0	0	0	0	0	0	0
			19000	20000	Non	-	0	0	0	0	0	0	0	0	0	0	0	0	0	0	0	0	0	0	0	0	0	0	0	0	0	0	0	0	0	0	0	0	0	0	0	0	0	0	0	0	0	0	0
			19500	20500	Non	-	0	0	0	0	0	0	0	0	0	0	0	0	0	0	0	0	0	0	0	0	0	0	0	0	0	0	0	0	0	0	0	0	0	0	0	0	0	0	0	0	0	0	0
			20000	21000	Non	-	0	0	0	0	0	0	0	0	0	0	0	0	0	0	0	0	0	0	0	0	0	0	0	0	0	0	0	0	0	0	0	0	0	0	0	0	0	0	0	0	0	0	0
			20500	21500	Non	-	0	0	0	0	0	0	0	0	0	0	0	0	0	0	0	0	0	0	0	0	0	0	0	0	0	0	0	0	0	0	0	0	0	0	0	0	0	0	0	0	0	0	0
			21000	22000	Non	-	0	0	0	0	0	0	0	0	0	0	0	0	0	0	0	0	0	0	0	0	0	0	0	0	0	0	0	0	0	0	0	0	0	0	0	0	0	0	0	0	0	0	0
			21500	22500	Non	-	0	0	0	0	0	0	0	0	0	0	0	0	0	0	0	0	0	0	0	0	0	0	0	0	0	0	0	0	0	0	0	0	0	0	0	0	0	0	0	0	0	0	0
			22000	23000	Non	-	0	0	0	0	0	0	0	0	0	0	0	0	0	0	0	0	0	0	0	0	0	0	0	0	0	0	0	0	0	0	0	0	0	0	0	0	0	0	0	0	0	0	0
			22500	23500	Non	-	0	0	0	0	0	0	0	0	0	0	0	0	0	0	0	0	0	0	0	0	0	0	0	0	0	0	0	0	0	0	0	0	0	0	0	0	0	0	0	0	0	0	0
			23000	24000	Non	-	0	0	0	0	0	0	0	0	0	0	0	0	0	0	0	0	0	0	0	0	0	0	0	0	0	0	0	0	0	0	0	0	0	0	0	0	0	0	0	0	0	0	0
			23500	24500	Non	-	0	0	0	0	0	0	0	0	0	0	0	0	0	0	0	0	0	0	0	0	0	0	0	0	0	0	0	0	0	0	0	0	0	0	0	0	0	0	0	0	0	0	0
			24000	25000	Non	-	0	0	0	0	0	0	0	0	0	0	0	0	0	0	0	0	0	0	0	0	0	0	0	0	0	0	0	0	0	0	0	0	0	0	0	0	0	0	0	0	0	0	0
			24500	25500	Non	-	0	0	0	0	0	0	0	0	0	0	0	0	0	0	0	0	0	0	0	0	0	0	0	0	0	0	0	0	0	0	0	0	0	0	0	0	0	0	0	0	0	0	0
			25000	26000	Non	-	0	0	0	0	0	0	0	0	0	0	0	0	0	0	0	0	0	0	0	0	0	0	0	0	0	0	0	0	0	0	0	0	0	0	0	0	0	0	0	0	0	0	0
			25500	26500	Non	-	0	0	0	0	0	0	0	0	0	0	0	0	0	0	0	0	0	0	0	0	0	0	0	0	0	0	0	0	0	0	0	0	0	0	0	0	0	0	0	0	0	0	0
			26000	27000	Non	-	0	0	0	0	0	0	0	0	0	0	0	0	0	0	0	0	0	0	0	0	0	0	0	0	0	0	0	0	0	0	0	0	0	0	0	0	0	0	0	0	0	0	0
			26500	27500	Non	-	0	0	0	0	0	0	0	0	0	0	0	0	0	0	0	0	0	0	0	0	0	0	0	0	0	0	0	0	0	0	0	0	0	0	0	0	0	0	0	0	0	0	0
			27000	28000	Non	-	0	0	0	0	0	0	0	0	0	0	0	0	0	0	0	0	0	0	0	0	0	0	0	0	0	0	0	0	0	0	0	0	0	0	0	0	0	0	0	0	0	0	0
			27500	28500	Non	-	0	0	0	0	0	0	0	0	0	0	0	0	0	0	0	0	0	0	0	0	0	0	0	0	0	0	0	0	0	0	0	0	0	0	0	0	0	0	0	0	0	0	0
			28000	29000	Non	-	0	0	0	0	0	0	0	0	0	0	0	0	0	0	0	0	0	0	0	0	0	0	0	0	0	0	0	0	0	0	0	0	0	0	0	0	0	0	0	0	0	0	0
			28500	29500	Non	-	0	0	0	0	0	0	0	0	0	0	0	0	0	0	0	0	0	0	0	0	0	0	0	0	0	0	0	0	0	0	0	0	0	0	0	0	0	0	0	0	0	0	0
			29000	30000	Non	-	0	0	0	0	0	0	0	0	0	0	0	0	0	0	0	0	0	0	0	0	0	0	0	0	0	0	0	0	0	0	0	0	0	0	0	0	0	0	0	0	0	0	0
			29500	30500	Non	-	0	0	0	0	0	0	0	0	0	0	0	0	0	0	0	0	0	0	0	0	0	0	0	0	0	0	0	0	0	0	0	0	0	0	0	0	0	0	0	0	0	0	0
			30000	31000	Non	-	0	0	0	0	0	0	0	0	0	0	0	0	0	0	0	0	0	0	0	0	0	0	0	0	0	0	0	0	0	0	0	0	0	0	0	0	0	0	0	0	0	0	0
			30500	31500	Non	-	0	0	0	0	0	0	0	0	0	0	0	0	0	0	0	0	0	0	0	0	0	0	0	0	0	0	0	0	0	0	0	0	0	0	0	0	0	0	0	0	0	0	0
			31000	32000	Non	-	0	0	0	0	0	0	0	0	0	0	0	0	0	0	0	0	0	0	0	0	0	0	0	0	0	0	0	0	0	0	0	0	0	0	0	0	0	0	0	0	0	0	0
			31500	32500	Non	-	0	0	0	0	0	0	0	0	0	0	0	0	0	0	0	0	0	0	0	0	0	0	0	0	0	0	0	0	0	0	0	0	0	0	0	0	0	0	0	0	0	0	0
			32000	33000	Non	-	0	0	0	0	0	0	0	0	0	0	0	0	0	0	0	0	0	0	0	0	0	0	0	0	0	0	0	0	0	0	0	0	0	0	0	0	0	0	0	0	0	0	0
			32500	33500	Non	-	0	0	0	0	0	0	0	0	0	0	0	0	0	0	0	0	0	0	0	0	0	0	0	0	0	0	0	0	0	0	0	0	0	0	0	0	0	0	0	0	0	0	0
			33000	34000	Non	-	0	0	0	0	0	0	0	0	0	0	0	0	0	0	0	0	0	0	0	0	0	0	0	0	0	0	0	0	0	0	0	0	0	0	0	0	0	0	0	0	0	0	0
			33500	34500	Non	-	0	0	0	0	0	0	0	0	0	0	0	0	0	0	0	0	0	0	0	0	0	0	0	0	0	0	0	0	0	0	0	0	0	0	0	0	0	0	0	0	0	0	0
			34000	35000	S. cerevisiae	95.233	0	0	0	0	0	0	0	0	0	0	0	0	0	0	0	0	0	0	0	0	0	0	0	0	0	0	0	0	0	0	0	0	0	0	0	0	0	0	0	0	0	0	0
			34500	35343	S. cerevisiae	95.469	0	0	0	0	0	0	0	0	0	0	0	0	0	0	0	0	0	0	0	0	0	0	0	0	0	0	0	0	0	0	0	0	0	0	0	0	0	0	0	0	0	0	0
58	YN6	4500	0	1000	S. cerevisiae	88.555	87.403	87.403	84.956	84.956	83.165	84.196	90.859	91.176	84.678	85.873	90.859	86.315	86.52	86.52	91.718	91.99	86.43	84.254	84.667	83.115	85.666	85.862	85.714	85.333	89.948	85.986	85.881	84.464	83.643	86.79	86.214	85.92	86.434	87.532	87.647	87.379	86.056	83.982	86.009	87.386	85.994	86.044	86.108
			500	1500	S. cerevisiae	91.295	91.335	91.335	89.895	90.608	90.221	90.383	89.65	89.796	91.143	89.65	89.65	89.553	91.812	89.553	89.587	89.848	90.284	88.929	91.922	91.086	92.049	91.212	91.086	90.606	90.391	0	90.779	88.115	89.959	87.945	90.593	89.966	90.293	89.921	89.956	90.266	90.265	89.421	90.178	90.574	90.164	91.002	90.204
			1000	2000	S. paradoxus	92.33	0	0	0	0	0	0	0	0	0	0	0	0	0	0	0	0	0	0	85.308	85.047	0	85.047	85.308	0	0	0	87.204	0	0	0	0	0	0	0	0	0	0	0	0	0	0	86.857	0
			1500	2500	S. paradoxus	96.703	0	0	0	0	0	0	0	0	0	0	0	0	0	0	0	0	0	0	0	0	0	0	0	0	0	0	0	0	0	0	0	0	0	0	0	0	0	0	0	0	0	0	0
			2000	3000	S. paradoxus	97.8	0	0	0	0	0	0	0	0	0	0	0	0	0	0	0	0	0	0	0	0	0	0	0	0	0	0	0	0	0	0	0	0	0	0	0	0	0	0	0	0	0	0	0
			2500	3500	S. paradoxus	98.002	0	0	0	0	0	0	0	0	0	0	0	0	0	0	0	0	0	0	0	0	0	0	0	0	0	0	0	0	0	0	0	0	0	0	0	0	0	0	0	0	0	0	0
			3000	4000	S. paradoxus	96.597	88.401	88.401	0	88.401	0	0	0	0	0	0	0	0	0	0	0	0	0	0	0	0	0	0	0	0	0	0	0	0	0	89.655	0	0	0	89.655	89.655	0	89.655	0	0	0	0	0	0
			3500	4500	S. paradoxus	95.4	88.401	88.401	0	88.401	0	0	0	0	0	0	0	0	0	0	0	0	0	0	0	0	0	0	0	0	0	0	0	0	0	89.655	0	0	0	89.655	89.655	0	89.655	0	0	0	0	0	0
59	YN3	8500	0	1000	S. cerevisiae	90.889	90.889	90.889	90.889	90.889	90.889	90.889	90.552	90.552	90.552	90.552	90.552	90.552	90.552	90.552	90.552	90.552	90.552	90.552	90.755	90.755	90.755	90.755	90.755	90.755	90.642	90.755	90.223	90.223	90.223	90.223	90.223	90.223	90.223	90.223	90.223	90.223	90.223	90.223	90.223	90.223	90.223	90.223	90.223
			500	1500	S. cerevisiae	90.251	90.399	90.399	90.399	90.399	90.399	90.399	90.694	90.547	90.547	90.547	90.547	90.694	90.694	90.694	90.694	90.694	90.694	90.694	90.251	90.251	90.251	90.251	90.251	90.251	90.251	90.251	89.956	89.956	89.956	89.956	89.956	89.956	89.956	89.956	89.956	89.808	89.956	89.956	89.808	89.956	89.808	89.956	89.956
			1000	2000	S. cerevisiae	85.079	85.079	85.079	85.079	85.079	85.079	85.079	85.079	84.98	84.98	84.98	84.98	84.98	84.98	84.98	84.98	84.98	84.98	84.98	85.178	85.178	85.178	85.178	85.178	85.178	85.277	85.178	84.783	84.783	84.98	84.783	84.684	84.783	84.783	84.783	84.783	84.684	84.783	84.783	84.684	84.783	84.684	84.783	84.783
			1500	2500	S. paradoxus	82.656	0	0	0	0	0	0	0	0	0	0	0	0	0	0	0	0	0	0	0	0	0	0	0	0	0	0	0	0	0	0	0	0	0	0	0	0	0	0	0	0	0	0	0
			2000	3000	S. paradoxus	80.941	0	0	0	0	0	0	0	0	0	0	0	0	0	0	0	0	0	0	0	0	0	0	0	0	0	0	0	0	0	0	0	0	0	0	0	0	0	0	0	0	0	0	0
			2500	3500	Non	-	0	0	0	0	0	0	0	0	0	0	0	0	0	0	0	0	0	0	0	0	0	0	0	0	0	0	0	0	0	0	0	0	0	0	0	0	0	0	0	0	0	0	0
			3000	4000	S. mikatae	90.136	85.135	0	82.83	0	0	0	80.833	0	0	85.625	85.625	85.625	0	0	0	0	85.326	0	0	0	0	0	0	84.636	0	0	0	0	0	0	0	0	0	0	0	0	84.844	0	0	0	0	0	0
			3500	4500	S. mikatae	90.347	0	0	0	0	0	0	0	0	0	0	0	0	0	0	0	0	0	0	0	0	0	0	0	0	0	0	0	0	0	0	0	0	0	0	0	0	0	0	0	0	0	0	0
			4000	5000	Non	-	0	0	0	0	0	0	0	0	0	0	0	0	0	0	0	0	0	0	0	0	0	0	0	0	0	0	0	0	0	0	0	0	0	0	0	0	0	0	0	0	0	0	0
			4500	5500	S. bayanus	83.14	0	0	0	0	0	0	0	0	0	0	0	0	0	0	0	0	0	0	0	0	0	0	0	0	0	0	0	0	0	0	0	0	0	0	0	0	0	0	0	0	0	0	0
			5000	6000	S. bayanus	82.246	0	0	0	0	0	0	0	0	0	0	0	0	0	0	0	0	0	0	0	0	0	0	0	0	0	0	0	0	0	0	0	0	0	0	0	0	0	0	0	0	0	0	0
			5500	6500	L. kluyveri	78.933	0	0	0	0	0	0	0	0	0	0	0	0	0	0	0	0	0	0	0	0	0	0	0	0	0	0	0	0	0	0	0	0	0	0	0	0	0	0	0	0	0	0	0
			6000	7000	L. kluyveri	79.279	0	0	0	0	0	0	0	0	0	0	0	0	0	0	0	0	0	0	0	0	0	0	0	0	0	0	0	0	0	0	0	0	0	0	0	0	0	0	0	0	0	0	0
			6500	7500	S. paradoxus	87.22	84.896	84.547	84.547	84.766	84.547	84.896	85.19	85.19	85.263	85.263	85.263	85.059	85.059	85.132	85.059	85.132	85.059	85.059	85.677	85.677	85.677	85.313	85.677	85.677	85.677	85.313	85.286	84.93	84.802	85.156	84.93	85.156	85.286	85.286	85.286	85.286	84.93	85.286	85.286	85.286	84.93	84.93	85.286
			7000	8000	S. paradoxus	86.533	87.649	87.649	87.649	87.541	87.649	87.649	86.255	86.255	86.255	86.255	86.255	86.155	86.155	86.155	86.155	86.155	86.155	86.155	86.454	86.454	86.355	86.454	86.454	86.454	86.454	86.454	86.155	86.155	86.056	86.056	86.155	86.056	86.155	86.155	86.155	86.155	86.155	86.155	86.155	86.155	86.155	86.155	86.155
			7500	8500	S. cerevisiae	80.957	80.841	80.841	80.841	80.841	80.841	80.841	80.762	80.762	80.762	80.762	80.762	80.664	80.664	80.664	80.762	80.762	80.762	80.762	80.743	80.743	80.645	80.743	80.743	80.743	80.743	80.743	80.762	80.762	80.762	80.762	80.762	80.762	80.762	80.762	80.762	80.762	80.762	80.762	80.762	80.762	80.762	80.762	80.664
			8000	8500	S. cerevisiae	75.191	75.048	75.048	75.048	75.048	75.048	75.048	74.618	74.618	74.618	74.618	74.618	74.427	74.427	74.427	74.618	74.618	74.618	74.618	74.57	74.57	74.57	74.57	74.57	74.57	74.57	74.57	74.809	74.809	74.809	74.809	74.809	74.809	74.809	74.809	74.809	74.809	74.809	74.809	74.809	74.809	74.809	74.809	74.618
60	YN3	5500	0	1000	S. paradoxus	82.51	0	0	0	0	0	0	0	0	0	0	0	0	0	0	0	0	0	0	0	0	0	0	0	0	0	0	0	0	0	0	0	0	0	0	0	0	0	0	0	0	0	0	0
			500	1500	S. paradoxus	81.699	0	0	0	0	0	0	0	0	0	0	0	0	0	0	0	0	0	0	0	0	0	0	0	0	0	0	0	0	0	0	0	0	0	0	0	0	0	0	0	0	0	0	0
			1000	2000	Non	-	0	0	0	0	0	0	0	0	0	0	0	0	0	0	0	0	0	0	0	0	0	0	0	0	0	0	0	0	0	0	0	0	0	0	0	0	0	0	0	0	0	0	0
			1500	2500	Non	-	0	0	0	0	0	0	0	0	0	0	0	0	0	0	0	0	0	0	0	0	0	0	0	0	0	0	0	0	0	0	0	0	0	0	0	0	0	0	0	0	0	0	0
			2000	3000	Non	-	0	0	0	0	0	0	0	0	0	0	0	0	0	0	0	0	0	0	0	0	0	0	0	0	0	0	0	0	0	0	0	0	0	0	0	0	0	0	0	0	0	0	0
			2500	3500	Non	-	0	0	0	0	0	0	0	0	0	0	0	0	0	0	0	0	0	0	0	0	0	0	0	0	0	0	0	0	0	0	0	0	0	0	0	0	0	0	0	0	0	0	0
			3000	4000	Non	-	0	0	0	0	0	0	0	0	0	0	0	0	0	0	0	0	0	0	0	0	0	0	0	0	0	0	0	0	0	0	0	0	0	0	0	0	0	0	0	0	0	0	0
			3500	4500	S. paradoxus	81.046	79.134	79.134	79.171	79.134	79.015	79.051	79.389	79.389	79.351	79.351	79.351	79.351	79.351	79.351	79.389	79.351	79.351	79.389	79.467	79.467	79.429	79.429	79.467	79.467	79.449	79.429	79.368	79.331	79.351	79.351	79.331	78.648	79.389	79.351	79.389	79.351	79.331	79.331	79.351	84.539	84.539	79.389	79.389
			4000	5000	S. cerevisiae	83.784	82.883	82.883	82.88	82.883	82.883	82.981	83.384	83.384	83.283	83.283	83.283	83.283	83.283	83.283	83.384	83.283	83.283	83.384	83.887	83.887	83.784	83.784	83.887	83.887	83.784	83.784	83.585	83.483	83.684	83.684	83.684	83.787	83.787	83.684	83.787	83.684	83.483	83.483	83.684	83.787	83.787	83.787	83.787
			4500	5500	Non	-	0	0	0	0	0	0	0	0	0	0	0	0	0	0	0	0	0	0	0	0	0	0	0	0	0	0	0	0	0	0	0	0	0	0	0	0	0	0	0	0	0	0	0
			5000	5500	Non	-	0	0	0	0	0	0	0	0	0	0	0	0	0	0	0	0	0	0	0	0	0	0	0	0	0	0	0	0	0	0	0	0	0	0	0	0	0	0	0	0	0	0	0
61	YN3	12510	0	1000	S. paradoxus	92.122	0	0	0	0	0	0	0	0	0	0	0	0	0	0	0	0	0	0	0	0	0	0	0	0	0	0	0	0	0	0	0	0	0	0	0	0	0	0	0	0	0	0	0
			500	1500	S. paradoxus	81.232	0	0	0	0	0	0	0	0	0	0	0	0	0	0	0	0	0	0	0	0	0	0	0	0	0	0	0	0	0	0	0	0	0	0	0	0	0	0	0	0	0	0	0
			1000	2000	Non	-	0	0	0	0	0	0	0	0	0	0	0	0	0	0	0	0	0	0	0	0	0	0	0	0	0	0	0	0	0	0	0	0	0	0	0	0	0	0	0	0	0	0	0
			1500	2500	Non	-	0	0	0	0	0	0	0	0	0	0	0	0	0	0	0	0	0	0	0	0	0	0	0	0	0	0	0	0	0	0	0	0	0	0	0	0	0	0	0	0	0	0	0
			2000	3000	Non	-	0	0	0	0	0	0	0	0	0	0	0	0	0	0	0	0	0	0	0	0	0	0	0	0	0	0	0	0	0	0	0	0	0	0	0	0	0	0	0	0	0	0	0
			2500	3500	Non	-	0	0	0	0	0	0	0	0	0	0	0	0	0	0	0	0	0	0	0	0	0	0	0	0	0	0	0	0	0	0	0	0	0	0	0	0	0	0	0	0	0	0	0
			3000	4000	Non	-	0	0	0	0	0	0	0	0	0	0	0	0	0	0	0	0	0	0	0	0	0	0	0	0	0	0	0	0	0	0	0	0	0	0	0	0	0	0	0	0	0	0	0
			3500	4500	Non	-	0	0	0	0	0	0	0	0	0	0	0	0	0	0	0	0	0	0	0	0	0	0	0	0	0	0	0	0	0	0	0	0	0	0	0	0	0	0	0	0	0	0	0
			4000	5000	Non	-	0	0	0	0	0	0	0	0	0	0	0	0	0	0	0	0	0	0	0	0	0	0	0	0	0	0	0	0	0	0	0	0	0	0	0	0	0	0	0	0	0	0	0
			4500	5500	Non	-	0	0	0	0	0	0	0	0	0	0	0	0	0	0	0	0	0	0	0	0	0	0	0	0	0	0	0	0	0	0	0	0	0	0	0	0	0	0	0	0	0	0	0
			5000	6000	Non	-	0	0	0	0	0	0	0	0	0	0	0	0	0	0	0	0	0	0	0	0	0	0	0	0	0	0	0	0	0	0	0	0	0	0	0	0	0	0	0	0	0	0	0
			5500	6500	Non	-	0	0	0	0	0	0	0	0	0	0	0	0	0	0	0	0	0	0	0	0	0	0	0	0	0	0	0	0	0	0	0	0	0	0	0	0	0	0	0	0	0	0	0
			6000	7000	Non	-	0	0	0	0	0	0	0	0	0	0	0	0	0	0	0	0	0	0	0	0	0	0	0	0	0	0	0	0	0	0	0	0	0	0	0	0	0	0	0	0	0	0	0
			6500	7500	Non	-	0	0	0	0	0	0	0	0	0	0	0	0	0	0	0	0	0	0	0	0	0	0	0	0	0	0	0	0	0	0	0	0	0	0	0	0	0	0	0	0	0	0	0
			7000	8000	Non	-	0	0	0	0	0	0	0	0	0	0	0	0	0	0	0	0	0	0	0	0	0	0	0	0	0	0	0	0	0	0	0	0	0	0	0	0	0	0	0	0	0	0	0
			7500	8500	Non	-	0	0	0	0	0	0	0	0	0	0	0	0	0	0	0	0	0	0	0	0	0	0	0	0	0	0	0	0	0	0	0	0	0	0	0	0	0	0	0	0	0	0	0
			8000	9000	S. cerevisiae	85.7	0	0	0	0	0	0	0	0	0	0	0	0	0	0	0	0	0	0	0	0	0	0	0	0	0	0	0	0	0	0	0	0	0	0	0	0	0	0	0	0	0	0	0
			8500	9500	S. cerevisiae	91.3	0	0	0	0	0	0	0	0	0	0	0	0	0	0	0	0	0	0	0	0	0	0	0	0	0	0	0	0	0	0	0	0	0	0	0	0	0	0	0	0	0	0	0
			9000	10000	S. cerevisiae	90	0	0	0	0	0	0	0	0	0	0	0	0	0	0	0	0	0	0	0	0	0	0	0	0	0	0	0	0	0	0	0	0	0	0	0	0	0	0	0	0	0	0	0
			9500	10500	S. cerevisiae	87.5	0	0	0	0	0	0	0	0	0	0	0	0	0	0	0	0	0	0	0	0	0	0	0	0	0	0	0	0	0	0	0	0	0	0	0	0	0	0	0	0	0	0	0
			10000	11000	S. cerevisiae	89.173	0	0	0	0	0	0	0	0	0	0	0	0	0	0	0	0	0	0	0	0	0	0	0	0	0	0	0	0	0	0	0	0	0	0	0	0	0	0	0	0	0	0	0
			10500	11500	S. cerevisiae	91.8	0	0	0	0	0	0	0	0	0	0	0	0	0	0	0	0	0	0	0	0	0	0	0	0	0	0	0	0	0	0	0	0	0	0	0	0	0	0	0	0	0	0	0
			11000	12000	S. cerevisiae	92.394	0	0	0	0	0	0	0	0	0	0	0	0	0	0	0	0	0	0	0	0	0	0	0	0	0	0	0	0	0	0	0	0	0	0	0	0	0	0	0	0	0	0	0
			11500	12500	S. cerevisiae	90.06	0	0	0	0	0	0	0	0	0	0	0	0	0	0	0	0	0	0	0	0	0	0	0	0	0	0	0	0	0	0	0	0	0	0	0	0	0	0	0	0	0	0	0
			12000	12514	Non	-	0	0	0	0	0	0	0	0	0	0	0	0	0	0	0	0	0	0	0	0	0	0	0	0	0	0	0	0	0	0	0	0	0	0	0	0	0	0	0	0	0	0	0
62	JT49.3	11000	0	1000	S. cerevisiae	90.691	0	0	0	0	0	0	0	0	0	0	0	0	0	0	0	0	0	0	0	0	0	0	0	0	0	0	0	0	0	0	0	0	0	0	0	0	0	0	0	0	0	0	0
			500	1500	Non	-	0	0	0	0	0	0	0	0	0	0	0	0	0	0	0	0	0	0	0	0	0	0	0	0	0	0	0	0	0	0	0	0	0	0	0	0	0	0	0	0	0	0	0
			1000	2000	Non	-	0	0	0	0	0	0	0	0	0	0	0	0	0	0	0	0	0	0	0	0	0	0	0	0	0	0	0	0	0	0	0	0	0	0	0	0	0	0	0	0	0	0	0
			1500	2500	Non	-	0	0	0	0	0	0	0	0	0	0	0	0	0	0	0	0	0	0	0	0	0	0	0	0	0	0	0	0	0	0	0	0	0	0	0	0	0	0	0	0	0	0	0
			2000	3000	S. cerevisiae	88.658	0	0	0	0	0	0	0	0	0	0	0	0	0	0	0	0	0	0	0	0	0	0	0	0	0	0	0	0	0	0	0	0	0	0	0	0	0	0	0	0	0	0	0
			2500	3500	S. cerevisiae	90.715	0	0	0	0	0	0	0	0	0	0	0	0	0	0	0	0	0	0	0	0	0	0	0	0	0	0	0	0	0	0	0	0	0	0	0	0	0	0	0	0	0	0	0
			3000	4000	S. cerevisiae	90.01	0	0	0	0	0	0	0	0	0	0	0	0	0	0	0	0	0	0	0	0	0	0	0	0	0	0	0	0	0	0	0	0	0	0	0	0	0	0	0	0	0	0	0
			3500	4500	S. cerevisiae	81.262	0	0	0	0	0	0	0	0	0	0	0	0	0	0	0	0	0	0	0	0	0	0	0	0	0	0	0	0	0	0	0	0	0	0	0	0	0	0	0	0	0	0	0
			4000	5000	S. cerevisiae	81.613	0	0	0	0	0	0	0	0	0	0	0	0	0	0	0	0	0	0	0	0	0	0	0	0	0	0	0	0	0	0	0	0	0	0	0	0	0	0	0	0	0	0	0
			4500	5500	Non	-	0	0	0	0	0	0	0	0	0	0	0	0	0	0	0	0	0	0	0	0	0	0	0	0	0	0	0	0	0	0	0	0	0	0	0	0	0	0	0	0	0	0	0
			5000	6000	Non	-	0	0	0	0	0	0	0	0	0	0	0	0	0	0	0	0	0	0	0	0	0	0	0	0	0	0	0	0	0	0	0	0	0	0	0	0	0	0	0	0	0	0	0
			5500	6500	Non	-	0	0	0	0	0	0	0	0	0	0	0	0	0	0	0	0	0	0	0	0	0	0	0	0	0	0	0	0	0	0	0	0	0	0	0	0	0	0	0	0	0	0	0
			6000	7000	Non	-	0	0	0	0	0	0	0	0	0	0	0	0	0	0	0	0	0	0	0	0	0	0	0	0	0	0	0	0	0	0	0	0	0	0	0	0	0	0	0	0	0	0	0
			6500	7500	S. paradoxus	76.312	0	0	0	0	0	0	0	0	0	0	0	0	0	0	0	0	0	0	0	0	0	0	0	0	0	0	0	0	0	0	0	0	0	0	0	0	0	0	0	0	0	0	0
			7000	8000	S. paradoxus	78.918	0	0	0	0	0	0	0	0	0	0	0	0	0	0	0	0	0	0	0	0	0	0	0	0	0	0	0	0	0	0	0	0	0	0	0	0	0	0	0	0	0	0	0
			7500	8500	S. paradoxus	88.18	86.15	86.183	86.802	86.548	86.118	86.118	86.744	86.449	87.105	86.131	86.548	86.682	88.439	86.165	0	87.368	86.682	86.215	85.882	85.882	85.915	85.882	85.882	86.548	85.915	85.882	87.056	87.31	86.802	86.802	85.981	86.548	86.548	85.882	85.514	86.548	85.981	86.634	0	87.056	86.548	87.435	85.915
			8000	9000	S. cerevisiae	88.341	86.966	87.739	87.739	84.169	87.964	85.535	88.453	88.399	87.472	87.361	83.79	88.453	85.921	88.043	88.861	88.712	88.453	87.802	88.578	88.466	89.16	88.466	89.885	86.667	88.354	88.466	86.765	88.479	88.746	87.5	88.117	88.117	85.214	82.207	88.036	87.709	87.892	88.515	87.901	87.453	87.709	88.117	88.914
			8500	9500	S. cerevisiae	88.502	90.476	90.476	90.476	84.19	90.476	90.476	87.784	92.544	87.784	90.323	83.397	87.784	90.524	90.524	87.958	87.784	87.784	90.524	90.524	90.524	88.876	90.524	91.574	88.259	88.153	90.524	90.309	87.153	90.726	87.304	92.763	87.108	90.361	89.336	92.152	91.516	92.544	90.372	90.524	86.348	87.024	87.108	92.763
			9000	10000	Non	-	0	0	0	0	0	0	0	0	0	0	0	0	0	0	0	0	0	0	0	0	0	0	0	0	0	0	0	0	0	0	0	0	0	0	0	0	0	0	0	0	0	0	0
			9500	10500	Non	-	0	0	0	0	0	0	0	0	0	0	0	0	0	0	0	0	0	0	0	0	0	0	0	0	0	0	0	0	0	0	0	0	0	0	0	0	0	0	0	0	0	0	0
			10000	11000	S. cerevisiae	91.45	0	0	0	0	0	0	0	0	0	0	0	0	0	0	0	0	0	0	0	0	0	0	0	0	0	0	0	0	0	0	0	0	0	0	0	0	0	0	0	0	0	0	0
			10500	11000	S. cerevisiae	91.45	0	0	0	0	0	0	0	0	0	0	0	0	0	0	0	0	0	0	0	0	0	0	0	0	0	0	0	0	0	0	0	0	0	0	0	0	0	0	0	0	0	0	0
63	LJQ131.6	4000	0	1000	S. cerevisiae	90.206	91.362	91.362	91.993	91.362	91.993	91.362	91.391	91.391	91.391	91.391	91.391	91.556	91.556	91.556	91.391	91.556	91.391	91.556	91.376	91.376	91.708	91.376	91.874	91.193	91.708	91.376	89.957	91.009	91.376	91.376	91.708	0	94.048	93.81	91.376	91.708	91.193	94.048	93.81	0	94.286	93.81	91.193
			500	1500	Non	-	0	0	0	0	0	0	0	0	0	0	0	0	0	0	0	0	0	0	0	0	0	0	0	0	0	0	0	0	0	0	0	0	0	0	0	0	0	0	0	0	0	0	0
			1000	2000	S. paradoxus	83.333	82.477	82.477	82.258	82.477	81.797	82.009	0	0	0	0	0	0	0	0	0	0	0	0	81.776	81.776	82.009	81.776	81.776	0	81.776	81.776	0	0	0	0	0	0	0	0	0	0	0	0	0	0	0	0	0
			1500	2500	S. paradoxus	84.989	81.621	81.621	81.519	81.621	81.293	81.393	0	0	0	0	0	0	0	0	0	0	0	0	81.186	81.044	81.179	81.186	81.186	0	80.841	81.186	0	0	0	0	0	0	0	0	0	0	0	0	0	0	0	0	0
			2000	3000	S. cerevisiae	89.829	88.616	88.616	88.616	88.616	88.616	88.616	87.937	87.937	87.937	87.937	87.937	0	0	0	0	0	0	0	90.871	0	0	0	88.792	0	0	88.978	0	0	88.522	0	0	0	0	0	88.522	0	0	0	0	0	0	0	88.522
			2500	3500	S. cerevisiae	89.693	90.139	90.139	90.139	90.139	90.04	90.04	87.164	87.164	88.966	89.751	88.834	89.782	90.321	89.782	89.782	89.782	89.782	89.782	91.845	93.211	93.211	93.14	90.05	90.501	93.211	90.106	89.881	88.987	90.079	88.095	89.881	88.955	88.955	89.871	89.98	89.871	89.881	89.871	89.871	88.867	89.871	89.871	89.98
			3000	4000	S. pastorianus	91.313	93.409	93.409	92.725	92.693	92.593	90.891	90.691	90.19	93.014	93.293	93.014	93.193	90.619	93.193	93.193	93.193	93.193	93.193	93.325	93.644	93.644	93.615	93	92.216	93.644	91.916	93.293	92.361	92.108	91.443	93.293	92.354	92.354	93.293	93.193	93.293	93.293	93.293	93.293	92.346	93.293	93.293	93.193
			3500	4000	S. cerevisiae	92.8	90.8	90.8	90.8	92.771	92.771	93.166	94	93.976	94	94	94	94	93.976	93.988	94	93.976	94	94	94.2	94.2	94.534	94.534	94.534	94.2	94.2	94.2	94	94	94	94	94.6	94	94	94	94	94	94	94	94	94.8	94	94	94
64	WJZ1.2	3000	0	1000	L. kluyveri	87.549	85.62	85.545	85.62	85.545	85.733	85.882	85.752	85.677	85.677	85.677	85.677	85.752	86.301	85.677	85.655	86.577	88.984	85.356	85.677	85.677	85.677	85.677	85.677	85.328	85.965	0	85.62	85.62	85.545	85.545	85.884	85.545	85.545	85.545	86.95	89.085	88.505	85.639	85.752	85.488	0	85.457	85.677
			500	1500	L. kluyveri	81.494	82.546	82.422	81.943	81.861	82.677	82.338	86.477	86.477	86.477	86.477	83.473	83.856	86.655	82.552	86.299	82.073	84.039	86.299	82.468	83.058	82.552	82.468	82.468	83.566	86.477	0	86.477	86.477	86.477	86.477	82.546	86.299	86.477	86.477	86.477	83.529	83.746	82.677	86.655	86.299	0	82.677	82.422
			1000	2000	L. kluyveri	88.491	89.474	89.474	89.474	89.474	85.961	84.729	89.181	89.181	89.181	89.181	89.181	89.766	0	89.766	89.766	0	89.149	89.474	85.222	0	85.222	85.567	85.222	86.425	0	85.222	85.961	85.961	0	0	89.474	0	89.474	85.961	0	87.218	86.367	86.453	89.766	89.474	0	85.961	0
			1500	2500	S. cerevisiae	89.716	92.195	92.195	92.195	92.195	90.271	89.706	92.073	92.073	92.073	92.073	92.073	92.317	0	92.317	92.317	94.048	91.477	92.195	90.045	0	87.097	90.3	90.045	90.045	94.048	90.045	90.385	90.385	93.429	94.048	92.195	93.926	92.195	90.385	0	89.656	91.375	90.611	92.317	92.195	0	90.385	94.048
			2000	3000	S. cerevisiae	83.637	87.145	87.145	87.145	87.145	86.686	86.667	86.924	86.924	86.924	87.073	86.924	86.924	0	86.924	94.142	94.142	86.834	94.142	86.834	0	80	86.815	86.834	86.815	87.519	86.834	94.142	94.142	93.946	94.142	94.142	94.142	94.142	94.142	0	80.4	86.834	86.944	87.073	94.142	76.812	86.795	86.834
			2500	3000	S. cerevisiae	77.096	80.488	78.834	78.694	77.019	80.488	77.311	79.615	79.839	79.839	77.019	77.215	77.495	0	77.495	0	77.59	77.386	0	77.234	0	77.035	77.234	77.234	77.035	0	77.234	79.11	79.11	0	0	77.215	0	77.215	0	0	76.812	77.019	77.167	0	0	76.812	0	0
65	BJ4	3000	0	1000	S. paradoxus	92.593	88.147	88.147	88.147	88.147	88.347	88.048	88.3	88.3	88.3	88.3	88.3	88.3	88.3	88.3	88.3	88.3	88.3	88.3	89.2	89.2	89.2	89.1	89.2	89.1	88.048	89.2	89.2	89.2	89.1	89.2	89.2	89.2	89.2	89.2	89.2	89	89.1	89.2	89	89.1	89	89.2	89.2
			500	1500	S. paradoxus	90.882	82.864	82.864	82.864	82.864	83.109	82.742	88.971	88.028	88.028	88.028	88.971	88.971	88.028	88.971	88.028	88.028	88.971	88.028	0	0	0	0	0	0	82.987	0	0	0	0	0	0	0	0	0	0	0	0	0	0	0	0	0	0
			1000	2000	S. paradoxus	89.442	0	0	0	0	0	0	0	0	0	0	0	0	0	0	0	0	0	0	0	0	0	0	0	0	0	0	0	0	0	0	0	0	0	0	0	0	0	0	0	0	0	0	0
			1500	2500	S. paradoxus	92.177	82.525	82.525	82.525	82.525	82.525	82.525	83.021	83.021	83.021	83.021	83.021	83.021	83.021	83.021	83.021	83.021	83.021	83.021	0	0	0	0	0	0	81.941	0	0	0	0	0	0	0	0	0	0	0	0	0	0	0	0	0	0
			2000	3000	S. paradoxus	91.391	88.511	88.511	88.412	88.511	88.511	88.511	85.886	85.886	85.886	85.886	85.886	85.886	85.886	85.886	85.886	85.886	85.886	85.886	88.2	88.2	88.1	88.1	88.2	88.1	88.611	88.2	88.2	88.2	88.2	88.2	88	87.9	88	88	88	88.2	88.2	88.2	88.2	88.1	88.2	88	88
			2500	3001	S. pastorianus	91.2	92	92	91.8	92	92	92	86.318	88.274	88.274	88.274	86.318	86.318	88.274	86.318	88.274	88.274	86.318	88.274	91	91	91	90.8	91	90.8	92.2	91	91.2	91.2	91.2	91.2	90.8	90.6	90.6	90.6	90.6	91.2	91.2	91	91.2	91	91.2	90.6	90.6
66	SX10	6000	0	1000	S. cerevisiae	89.253	89.236	89.236	89.236	89.236	89.236	89.236	91.232	91.232	91.232	91.232	91.232	91.232	91.232	91.232	91.232	91.232	91.232	91.114	90.426	90.426	90.426	90.426	90.476	90.426	90.426	90.426	90.426	90.426	90.426	90.319	90.426	90.426	90.426	90.426	90.426	90.426	90.669	90.307	90.426	90.544	90.774	90.426	90.426
			500	1500	S. pastorianus	87.3	85.268	85.148	85.148	85.148	85.268	85.263	87.13	87.263	87.13	87.263	87.13	87.37	87.37	87.37	87.263	87.13	87.13	87.044	86.259	86.386	86.386	86.386	86.386	86.259	86.259	86.259	86.605	86.605	86.386	86.476	86.605	86.386	86.386	86.259	86.259	86.259	86.04	86.166	86.386	86.606	86.259	86.259	86.386
			1000	2000	S. cerevisiae	89.909	91.545	91.424	91.424	91.424	91.545	91.22	91.909	92.033	91.909	92.033	91.909	92.131	92.131	92.131	92.033	91.909	91.909	92.033	91.909	92.033	92.033	92.033	92.033	91.909	91.909	91.909	92.033	92.033	91.87	91.909	92.033	91.87	91.87	91.748	91.748	91.748	91.748	91.87	91.87	91.87	91.748	91.748	91.87
			1500	2500	S. cerevisiae	89.99	89.89	89.89	89.89	89.89	89.89	89.79	90.09	90.09	90.09	90.09	90.09	90.09	90.09	90.09	90.09	90.09	90.09	90.09	90.09	90.09	90.09	90.09	90.09	90.09	90.09	90.09	89.99	89.99	89.99	89.99	89.99	89.99	89.99	89.99	89.99	89.99	89.99	89.99	89.99	89.99	89.99	89.99	89.99
			2000	3000	S. cerevisiae	89.211	88.922	88.922	88.922	88.922	88.922	88.822	89.111	89.111	89.111	89.111	89.111	89.011	89.011	89.011	89.111	89.111	89.111	89.011	89.011	89.011	89.111	89.111	89.011	89.111	89.111	89.011	89.111	89.111	89.111	89.111	89.111	89.111	89.111	89.111	89.211	89.011	89.211	89.111	89.011	89.111	89.011	89.011	89.111
			2500	3500	S. pastorianus	83.208	82.688	82.688	82.688	82.688	82.688	82.599	83.1	83.1	83.1	83.1	83.1	82.992	82.992	82.992	83.1	83.1	83.1	82.992	82.992	82.992	83.1	83.1	83.224	83.1	83.1	82.992	83.1	83.1	83.1	83.1	83.1	83.1	83.1	83.1	83.208	82.992	83.208	83.1	82.992	83.1	82.992	82.992	83.1
			3000	4000	Non	-	0	0	0	0	0	0	0	0	0	0	0	0	0	0	0	0	0	0	0	0	0	0	0	0	0	0	0	0	0	0	0	0	0	0	0	0	0	0	0	0	0	0	0
			3500	4500	S. paradoxus	83.576	0	0	0	0	0	0	0	0	0	0	0	0	0	0	0	0	0	0	0	0	0	0	0	0	0	0	0	0	0	0	0	0	0	0	0	0	0	0	0	0	0	0	0
			4000	5000	S. paradoxus	90.254	85.115	84.299	84.299	84.299	85.115	85.386	81.175	81.175	81.175	81.175	81.175	81.275	81.275	81.275	81.275	81.275	81.275	81.275	81.238	85.032	85.032	85.032	85.032	81.238	81.238	81.238	85.032	85.032	85.032	81.238	85.032	84.903	85.032	81.238	81.337	81.238	81.238	84.903	85.032	85.032	81.238	81.238	85.032
			4500	5500	S. paradoxus	96.803	84.471	84.471	84.57	84.471	84.471	84.57	84.911	84.911	84.911	84.911	84.911	85.01	85.01	85.01	85.01	85.01	85.01	85.01	85.277	85.277	85.277	85.277	85.277	85.277	85.277	85.277	85.178	85.178	85.178	85.178	85.277	85.277	85.277	85.277	85.375	85.277	85.277	85.178	85.277	85.178	85.277	85.277	85.277
			5000	6000	S. paradoxus	94.616	88.523	88.458	88.458	88.458	88.423	88.423	88.856	88.922	88.856	88.922	88.856	88.856	88.856	88.922	88.922	88.856	88.856	88.922	89.364	89.432	88.538	89.432	89.432	89.364	89.364	89.364	89.531	89.531	89.432	89.364	89.531	89.531	89.531	89.463	89.463	89.463	89.364	89.531	89.531	89.432	89.463	89.463	89.531
			5500	6000	S. cerevisiae	90.843	91.235	91.235	91.235	91.235	91.036	91.235	91.833	91.833	91.833	91.833	91.833	91.833	91.833	91.833	91.833	91.833	91.833	91.833	92.445	92.445	90.625	92.445	92.445	92.445	92.445	92.445	92.644	92.644	92.644	92.644	92.644	92.644	92.644	92.644	92.644	92.644	92.445	92.644	92.644	92.644	92.644	92.644	92.644
67	BT1.1	3000	0	1000	S. cerevisiae	83.926	0	0	0	0	0	0	0	0	0	0	0	0	0	0	0	0	0	0	0	0	0	0	0	0	0	0	0	0	0	0	0	0	0	0	0	0	0	0	0	0	0	0	0
			500	1500	S. cerevisiae	82.114	0	0	0	0	0	0	0	0	0	0	0	0	0	0	0	0	0	0	0	0	0	0	0	0	0	0	0	0	0	0	0	0	0	0	0	0	0	0	0	0	0	0	0
			1000	2000	S. cerevisiae	82.588	0	0	0	0	0	0	0	0	0	0	0	0	0	0	0	0	0	0	0	0	0	0	0	0	0	0	0	0	0	0	0	0	0	0	0	0	0	0	0	0	0	0	0
			1500	2500	S. cerevisiae	89.775	0	0	0	0	0	0	0	0	0	0	0	0	0	0	0	0	0	0	0	0	0	0	0	0	0	0	0	0	0	0	0	0	0	0	0	0	0	0	0	0	0	0	0
			2000	3000	S. cerevisiae	92.36	0	0	0	0	0	0	0	0	0	0	0	0	0	0	0	0	0	0	0	0	0	0	0	0	0	0	0	0	0	0	0	0	0	0	0	0	0	0	0	0	0	0	0
68	BT3	14500	0	1000	Non	-	0	0	0	0	0	0	0	0	0	0	0	0	0	0	0	0	0	0	0	0	0	0	0	0	0	0	0	0	0	0	0	0	0	0	0	0	0	0	0	0	0	0	0
			500	1500	Non	-	0	0	0	0	0	0	0	0	0	0	0	0	0	0	0	0	0	0	0	0	0	0	0	0	0	0	0	0	0	0	0	0	0	0	0	0	0	0	0	0	0	0	0
			1000	2000	Non	-	0	0	0	0	0	0	0	0	0	0	0	0	0	0	0	0	0	0	0	0	0	0	0	0	0	0	0	0	0	0	0	0	0	0	0	0	0	0	0	0	0	0	0
			1500	2500	Non	-	0	0	0	0	0	0	0	0	0	0	0	0	0	0	0	0	0	0	0	0	0	0	0	0	0	0	0	0	0	0	0	0	0	0	0	0	0	0	0	0	0	0	0
			2000	3000	S. cerevisiae	83.814	0	0	0	0	0	0	0	0	0	0	0	0	0	0	0	0	0	0	0	0	0	0	0	0	0	0	0	0	0	0	0	0	0	0	0	0	0	0	0	0	0	0	0
			2500	3500	S. cerevisiae	83.164	0	0	0	0	0	0	0	0	0	0	0	0	0	0	0	0	0	0	0	0	0	0	0	0	0	0	0	0	0	0	0	0	0	0	0	0	0	0	0	0	0	0	0
			3000	4000	S. cerevisiae	82.919	0	0	0	0	0	0	0	0	0	0	0	0	0	0	0	0	0	0	0	0	0	0	0	0	0	0	0	0	0	0	0	0	0	0	0	0	0	0	0	0	0	0	0
			3500	4500	S. cerevisiae	87.236	0	0	0	0	0	0	0	0	0	0	0	0	0	0	0	0	0	0	0	0	0	0	0	0	0	0	0	0	0	0	0	0	0	0	0	0	0	0	0	0	0	0	0
			4000	5000	S. cerevisiae	90.447	0	0	0	0	0	0	0	0	0	0	0	0	0	0	0	0	0	0	0	0	0	0	0	0	0	0	0	0	0	0	0	0	0	0	0	0	0	0	0	0	0	0	0
			4500	5500	S. cerevisiae	90.2	0	0	0	0	0	0	0	0	0	0	0	0	0	0	0	0	0	0	0	0	0	0	0	0	0	0	0	0	0	0	0	0	0	0	0	0	0	0	0	0	0	0	0
			5000	6000	S. cerevisiae	87.733	0	0	0	0	0	0	0	0	0	0	0	0	0	0	0	0	0	0	0	0	0	0	0	0	0	0	0	0	0	0	0	0	0	0	0	0	0	0	0	0	0	0	0
			5500	6500	S. cerevisiae	90.49	0	0	0	0	0	0	0	0	0	0	0	0	0	0	0	0	0	0	0	0	0	0	0	0	0	0	0	0	0	0	0	0	0	0	0	0	0	0	0	0	0	0	0
			6000	7000	S. cerevisiae	92.389	0	0	0	0	0	0	0	0	0	0	0	0	0	0	0	0	0	0	0	0	0	0	0	0	0	0	0	0	0	0	0	0	0	0	0	0	0	0	0	0	0	0	0
			6500	7500	S. cerevisiae	89.264	0	0	0	0	0	0	0	0	0	0	0	0	0	0	0	0	0	0	0	0	0	0	0	0	0	0	0	0	0	0	0	0	0	0	0	0	0	0	0	0	0	0	0
			7000	8000	S. cerevisiae	84.604	0	0	0	0	0	0	0	0	0	0	0	0	0	0	0	0	0	0	0	0	0	0	0	0	0	0	0	0	0	0	0	0	0	0	0	0	0	0	0	0	0	0	0
			7500	8500	Non	-	0	0	0	0	0	0	0	0	0	0	0	0	0	0	0	0	0	0	0	0	0	0	0	0	0	0	0	0	0	0	0	0	0	0	0	0	0	0	0	0	0	0	0
			8000	9000	Non	-	0	0	0	0	0	0	0	0	0	0	0	0	0	0	0	0	0	0	0	0	0	0	0	0	0	0	0	0	0	0	0	0	0	0	0	0	0	0	0	0	0	0	0
			8500	9500	Non	-	0	0	0	0	0	0	0	0	0	0	0	0	0	0	0	0	0	0	0	0	0	0	0	0	0	0	0	0	0	0	0	0	0	0	0	0	0	0	0	0	0	0	0
			9000	10000	S. cerevisiae	83.117	0	0	0	0	0	0	0	0	0	0	0	0	0	0	0	0	0	0	0	0	0	0	0	0	0	0	0	0	0	0	0	0	0	0	0	0	0	0	0	0	0	0	0
			9500	10500	S. cerevisiae	84.87	0	0	0	0	0	0	0	0	0	0	0	0	0	0	0	0	0	0	0	0	0	0	0	0	0	0	0	0	0	0	0	0	0	0	0	0	0	0	0	0	0	0	0
			10000	11000	Non	-	0	0	0	0	0	0	0	0	0	0	0	0	0	0	0	0	0	0	0	0	0	0	0	0	0	0	0	0	0	0	0	0	0	0	0	0	0	0	0	0	0	0	0
			10500	11500	S. cerevisiae	83.025	0	0	0	0	0	0	0	0	0	0	0	0	0	0	0	0	0	0	0	0	0	0	0	0	0	0	0	0	0	0	0	0	0	0	0	0	0	0	0	0	0	0	0
			11000	12000	S. cerevisiae	84.058	0	0	0	0	0	0	0	0	0	0	0	0	0	0	0	0	0	0	0	0	0	0	0	0	0	0	0	0	0	0	0	0	0	0	0	0	0	0	0	0	0	0	0
			11500	12500	Non	-	0	0	0	0	0	0	0	0	0	0	0	0	0	0	0	0	0	0	0	0	0	86.722	0	86.722	86.722	0	0	0	0	0	0	0	0	0	0	0	0	0	0	0	0	0	0
			12000	13000	S. cerevisiae	80.207	0	0	0	0	0	0	0	0	0	0	0	0	0	0	0	0	0	0	0	0	0	90.236	0	90.236	90.236	0	0	0	0	0	0	0	0	0	0	0	0	0	0	0	0	0	0
			12500	13500	S. cerevisiae	80.742	0	0	0	0	0	0	0	0	0	0	0	0	0	0	0	0	0	0	0	0	0	95.596	0	95.596	95.696	0	0	0	0	0	0	0	0	0	0	0	0	0	0	0	0	0	0
			13000	14000	Non	-	0	0	0	0	0	0	0	0	0	0	0	0	0	0	0	0	0	0	0	0	0	97.6	0	97.6	98	0	0	0	0	0	0	0	0	0	0	0	0	0	0	0	0	0	0
			13500	14500	Non	-	0	0	0	0	0	0	0	0	0	0	0	0	0	0	0	0	0	0	0	0	0	98.8	0	98.8	99.1	0	0	0	0	0	0	0	0	0	0	0	0	0	0	0	0	0	0
			14000	14500	Non	-	0	0	0	0	0	0	0	0	0	0	0	0	0	0	0	0	0	0	0	0	0	99.398	0	99.398	99.398	0	0	0	0	0	0	0	0	0	0	0	0	0	0	0	0	0	0
69	FJ4	5980	0	1000	Non	-	0	0	0	0	0	0	0	0	0	0	99.805	0	99.805	99.613	99.613	100	0	99.613	0	0	0	0	0	0	0	0	0	0	0	0	0	0	0	0	0	0	0	0	0	0	0	0	0
			500	1500	S. kudriavzevii	96.875	76.471	0	0	0	0	0	0	0	0	0	99.8	0	99.9	99.9	99.9	100	0	99.8	0	0	0	0	0	0	92.866	0	0	0	92.929	0	0	0	0	0	0	0	0	0	0	0	0	0	0
			1000	2000	S. kudriavzevii	96.875	79.284	0	0	0	0	0	0	0	0	0	99.9	0	100	100	100	100	0	99.9	0	74.476	0	0	0	0	96.239	0	0	0	96.524	74.476	0	0	0	0	0	0	0	0	0	0	0	0	0
			1500	2500	Non	-	0	0	0	0	0	0	0	0	0	0	100	0	100	100	100	100	0	100	0	76.415	0	0	0	0	93.932	0	0	0	95.32	76.101	0	0	0	0	0	0	0	0	0	0	0	0	0
			2000	3000	Non	-	0	0	0	0	0	0	0	0	0	0	100	0	100	100	100	100	0	100	0	0	0	0	0	0	94.489	0	0	0	94.502	0	0	0	0	0	0	0	0	0	0	0	0	0	0
			2500	3500	Non	-	0	0	0	0	0	0	0	0	0	0	100	0	100	100	98	100	0	100	0	0	0	0	0	0	97.297	0	0	0	94.657	0	0	0	0	0	0	0	0	0	0	0	0	0	0
			3000	4000	Non	-	0	0	0	0	0	0	0	0	0	0	99.741	0	99.741	99.741	97.15	99.741	0	99.741	0	0	0	0	0	0	0	0	0	0	92.872	0	0	0	0	0	0	0	0	0	0	0	0	0	0
			3500	4500	Non	-	0	0	0	0	0	0	0	0	0	79.412	99.333	0	99.333	99.333	99.333	99.333	0	99.333	0	0	0	0	0	0	98.276	0	79.412	0	98.316	0	0	0	0	0	0	0	0	0	0	0	0	0	0
			4000	5000	Non	-	0	0	0	0	0	0	0	0	0	79.116	99.693	0	99.666	99.693	99.693	99.693	0	99.693	0	78.117	0	0	0	0	97.039	0	78.105	0	97.243	79.045	0	0	0	0	0	0	0	0	0	0	77.544	0	0
			4500	5500	Non	-	0	0	0	0	0	0	0	0	0	74.963	100	0	100	100	100	100	0	100	0	77.576	0	0	0	0	97.005	0	76.458	0	96.507	77.916	0	0	0	0	0	0	0	0	0	0	77.051	0	0
			5000	5980	Non	-	0	0	0	0	0	0	0	0	0	77.835	99.882	0	100	99.773	100	99.882	0	100	0	78.351	0	0	0	0	96.386	0	0	0	96.518	78.608	0	0	0	0	0	0	0	0	0	0	78.866	0	0
70	2.1392	2500	0	1000	S. mikatae	87.849	0	0	0	0	0	0	0	0	0	0	0	0	0	0	0	0	0	0	0	0	0	0	0	0	0	0	0	0	0	0	0	0	0	0	0	0	0	0	0	0	0	0	0
			500	1500	S. mikatae	88.277	0	0	0	0	0	0	0	0	0	0	0	0	0	0	0	0	0	0	0	0	0	0	0	0	0	0	0	0	0	0	0	0	0	0	0	0	0	0	0	0	0	0	0
			1000	2000	S. mikatae	90.904	0	0	0	0	0	0	0	0	0	0	0	0	0	0	0	0	0	0	0	0	0	0	0	0	0	0	0	0	0	0	0	0	0	0	0	0	0	0	0	0	0	0	0
			1500	2500	S. mikatae	94.185	76.771	76.771	0	0	96.338	0	97.436	97.436	97.721	97.721	97.436	90.546	97.436	99.298	97.721	98.006	90.546	97.436	0	0	0	82.463	0	90.336	0	0	90.167	78.822	0	0	0	0	78.887	0	0	89.749	0	0	0	89.958	88.076	88.076	97.143
			2000	2501	S. mikatae	92.786	84.665	84.665	0	0	96.338	0	97.436	97.436	97.721	97.721	97.436	90.546	97.436	99.298	97.721	98.006	90.546	97.436	0	0	0	90.336	0	90.336	0	0	90.167	86.835	0	0	0	0	87.059	0	0	89.749	0	0	0	89.958	88.076	88.076	97.143
71	BJ7	2321	0	1000	S. mikatae	89.99	89.527	89.527	89.704	89.704	89.527	89.704	90.488	90.421	90.306	90.294	91.435	90.306	90.734	90.306	90.294	90.294	90.476	90.421	89.959	89.959	99.682	90.365	90.234	90.347	99.3	89.959	89.783	91.686	89.008	89.783	97.756	89.655	88.158	89.833	0	89.96	97.781	89.783	89.961	89.783	97.304	89.045	89.846
			500	1500	S. mikatae	91.081	88.526	88.526	88.786	88.786	88.526	88.786	91.468	93.664	91.177	0	0	91.177	93.593	91.177	88.91	88.91	89.175	0	99.063	98.644	99.301	98.637	98.616	97.136	99.001	98.59	99.79	0	93.521	89.303	99.8	91.432	91.432	91.726	0	90.188	99.8	93.733	90.16	93.113	95.108	94.017	90.356
			1000	2000	S. cerevisiae	89.409	90.378	90.378	90.256	90.378	86.455	87.024	88.604	89.086	87.543	88.679	88.571	87.86	87.415	87.86	0	89.333	89.173	89.749	95.855	98.841	98.673	95.809	95.03	98.905	97.937	95.064	99.198	89.068	86.313	89.333	95.709	89.765	92.427	89.13	91.267	88.868	95.643	90.636	91.121	90.155	90.636	89.892	90.18
			1500	2321	S. cerevisiae	89.796	89.263	89.581	89.568	89.753	85.172	85.392	83.957	84.35	87.656	88.439	86.383	86.497	86.634	86.701	0	89.785	90.221	86.736	87.255	84.87	86.767	88.636	90.729	87.446	89.402	91.185	89.672	89.315	88.116	90.361	89.642	89.529	90.727	89.426	89.593	89.387	88.228	88.889	89.729	92.17	89.351	88.529	89.714
72	FJSA40.2	1500	0	1000	S. paradoxus	96.047	80.572	80.572	80.453	80.572	80.572	80.572	94.106	94.106	94.106	94.106	94.106	94.106	80.572	94.106	80.572	80.572	80.572	94.106	94.3	94.3	80.676	80.435	94.3	80.193	80.691	94.3	80.334	80.334	80.144	80.453	80.334	80.334	94.2	94.2	94.2	80.572	80.572	94.2	80.572	80.334	93.1	80.572	80.453
			500	1500	S. paradoxus	89.474	80.437	80.48	80.251	80.437	80.355	80.355	95.105	95.105	95.105	95.105	95.105	95.105	81.505	95.105	81.505	81.505	81.505	95.105	95.4	95.4	79.671	79.671	95.4	79.508	80.689	95.4	80.167	80.167	80.084	80.271	80.333	80.333	95.4	95.4	95.4	80.355	80.355	95.4	80.355	80.333	94.3	80.355	80.271
			1000	1501	S. cerevisiae	95.526	82.353	82.353	82.198	82.353	82.096	82.096	98.4	98.4	98.4	98.4	98.4	98.4	84.498	98.4	84.615	84.498	84.615	98.4	98.6	98.6	82.571	82.571	98.6	82.571	82.571	98.6	82.096	82.198	82.353	82.096	82.571	82.571	98.4	98.4	98.4	82.198	82.198	98.4	82.198	82.571	98.2	82.198	82.096
73	FJ11	1500	0	1000	S. paradoxus	96.915	80.781	80.781	80.681	80.781	80.781	80.781	94.505	94.505	94.505	94.505	94.505	94.505	81.718	94.505	81.718	81.718	81.718	94.505	94.7	94.7	79.644	79.447	94.7	80.6	80.681	94.7	80.581	80.581	80.321	80.681	80.38	80.38	94.5	94.5	94.5	80.781	80.781	94.5	80.781	80.38	93.4	80.781	80.681
			500	1500	S. paradoxus	99.601	81.911	81.911	81.911	81.911	81.911	81.911	96.8	96.8	96.8	96.8	96.8	96.8	81.911	96.8	81.911	81.911	81.911	96.8	96.8	96.8	81.911	81.301	96.8	81.301	82.114	96.8	81.707	81.707	81.911	81.707	81.911	81.911	96.6	96.6	96.6	81.911	81.911	96.6	81.911	81.911	96.4	81.911	81.707
			1000	1500	S. paradoxus	97.61	0	0	0	0	0	0	97.395	97.395	97.395	97.395	97.395	97.395	0	97.395	0	0	0	97.395	97.395	97.395	0	0	97.395	0	0	97.395	0	0	0	0	0	0	97.395	97.395	97.395	0	0	97.395	0	0	97.395	0	0
74	BJ28	1500	0	1000	Non	-	98.288	98.288	0	98.288	0	0	98.8	98.8	98.7	98.7	98.8	98.7	98.7	98.7	98.6	98.6	98.6	0	98.891	98.891	0	0	98.891	0	99.093	98.891	0	0	0	0	98.6	0	0	98.387	98.6	0	0	0	0	0	0	98.891	0
			500	1500	S. mikatae	79.199	98.601	98.601	0	98.601	0	0	98.8	98.8	99.1	99.1	98.8	99.1	99.1	99.1	98.9	98.9	98.9	0	99.2	99.2	0	0	99.2	0	99.1	99.2	0	0	0	0	98.9	0	0	99.4	98.9	0	0	0	0	0	0	99.2	0
			1000	1500	S. mikatae	82.593	99.2	99.2	0	99.2	0	0	99	99	99.6	99.6	99	99.6	99.6	99.6	99.4	99.4	99.4	0	99.2	99.2	0	0	99.2	0	99.4	99.2	0	0	0	0	99.4	0	0	100	99.4	0	0	0	0	0	0	99.6	0
75	HN15	6560	0	1000	S. paradoxus	95.389	83.228	83.228	82.965	83.228	83.281	83.228	0	0	0	0	0	0	0	0	0	0	0	0	0	0	0	0	0	90.281	0	0	90.226	0	0	0	89.99	90.151	0	0	88.148	90.226	89.873	90.226	0	0	88.126	90.226	88.327
			500	1500	S. paradoxus	94.716	0	0	0	0	0	0	0	0	0	0	0	0	0	0	0	0	0	0	0	0	0	0	0	0	0	0	0	0	0	0	0	0	0	0	0	0	0	0	0	0	0	0	0
			1000	2000	S. paradoxus	94.792	98.645	98.645	0	98.645	0	81.098	0	0	0	81.716	0	0	0	0	0	0	0	0	0	0	0	0	0	0	0	0	94.565	94.565	98.864	96.235	0	99.432	97.17	96.235	96.235	0	96.235	97.375	0	97.487	0	0	0
			1500	2500	S. paradoxus	97.896	99.198	99.198	0	99.198	0	0	0	0	0	0	0	0	0	0	0	0	0	0	0	0	0	0	0	0	0	0	96.8	97.074	98.861	97.4	0	99.658	98.35	97.4	97.4	0	97.4	98.85	0	98.67	0	0	0
			2000	3000	S. paradoxus	98.9	99.3	99.3	0	99.3	0	0	0	0	0	0	0	0	0	0	0	0	0	0	0	0	0	0	0	0	0	0	99.4	99.4	99.3	99.4	0	99.7	99.6	99.4	99.4	0	99.4	99.7	0	99.7	0	0	0
			2500	3500	S. paradoxus	97.194	97.8	97.8	0	97.8	0	0	0	0	0	0	0	0	0	0	0	0	0	0	0	0	0	0	0	0	0	0	98.191	98.191	97.889	98.191	0	97.085	97.085	98.392	98.392	0	98.291	97.085	0	97.085	0	0	0
			3000	4000	S. paradoxus	95.992	96.1	96.1	0	96.1	0	0	0	0	0	0	0	0	0	0	0	0	0	0	0	0	0	0	0	0	0	0	96	96	95.7	96	0	94.7	94.9	96.2	96.2	0	96.1	94.7	0	94.7	0	0	0
			3500	4500	S. paradoxus	96.748	95.612	95.612	0	95.612	0	0	0	0	0	0	0	0	0	0	0	0	0	0	0	0	0	0	0	0	0	0	95.777	95.777	95.475	96.117	0	95.611	95.925	95.777	95.777	0	95.777	95.666	0	95.611	0	0	0
			4000	5000	S. paradoxus	92.199	89.696	89.696	0	89.696	0	0	0	0	0	0	0	84.813	0	0	0	0	0	0	0	0	0	0	0	85.083	0	0	0	0	0	91.446	0	0	0	91.414	91.414	0	91.414	0	0	0	0	0	0
			4500	5500	S. paradoxus	91.707	0	0	0	0	0	0	0	0	0	0	0	0	0	0	0	0	0	0	0	0	0	0	0	0	0	0	0	0	0	0	0	0	0	0	0	0	0	0	0	0	0	0	0
			5000	6000	Non	-	0	0	0	0	0	0	0	0	0	0	0	0	0	0	0	0	0	0	0	0	0	0	0	0	0	0	0	0	0	0	0	0	0	0	0	0	0	0	0	0	0	0	0
			5500	6500	Non	-	0	0	0	0	0	0	0	0	0	0	0	0	0	0	0	0	0	0	0	0	0	0	0	0	0	0	0	0	0	0	0	0	0	0	0	0	0	0	0	0	0	0	0
			6000	6560	Non	-	0	0	0	0	0	0	0	0	0	0	0	0	0	0	0	0	0	0	0	0	0	0	0	0	0	0	0	0	0	0	0	0	0	0	0	0	0	0	0	0	0	0	0
76	BJ10	7000	0	1000	S. paradoxus	94.444	97.626	0	0	97.626	97.626	0	0	0	0	0	0	0	0	0	0	0	0	0	0	0	0	0	0	0	0	0	99.503	0	99.407	99.149	0	98.475	0	98.257	99.259	98.405	99.704	0	99.064	99.08	97.472	99.407	0
			500	1500	S. paradoxus	94.312	98.7	0	0	98.7	98.7	0	0	0	0	0	0	0	0	0	0	0	0	0	0	0	0	0	0	0	0	0	99.2	0	99.2	99.6	0	98.575	0	98.7	99.1	98.8	99.8	0	99.6	99.6	0	99.2	0
			1000	2000	S. paradoxus	95.229	98.204	0	0	98.204	98.204	0	0	0	0	0	0	0	0	0	0	0	0	0	0	0	0	0	0	0	0	0	98.604	0	98.604	98.902	0	97.709	0	97.709	98.604	97.709	99.002	0	98.902	98.902	0	98.604	0
			1500	2500	S. paradoxus	96.503	98.104	84.469	84.669	98.104	98.104	83.665	0	0	0	0	0	85.818	85.818	85.643	85.743	85.743	85.743	85.7	0	0	86.312	88.953	0	0	0	86.634	83.665	0	86.359	98.902	86.259	97.709	86.359	97.709	83.665	97.709	98.802	86.359	98.902	98.902	86.56	0	86.359
			2000	3000	S. paradoxus	96.189	96.797	91.2	91.3	96.797	96.797	83.303	0	0	0	0	0	91.8	91.8	91.7	92.308	91.8	91.8	91.8	0	0	82.21	88.69	0	83.208	0	86.364	82.47	0	92.3	98.6	91.9	94.6	92.1	97.133	82.453	97.595	97	92.1	98.5	99.431	92.3	82.003	92.1
			2500	3500	S. paradoxus	95.3	96.4	90.1	90.1	96.4	96.4	82.189	0	0	0	0	0	90.2	90.2	90.2	90.609	90.271	90.2	90.271	85.294	85.294	85.294	87.81	85.294	87.81	87.81	0	95.758	82.265	90.572	98.1	90.271	94.3	90.371	96.364	95.758	96.359	96.6	90.3	98	97.511	90.5	95.758	90.371
			3000	4000	S. paradoxus	93.32	95	89.098	89.223	95	95	83.863	0	0	0	0	0	87.856	89.359	89.359	87.564	89.359	89.359	89.708	84.056	83.788	84.056	89.299	84.056	88.361	89.246	0	94.553	83.981	94.45	95.7	89.22	95.2	89.793	95.2	94.553	95.2	95.8	89.106	95.7	95.7	89.22	94.553	89.22
			3500	4500	S. paradoxus	96.964	95.317	90.847	90.847	95.317	95.317	84.9	0	0	0	0	0	0	91.922	91.922	87.607	91.105	91.922	92.045	82.593	81.429	82.593	0	82.593	81.02	0	0	93.218	84.615	93.218	96.2	91.105	95.5	92.857	95.5	93.218	95.5	96.1	91.643	96.2	96.2	95.085	93.218	91.105
			4000	5000	S. paradoxus	98.089	98.9	0	0	98.9	98.9	0	0	0	0	0	0	0	0	0	0	0	0	0	0	0	0	0	0	0	0	0	97.4	0	97.4	99.8	0	99	0	99	97.4	99	99.6	0	99.8	99.8	97.4	97.4	0
			4500	5500	S. paradoxus	99.085	99.39	0	0	99.39	99.39	0	0	0	0	0	0	0	0	0	0	0	0	0	0	0	0	0	0	0	0	0	99.797	0	99.797	99.9	0	99.39	0	99.39	99.797	99.39	100	0	99.9	99.9	99.797	99.797	0
			5000	6000	S. paradoxus	95.972	97.727	0	0	97.727	97.727	0	0	0	0	0	0	0	0	0	0	0	0	0	0	0	0	0	0	0	0	0	98.518	0	98.518	100	0	97.53	0	97.53	98.518	97.53	100	0	100	100	98.518	98.617	0
			5500	6500	S. paradoxus	95.526	98.4	0	0	98.4	98.4	0	0	0	0	0	0	0	0	0	0	0	0	0	0	0	0	0	0	0	0	0	99.577	0	99.39	99.689	0	98.293	0	98.297	99.389	98.297	99.856	0	99.692	99.689	99.399	99.49	0
			6000	7000	S. paradoxus	94.19	98.396	0	0	98.396	98.396	0	0	0	0	0	0	0	0	0	0	0	0	0	0	0	0	0	0	0	0	0	99.387	0	98.577	99.428	0	98.75	0	98.263	98.752	98.249	99.578	0	99.445	99.356	98.913	98.574	0
77	ANGGW.1	1869	0	1000	S. paradoxus	100	91.356	91.231	91.231	91.062	91.187	91.356	91.865	91.865	91.737	91.737	91.865	91.737	91.865	91.737	91.568	91.568	91.568	91.865	91.062	91.186	91.186	91.062	91.186	91.062	91.399	91.186	91.4	91.526	91.526	91.4	91.4	91.4	91.4	91.526	91.356	91.231	91.231	91.4	91.356	91.526	91.231	91.231	91.231
			500	1500	S. paradoxus	100	92.164	92.164	92.164	91.823	91.823	92.164	92.164	92.164	92.164	92.164	92.164	92.164	92.164	92.164	91.823	91.823	91.823	92.164	91.482	91.482	91.482	91.482	91.482	91.482	91.823	91.482	92.164	92.164	92.164	92.164	92.164	92.164	92.164	92.164	92.164	92.164	92.164	92.164	92.164	92.164	92.164	92.164	92.164
			1000	1869	S. paradoxus	99.885	83.639	83.639	83.639	83.508	83.508	83.639	83.879	83.879	83.879	83.879	83.879	83.879	83.879	83.879	83.748	83.748	83.748	83.879	83.486	83.486	83.617	83.617	83.486	83.617	83.748	83.486	84.142	84.142	83.879	83.879	83.879	83.879	84.142	83.879	83.879	83.879	83.879	83.879	83.879	83.879	83.879	83.879	83.879
78	BJ19	3950	0	1000	S. cerevisiae	89.209	0	0	0	0	0	0	0	0	0	0	0	0	0	0	0	0	0	0	0	0	0	0	0	0	0	0	0	0	0	0	0	0	0	0	100	0	0	0	0	0	0	0	0
			500	1500	S. cerevisiae	87.637	0	0	0	0	0	0	0	0	0	0	0	0	0	0	0	0	0	0	0	0	0	0	0	0	0	0	0	0	0	0	0	0	0	0	100	0	0	0	0	0	0	0	0
			1000	2000	Non	-	0	0	0	0	0	0	0	0	0	0	0	0	0	0	0	0	0	0	0	0	0	0	0	0	0	0	0	0	0	0	0	0	0	0	100	0	0	0	0	0	0	0	0
			1500	2500	S. cerevisiae	81.576	81.275	81.275	81.275	0	81.275	0	0	0	0	0	0	0	0	0	0	0	0	0	0	0	0	0	0	0	0	0	0	0	0	0	0	0	0	0	100	0	0	0	0	0	0	0	84.454
			2000	3000	S. cerevisiae	90.647	85.627	85.153	85.153	85.426	85.627	0	0	0	0	0	0	0	0	0	0	0	0	0	0	0	0	0	0	0	0	0	0	0	0	0	0	0	0	0	100	0	0	0	0	0	0	0	84.493
			2500	3500	S. cerevisiae	90.285	85.898	85.669	85.669	85.806	85.898	0	0	0	0	0	0	0	0	0	0	0	0	0	0	0	0	0	0	0	0	0	0	0	0	0	0	0	0	0	100	0	0	0	0	0	0	0	0
			3000	3954	S. cerevisiae	89.263	82.595	83.055	83.055	83.055	82.595	0	0	0	0	0	0	0	0	0	0	0	0	0	0	0	0	0	0	0	0	0	0	0	0	0	0	0	0	0	100	0	0	0	0	0	0	0	0
79	LJM6A.1	2000	0	1000	S. paradoxus	99.9	93.13	93.13	93.13	93.13	93.13	93.257	93.13	93.13	93.13	93.13	93.13	93.13	93.13	93.13	93.003	93.003	93.003	93.003	93.003	93.003	93.003	93.003	93.003	93.003	93.13	93.003	93.257	93.257	93.257	93.257	93.257	93.257	93.384	93.257	93.257	93.257	93.257	93.257	93.257	93.257	93.257	93.257	93.257
			500	1500	S. cerevisiae	97.671	80.922	80.854	80.854	80.696	80.763	80.922	81.051	81.051	80.983	80.983	81.051	80.983	81.051	80.983	80.824	80.824	80.824	81.051	80.666	80.732	80.732	80.666	80.732	80.666	80.824	80.732	81.3	81.369	81.051	80.983	80.983	80.983	81.3	81.051	81.051	80.983	80.983	80.983	81.051	81.051	80.983	80.983	80.983
			1000	2000	S. paradoxus	97.282	86.772	87.319	87.319	87.319	86.772	86.772	86.572	86.572	87.114	87.114	86.572	87.114	86.572	87.114	87.114	87.114	87.114	86.572	87.114	86.572	86.572	87.114	86.572	87.114	86.933	86.572	86.751	86.219	86.042	87.114	87.114	86.751	86.751	86.219	86.042	86.57	86.57	86.751	86.042	86.219	86.57	87.114	87.114
			1500	2000	S. paradoxus	100	85.835	86.463	86.463	86.463	85.835	85.835	85.593	85.593	86.214	86.214	85.593	86.214	85.593	86.214	86.214	86.214	86.214	85.593	86.214	85.593	85.593	86.214	85.593	86.214	85.996	85.593	85.996	85.381	84.958	86.214	86.214	85.777	85.996	85.169	84.958	85.558	85.558	85.777	84.958	85.169	85.558	86.214	86.214
[truncated: 223 more columns]

## Sheet: Supplementary Data 7(b)
Genes harbored in the HGT and introgression fragments
Fragment ID	Start	End	Strand	Gene ID	Top match in NCBI	AA Identity	AA Aligment	Coding sequence
1	222	1070	-	1-1	hypothetical protein [Kluyveromyces lactis NRRL Y-1140]	71.103	263	ATGGTGATCGGAGCTACCAGTGAAATTGGTTCTGGTGTTGCCAAAGGGTTAAAGAAGCTGGGCTTGGATGTCACAGCCCTTGTTAGAAGCGAGGAAAAGGCCAAGAAATTCAGAGAGCAAGGATGCAGCGTCTCAATTGGAGATTTGTCCAAGCCTGCCACGTTGGAAACTGCATTCAAGGGCGTTGACGTTGCTTTCATTTTGACACCACCAACGGACCTTGCGCCAGGTCTTTTCTCGAATGCCGTGTGGGCAGCCAAGCAAGCTAAAGTGAAGCATGTGGTGCGTCTTTCGGCGATCAAGGCAGCCAACGATGCGCCAACCATCAACGGTAGATTCCATGCGCTTTCTGACAACGAGCTTATTGCGTCAGGAATTAAGTACACGATCATCAAGGCA…
2	1473	2972	+	2-1	YOR378W-like protein [Saccharomyces cerevisiae Lalvin QA23], AMF1, Low affinity NH4+ transporter	75	496	ATGGAAAGTGAAGTTTTTACTAAGGATACGCAGCACCTGCAGGAAGAGGAGACGTTCGAGGAGCCGAAAAGTAAATTATGGGAGGCAGCATTCATCGCAGTGCTGTGTTCTGCGCAAGCTATGACACAGGCAGGTCTTGCACAGTCAATAGTGCCGCTACATATCATTGGAGATAGTTTCGGAATCAGCAATCCAGGACAGCTGAGTTGGTTCGCATCTGCGTTTTCGTTGACAGTCGGTACATTTATCTTGATTGCTGGTAGATTGGGGGACATTTTCGGCCATAAAAAGTTCTTTGTGGTTGGTTTCCTGTGGTATGGGCTGTGGTCGCTGCTCGCTGGGTTCAGTGTATACTCTAACCAAATTTTCTTTGATTGTTGTCGTGCATTCCAGGGTATG…
3	943	1410	+	3-1	conserved hypothetical protein [Saccharomyces cerevisiae RM11-1a]	88.387	155	ATGAATTCCAGTAAAAGAATGAAAATGACGACTGCTTATCATGATTACGACCTGGAAGAGCCCTTAACCTCTAATGCCAGACCACTGAAGAATTCTGTGATTACGATTAGAATAATAAAGTCTTTTCCATTTAGAAACGTCAAGAACGTAGTGTTACGTGATTATGACCTCGCTGACAAAACTGCAAAGGATCTATTTGGTGATGTTTTGAGCAGAATCCAGAATGAAGGCTCATTGAGACCATTTCGTAATGTCAAGTACGATACTTTGAAGATATATACGCACGCACATGGTTCCAAGACAGTTAATCTCGTGATTAATTTCGATCACGATAACGACTGGACTTTAGACTTAGAAAATGATCAAAAGAAGCTTTTTGAATATGGTATTGAGAATGAA…
	1570	2484	-	3-2	YKR075C-like protein [Saccharomyces kudriavzevii IFO 1802]	72.131	305	ATGACTAGTTTAGATGATACAATAATTTCGTATCAGAATTTGATGTTATTGGATAACATGACCAACTATAACAAGCCGTCCATTGACTATTTCCATCATAAATTCAATGGCGCAAGGTTGGAAATGCCAGCTTCATGGACACTGTTATTGAAGATGCGTAAGCATAAGCTACTTAGATTACCAAGTTGCTCCTCAGAGGACACTCTCGATTATAACATGTATCTAGTTAGACTACATCATTGCCTATGGAGGCGTTGGTCCATAGATCACTACGGACTACAGAATTCCAAGTCAGACCCCCTCTCCATCAACTGGAATAAAGAGACCGATATAACAGTGTTGTACGGTCCGGATTTGACTACTATATGTAGCATCGAAGACAAAATGTGGCCTACCCAG…
	3782	4882	+	3-3	Ecm4p [Saccharomyces cerevisiae YJM969]	82.162	370	ATGTCGACACAAGGACCTGCAGGTAAAGACGGAGCTTTCAAGAGACAGGCTTCGTCCTTCAAAGAAACAATTTCTAAGCAGCACCCAATTTATAAGCCTGCTAAGGGAAGATACTGGTTGTATGTTTCATTAGCGTGCCCATGGGCGCATAGAACTCTAGTCACAAGGGCTTTGAAGGGACTGACCTCAGTTATAGGATGCAGTGTAGTCCATTGGCATCTTGATGAGAAAGGATGGAGGTTTCTAGACTTGGAGAGTGCCAAAAGTTCTTCGGAACATTGGCACGATCCCGCAGGTGGTGTTGTAACTGCTAAAGACGATGCCAGCAAGAGTTTTGCTGAAATCGAGAATGACAGTCAAAGACTTTTCCTTGACGGTACGAATGAACCTCATTATGGA…
4	329	544	-	4-1	hypothetical protein AWRI796_4257 [Saccharomyces cerevisiae AWRI796]	77.419	62	ATGCTGCAAGCTTGCAATACTTTCGATTCTCTGCATTCAGGAATGTTTGTTACAGTACAGAGTGTTGCCATCTTAGATGGAAAATCCGGCAACAAAACTGTTTCAGAGGTTCAGTTTCCAGTGCTGTTTGATTCTGGTGCAACTACTTCTGCTTCATCCATTGAAATTGCAGATTCAATAGGCAAAAGTTTGATGGAAAATATAGCAAATGTG
5	1260	1805	-	5-1	Trans-acting factor D [Peptoclostridium difficile]	76.796	181	ATGTCTGTCAAAACACCTATAGACTGCATAGAAGAGTTGGCCACCCAAACCTTTTTGCCAAAGCTTACCGACAGTGAGGCATCTAGTTTCAGGCATGCCTGTAGTAAGGAAAATGTCATTATAGAGCTGGCCTTTAAAGTTCCACAAGTCATAAACTATACCGGTATACTACATCTATTATATGATACACTTCCGTTCAAGGCCTTATCATTTAATCAGGCATTGCCACTCTTTTATTACTCCACTGATCTAACTCAGCAAAGGCAGTGTGATTTAAGATTCTATCTTCGCGATGTGGTAAATTTGGCTAGACCAAGAAAGAGATTAGAAATGCAGAAGGCTCTTTTCCAGTGGCTGCCATCATTATTATCTAATGTGACGCTGCAAGTTCTGGATGAT…
	2074	3195	+	5-2	Rep1p [Saccharomyces cerevisiae YJM1478]	80.054	371	ATGAATGGCGAGAAACTACTTGTTTGTATCAAGCAATGCATTATGGAACACTTTCAACCTATGATATACGATGAGGGTAGAAATGTGATTCAAACGACAAGGGGATCATTTCCAGTTCCTGACAATTATAGGAATCATAAATTCTTAGCATTTACTTTTATTGGGCACGTACTGTATACAGACAACACACCAGTAATTGAAAAGGAATTGGATTGGCCTGATCCTGCACTAGTGTTTAATACAGTCGTGGATCGAATAACAAATCACCCAGAATTGGCACAGTTCATATCGGTTTCATTTATTAGCACTTTAAAGGCTACTATTGGACAGGGCTTAGATATGAATGTAAAAGGTACGCTAAACCACAAGGAAAAGGGTATCAGAAGGCCGAAAACTGTG…
7	289	1461	+	7-1	Fre3p [Saccharomyces cerevisiae YJM1342], Ferric reductase; reduces siderophore-bound iron prior to uptake by transporters; expression induced by low iron levels	85.99	286	ATGATGTTTTTAGATGCTGTGATTCATGGCGCTGCTTATACCAGTTATGCCGTATTCTACAAAGATAGGGCAGCAAGCAAGGAAGAGACATATTGGAAATTTGGAGTAACCGCTCTTTGCTTCCTTACAACTAATCGGGATGATCTAATTCGTTTAACAGTTAAAAAACCGGCAAGGCTATGGAGAGCCAAACCTGGGCAATATGTTTTCGTTTCGTTTTTACATCAACTGTACTTCTGGCAGTTACATCCATTTACTGTTTTGGATTCAGTAAGCAAGAATGGTGAACTGGTTATTATCCTGAAAGAAAAAAAGGGAGTAACAAGACTTGTCAAAAAGTATGTGTGTCGCAATGGAGGTAAGGCATCTATGAGACTAGCTATAGAAGGTCCATATGGC…
8	326	1594	-	8-1	hypothetical protein DI49_5675 (plasmid) [Saccharomyces eubayanus], Flp1p-like,Site-specific recombinase encoded on the 2-micron plasmid	87	421	ATGTCAAAATTTGATATACTATGTAAAACACCACCTAAGGTGCTTGTAAGTCAGTTCATTGCAAGGTTTGAGGGGGCTTCTGAAGAAAAAATTGCATTATGTGCAGCCGAATTGACCTATTTATGTTGGATGATTACACATAACGGAACAGCCATCAAGAGAGCAACATTTATGAGCTATAATACTATCATAAGCAACTCGTTGAAATTTGATGTTGTCAGAAAGACGCTCCAATTCAAATACAAGACGCAAAAAGCAACAATTCTGGAAGTATCATTGAAGAAATTGATTCCTGGTTGGGAATTTACAATTGTTCCTTACTATGGGCAAATGCAACAATCAGATGTCACTGATATAGTTAGTAATTTGCAATTGCAGTTCGAATCCTCAGAGAAGGCA…
	1959	2819	+	8-2	Rep2p [Saccharomyces cerevisiae YJM1527], Master regulator that regulates transcript levels of the FLP1 gene	65.763	295	ATGGAAGATATTGAAGCAGCCAAAAATCTGACTGTAAAGGCCCCAATAGCTTATTCCGTGTGGGATGTATCTCGGCTGCTGATTAAAATGATTGCTCCGGATGTAGATATTGATATAGAGAGTAAACGCAAGACTGATGAACTAATCTTCCCTGGGTATGTCATAAAACCTTTAGAATCTCTCACAACTGGTAGGTCGAAAGATTCTGATTTCAGTGCAGAGGTAACTCTGCCTGCTTCGGAGGTAGTAAAGGAAAGGTTTGATTTGATTGGAAATGGTATGCTTTCTCCGCAAGCAGTAAGCCAGGCAGCCCTAAATTTGATACTACAGAACAACAAACTGTTAGATAATAGAAAGCAACTACACAAATCTATTGCTATGATATTAGAAAGCTTGCCA…
10	1777	2262	+	10-1	hypothetical protein CENPK1137D_5331 [Saccharomyces cerevisiae CEN.PK113-7D], YHR180W,Putative protein of unknown function	96.894	161	ATGTACTTAATAAGCCTCGTTGCATTTATTGCTACATTCTTCAACTTAGCTGCTACCTCGGTCAACAATAGTTCCCTCCCTGATGTTGATCTTACTAATCCTTTGAGACTCTTCACTAACATTCCAGCAGGACTTAATTTTAATGAAGTCATTTTTCTCGAAAGAAACGGATTCTATCTTGGTGGAATAGACTCTCCCTCAATCTACCACTTAATAAATGGTACAGCTGTGTATTTTGGGGATGTCAGAGATAATATCATGCCGGGTACAGTTGGCACTACTAGGAATGTTACAGATGTGGACTATGGCTCCTTACTGACAGAGTATGGTTATGAAGCTAATACAGATTATGTCTCGCGTTGGATCGCCACTCATGTAGTAATCTCTCCATTGAATGCT…
11	428	2512	+	11-1	Oaf3p [Saccharomyces cerevisiae YJM1078], Putative transcriptional repressor with Zn(2)-Cys(6) finger; negatively regulates transcription in response to oleate levels	89.769	694	ATGATGGATAAATTAAGGAATAATGGCAATAATGTGAAAAACGGAAGCTTGCCTAAATCTTTTGAGGCTTTATCCACTTTCGATGCTGATGACGAACTTCATAATAGCAATGATATTCCTGATAAAGGCAACAACTTTCGCATGCATCAGACAATCCATAAGTCGTTGTTCAATAAATTTGCCCAATACAGGGAAAATAATGCCACAAAATTTAGCGATAACTCTGAAACTATTTCAGCAAAGGATTATTTGCCCCCTCTGAAAATATTGGAAAGAGAGGTTTTGGTCCTTTTTGAAGAAAAAATTTACAACATGATACCGATCTTCGATATGAAAATTTTGCGTCATGAAATAACAGTTTTTTATGAAAATGTAGTTGAGAAAGGGAATCCAATTTCA…
	2662	3255	-	11-2	K7_Pam17p [Saccharomyces cerevisiae Kyokai no. 7], Constituent of the TIM23 complex, proposed alternatively to be a component of the import motor (PAM complex) or to interact with and modulate the core TIM23 (Translocase of the Inner mitochondrial Membrane) complex	92.386	197	ATGTTCACCAGTACCATTAAACTGTCATCACAAAGCCTTTTGACCAGTCAACCATCTGTCACTGCTGCCGCGTTGCGCTCGACTACTACAGTATTACCCTCAAGATCATATTCTCAGCCTGCATCCCTTCAAGACTCCACCAACTTGACATGGTCAGACTTTTTCAAGTTAAGAAAACAACAGCGTAGAATCAATGTTGGCTCTTCGCTGTTTACTGGTCTCCTGGGGTGTAATGTTTCATGGGCTTATCTCTCTACTATGGAAATAGATCCGACTCAAATGCTTTTCGGATTCGACCCATTAACTGTCATTTCTGCTGGAATAATAGCCTCCGGTACACTAGGTTACCTATTGGGTCCCATAGTTGGTTCGCAAGTTTTCAAACTTTCTCATAACCAA…
	3474	4556	-	11-3	Ccp1p [Saccharomyces cerevisiae YJM195], Mitochondrial cytochrome-c peroxidase	95.014	361	ATGACTACCGCTGTTAGGCTCTTACCATCACTAAGGAGAACTGTTCACAAAAGGTCTCTCTACCTGCTCTCTGCTGCTGCTGCTGCTGGCGCTGCTGCCACTTTTGCTTACTCACAATCTCATAAGAGGTCGTCGTCTCATGGGGGTGGGAGCAATGACGGATGGAGCAATTGGGGAAATGCAGCTGTTCTGGCTTCTACTACACCCCTCGTTCATGTTGCATCTGTCGAAAAGGGAAGATCGTACGAGGACTTCCAAAAGGTGTACAATGCCATAGCGCTCAAACTGAGGGAAGATGATGAATATGACAACTATATAGGCTACGGTCCCGTGTTAGTGCGTCTTGCTTGGCACACATCCGGGACTTGGGACAAGCATGACAACACTGGCGGGTCGTAT…
	5269	7500	+	11-4	Gpt2p [Saccharomyces cerevisiae YJM451], involved in the stepwise acylation of glycerol-3-phosphate and dihydroxyacetone in lipid biosynthesis	91.521	743	ATGTCTACTGCCACTGCCGATCATAATTCTACCAAATCTGTTCCACATATACCTCAGACATCCAGACGGTACAGAAACTCATACAATGGATTGGTGTACAATATTCATACGTGGCTCTATGATCTATCTGTATTTCTTTTTAATATTCTGTTCACTATTTTTTTCAGAGAAATTAAGATACGTGGGGCGTATAATGTCCCTGAAGTTGGAGTGCCTACTATCCTCGTGTGTGCCCCTCATGCGAATCAGTTTATCGACCCGGCCTTGGTAATGTCCCAAACCCGTTTGCTGAAGACTTCAGGAGGACATTCCCGGTCCAGAATGCCCTGCTTTATCACTGCCGAGTCTAGTTTCAAGAAAAGATTCATCTCTCTATTTGGTCACGCCATGGGTGGTATC…
	7682	8263	-	11-5	TRAPP complex core subunit BET3 [Saccharomyces cerevisiae S288c], Core component of transport protein particle (TRAPP) complexes I-III	97.964	193	ATGGTATCTACCACACAGTCGAGGTCTTTAAAGGCCATGGGGGAAGAGATCTGGAAAAATAAGACAGAAAAAATTAATACGGAATTATTTACGCTAACGTATGGTTCCATCGTGGCACAATTGTGTCAAGATTATGAGAGGAATTTTAACAAAGTAAACGATCATTTGTATAGCATGGGCTATAATATCGGATGTAGGCTTATTGAGGATTTCTTGGCCAGGACGGCACTTCCACGCTGTGAGAATTTAGTGAAAACAAGTGAAGTACTAAGTAAATGTGCATTCAAGATATTTTTGAATATCACACCCAATATAACGAACTGGTCGCATAATAAGGATACGTTTTCATTAATCTTGGATGAAAATCCATTGGCTGATTTTGTGGAGTTGCCCATGGAC…
	9284	11059	+	11-6	K7_Met1p [Saccharomyces cerevisiae Kyokai no. 7], involved in the biosynthesis of siroheme, required for sulfate assimilation and methionine biosynthesis	92.893	591	ATGGTACGAGACTCAGTTACACTACAGACATCACTGCCGTTAATTACTGCTGGGTTTGCTACTGATCAAGTTCACTTGCTTATTGGTACAGGGTCTACGGACTCAATTAGCGTTTGTAAGAATAGAATACAGTCCATTTTGAATGCAGGTGGTAATCCAATAGTAGTAAATCCCTCGTCACCAAGCCATACTAAACAACTACAATCGGAATTTGGCAAATTTGAAAAATTCGAAATAATAGAAAGGGAATTTAGGTTATCCGATTTAACCACTATGGGGAGAGTCTTGGTGTGCAAAGTAGTGGATAGAGTATTCGTAGATCTACCTATAACACAAGGTCGCCTATGCGACAAAATCTTTTGGCAATGCCAAAAATTAAGAATTCCTATAAACACGTTC…
	11245	12303	+	11-7	hypothetical protein YKR070W [Saccharomyces cerevisiae S288c], Putative protein of unknown function	91.761	352	ATGATTGGCAGACGGTTTTTTCAAACAGCTAGTAAAAAGATTGCTTTTGCATTTGATATCGATGGTGTGTTATTACGGGGCAAGAAGCCAATTGCTGGTGCTAGCGACGCATTAAAGCTGCTGAATCAAAATAAAATTCCATATATTTTACTCACCAATGGGGGGGGATCCTCTGAAAAGGCACGTACAAATTTTATCTCGAGTCAATTAGACGTCGATGTATCGCCTTTGCAAATCGTTCAAAGTCATACTCCCTATAAGTCCCTTGTTCACAAATATTCAAGGATCTTGGCCATTGGTACACCTTCCGTGAGAGACGTTGCAGAAAGCTACGGATTTGAAGATGTTGTTCACCAAACCGATATTGTGAGATATAATAGGGATATTACACCATTTAGC…
	12610	13656	-	11-8	dre2p [Saccharomyces arboricola H-6], Component of the cytosolic Fe-S protein assembly (CIA) machinery	80.571	350	ATGTCGCATCACAAAACCTGTTTACTTTTAATACATCCGGCGGTGACTACAACACCAGAGCTAGTGGAGAATACTAAGGCTCAAGCTGCATCCAAGAAAATCAAATTTGTGGACCAGTTTTTAATTAATAAATTAAATGATGGGTCCATAAATTTGGAAAAGGCCAAATATGAAATCATACAATATTTGACGCCAGAAGCCCTGACTGATATTAAGTTTCCGAAGAAGTTAATTTCTGTCTTAGCCGACTCATTGAAACCAAATGGCTTACTACTGGGTCTAAGTGATATATATAAAGTAGACGCATTAATCAACGGTTTTGAAATAGTTAACGAGCCATATTACTACTGGGTTAAAAAAGATTTTTCTAAGCTCAACCGAACTGTTTCCATACCGTTG…
	14098	15723	-	11-9	Sis2p [Saccharomyces cerevisiae YJM271], Negative regulatory subunit of protein phosphatase 1 (Ppz1p); involved in coenzyme A biosynthesis	80.56	571	ATGACTGACGTCGCCTCTACCAAAGGGAAGCACGAATCAGATCATACCCAGCTTATAGAAAGCCCAAGGTTTTCGCGTGGACAGAAAGAGATTTTATTGGACCACGAGGATACAAAAGGTAAAGACTCAATAATCAACTCTCCAGTATCAGGAAGACAATCAATAAGTCCTACTCTGTCGAATGCTACTGTGACGACTACAAAATCTATCATGAATGTTGCCGGAACGTCAGGCGCAGTGGTAAGTAATACTCCGGAACCTGGTTTGAAAAGAGTCCCCGCGGTCACTTTTAGTGATTTGAAGCAACAACAAAAGCAGGATAGTCTGACTCAACTGAAGAAAGAATCGGAAAAGGTCAAGCTCCCAAACAGTGGTTCAGTCTCCGTTCCTAGTAATCCT…
12	129	1229	+	12-1	Msa2p [Saccharomyces cerevisiae S288c]	80.328	366	ATGGCATACGCAACACCACCACCACAACAACAACAACAGAGATTTGATATCACTCCACAGTCTAACCACACCCTTATCTTTTCTCCAATCAGAACCTCTTCAATGCAAACTCCTTCTTCATCGGATTGCCATCCCCCTACAATTGCTATGTCATCATCTTCAATAGAGATCCAGGACCGCCCTTCCAGTTTCGGTAAGTTTTCGCTATCCATTGGCCACAATGGTAAAGCTGAAATTTTAGGGCCTATTAACGTCCTGCCCACAGATGCACTGAAAACCGAGAAGTCTGTGCCAAAGAAGAAGCTTGGCTCTTCTGAACGTGTTGAGAAGTCTCGTATATTGACCTTGTTGAAAAAAATGAGAAACAGAAGCAGTACTGTTAATAAGAAATATAGCAAG…
	1436	2970	+	12-2	conserved protein [Saccharomyces cerevisiae YJM789]	85.865	474	ATGGAGAAAGACAGAGAGTCACATGCGAGTCCGAGCATTGGAGTGAACAAATTTGTCGCTCAAGGGGAGATATCCATAGATGATTCCGAAATGTCCATCAAGAGTATTAGTGTCAGCATTAGTGATGATAAAGATAGTAAGACAGATGTTCAAAATAATATAGTCACACCGCCTGCAAGGTCTATATTTCAAACAGATTTGGCCATCGATAATAAGCTACTAGATAAAGACCCAAAGTACAGAAAGCTTTTCAATGAAAAAAGAAGACGTCGAAGGCCAGAAACTTGCATTAGCCATACAAACAAAAATGGGGACACTAAACAAAAGAACGGCATCAATGATCAAAATTTCTGCATAAGAATTCTACCAGGCTCAGATTTGAACTCGCTGAAAGAGTCA…
15	602	1033	+	15-1	No hit			ATGCTTCCCTTTTCAGTATTAATTTCATATTTGTTTACGTTCAAACTCGTCGTTTGCGCGATATCTATAGAAACAGTAAATGATTTTATCAATAGGGCTGCAGATCATGACTATGTGACAGGAGGGATTTTTGAATCGAACGATGTAAAAGTTTTGTATCTGGGTGGCTATCAGGATAACGCCACATTAGTATGGACGCACCAATTCATTGATGTTGACAGTAATGTTGTGGCAAAAATCAACACAGGTTTGAATATTTTGGCTGATTTAGCTAGCGGTAACATCACGGAAGACATAGGAAGTGACGCCCTGAACAAAAGATGGTCATGCCATCAAGAATTTTGCAGAAACGCAGCTGATTGTGAAAAGCACAGTTGCTCATGGTGCTACAAAGGCCTA…
17	876	1955	+	17-1	YGL262W-like protein [Saccharomyces cerevisiae Vin13]	98.886	359	ATGACTGGTCAAGAGAAAACAGGCGCTAAGCGTTTTCAGATCTGCTGGAGAGTTTGGAGACGCAATATACTGCTATTCATCTTTGTATTTGCTGTTTCCTTTTATTATTTTCGTTCAAGAGATGCAGAAGCTATAGTTAATACTACCGTAATGGCCTCACCTGTGGTGACTGGTTATCTAAGGAAAAGGCAAAACTATTATTGGGCGTTAGCAGGTGGTGCCAGTGGATTTTTAATTACACTAGCAGGAATCTCCGGCGCATACGCCGCTAACAAATGTACAGCAGATTTAGGTAGTACCTCATGCTGGGTTGGAGCTGCGGTTGCATTGGTGGCAGGTGCTTTAGGAGGAGTTGCTACCACTGCTGCTTCAATTGCTGGGGCAGCGGCTTCGGCGGCA…
18	-495	137	-	18-1	YER187Wp-like protein [Saccharomyces cerevisiae AWRI1631]	91.905	210	ATGAATCATACTATAACATTCACTGATCATATACTCAATGGGCAGACATTGTCTAATGGTACCAGTAGTAATTTTGTTACAATAGGGTTTAGTGGGTATGCAGTACATGACACTATCAAACGTGACGGTGCTGCTGAGCTCAACTTTGTGGGGTATACTACGGAGCATGGAACCCACATCAGCACGAGTAGCGTACATAATGTGAGCATGCTCATCGATCAAATCGTGGCAGCGGTACCAGGGGTACCTGATATAGGTGGCAACGCTTCGGCCCTATCGTTACAGAGACGCAGTCAAGAGTTCGCTACCTCATGGATATCAATGACATATGATCAGAGTTATGGTGATCTGGCACAGAACTGGCAAAATGACGAAGGTGGAGCAGGAAATTTTGATTCT…
	5872	6783	-	18-2	Pug1p [Saccharomyces cerevisiae YJM193]	88.449	303	ATGTCTACAACTAAATCTGGATTCATACTTTACCATTACACGCCCAGCAAAGCAGCTGCAATTGTATTTGTTGTGCTCTTTATTCTAATGACAGTTATTTATGCCGTGCAGACTCTATATGCTGCCAGAAGGTCTTCCAAGATATTGAAGTATAATCCATTTGAGTCCTCAGATAATAAAGTTGATATTGTTGAAGATGGTGAATACAAACAACTAAAAATCACACATACGGTTTATGCATTCATACCTTTTTTCATCGGCTGCATTATGGAGATTGTTGGGTATATCGGGAGGGCTCTGTCCAGCTCCAATCCCGAGAAGATAACACCATATATTATCCAGTCTATCCTTCTACTAGTTGCTCCAGCATTAATAGCTGCTACGATTTATATGATTTTT…
	7573	9954	+	18-3	hypothetical protein H816_YJM1418E00290 [Saccharomyces cerevisiae YJM1418]	81.463	793	ATGGCAGCAAAAAGAAAATTGGCGAAACAGAACTCGAGGGTAGCCAAAGCCTGTGAAAGATGTCGTAGAAAAAAGGTCAAGTGCGACAATAAGAAACCATGTTTTGGTTGTATTGGATCTCAGTCAAAATGCACGTATAAAAATCAACATTACGAACCTATTGAGGCTTTTTTTAACTATACTGGTAGTCTCAGTAATGATTTAGATGATGTTAAGTGTAGTATAGCAAAATTGAAAACTCAGTTACCTCCAAGCGCGCCAGCATCTCTACAGAAAGACCTAGCAAATATTTGCACTGTGCTTGAAAAAATACAACCTCAGCTCTACCTTAATCTAGACAGCAGGGAAATCAGCTCTTACGATGGCTTGAAATCGATAGAAACAGAAATTATTGGGAAA…
	12705	13397	+	18-4	Fau1p [Saccharomyces cerevisiae CEN.PK113-7D]	94.787	211	ATGGCAAAAACAAAAATACTACCAGGTATACTATCTTCAAATAGCTACAAGAAATTAATGGCCACTAAGCAATTACTGAGACGGCAAATCAAGAGGATAATAAATGCTCTTGATTACAACACTATCGCTGCAGAGTCGCATACCATCTCTCAAGTAGTACGGTCATTAATCGCTTCTACCAAATCTAGGCGTGTGGCATGTTATATGAGCATGGATAAAGGAGAAGTAACGACAGAAGAGATTATTAAGAATTTGTTCTACGACGGCCAGGAGGTTTTTTTACCAAGATGTACGCATACCTCTGAATCCAAACATTTTAAACTACGGGAAGATCACCATCCACATTTGATTTTTCATCGAATGAGTAGTTTGAAAATGGTGAGTGATTTAAAACCTCAA…
	13464	14198	-	18-5	Fmp10p [Saccharomyces cerevisiae YJM1399]	94.262	244	ATGTTTAAAAGAATCACAATAGCGCAAATAAGAACGTACACAAATGGCACTGTCTTTAAGACTGCCTCTAAACCCAAAAGAAGATGGATTCCATGGACAATTTTTGGGGGAAGTTTTTTTGGAGGGTGGTACTTGACACAGCATATGACATTCACAGACCTGCTAGCTTATTGGAGATATGACGCCCTACCTAAGAATGCTAATGAAGTCGTCAAATATCACGCAGATTTGAATAGACGTTTAAATAACCTACCTATAGTAAAACAGTTGGAGGATGCAGGTTTTGTACAAGTGATTTCCAATGAAGAGAAAAACTTGCTGGTGTCAAGAGCATTGAATACACCAGGTGGTATTGCTATACCACCAAAAGTTTATTACAACCCTAGTAGGCGTGAAACT…
20	5833	6780	+	20-1	Flo9p [Saccharomyces cerevisiae VL3]	81.849	292	ATGACGAACCAAAAAATGCCTCATCGCTATTTATTTTTGGCACTCTTCGCCTACCTAGCTACATTCAATGTTGTTTCAGGAAGTACACAAGCATGTTTGCCGGCGGGCCAGCGGAAGAATGGGATGAATGTCAACTTTTATGAATACTCATTATTGGATTCAACCACGTATTCCTACCCGCAATATATGGCCTCTGGATATGCCTCGAAATTGAAATTAGGTTCCGTTGGCGGGCAGACGGATATCTCGATTAACTACGATCTTTCTTGTGTTACCTCTTCAGGAACTTTTAAATGTGCTCAATCAGATGCTTATGGAAACTGGGGATGCAGAGGTCATGGTGAATGCTCAAATAGCCAGGCAAGTGCCTATTGGAGTACTGATTTATTTGGTTTCTAC…
21	896	2209	-	21-1	Err1p [Saccharomyces cerevisiae YJM1133]	98.627	437	ATGTCCATCACGAAAGTACATGCTAGAACAGTGTATGACTCCCGCGGAAATCCAACCGTTGAGGTTGAAATTACAACAGAAAATGGGCTTTTCAGAGCGATGGTCCCATCTGGTGCCTCCACCGGCATCCACGAAGCTGTCGAACTTAGAGATGGAGACAAGTCCAAATGGATGGGAAAAGGTGTGACAAAAGCGGTGAGTAACGTCAATAGTATCATAGGACCCGCTTTAATCAAGTCCAATTTGTGTGCAACCAATCAGAAGGGTATAGATGAGCTCATGATATCATTAGATGGGACTCCTAACAAGTCGAAATTGGGCGCCAATGCTATTCTTGGTGTTTCCTTGTGTGTTGCTCGAGCTGCTGCCGCACAAAAGGGAATTCCTCTCTATAAATAT…
24	603	1733	-	24-1	Cos3p [Saccharomyces cerevisiae YJM1273], Endosomal protein involved in turnover of plasma membrane proteins and salt resistance	68.984	374	ATGAAAGAGAATGAACTTAAAAATGAGAAAAGCGTAGATGTGTTATCCGTCAGATATCTCGAATTCCAAAGCATTATCCTACCCCAAGATATTTTCAGAAACGACTTAACCTGGCAGTGTTATGAGATTTACAAGTCCTTAGAGTTTTATACCTGGTCGCTATTGTTGTTGCTATTATGTTTGACACTTGGTGTTTGGTGGAGAATGTTCACCGATTGGATTCTCCTATTTATAGTTTCGCTTTTTGTCCTGTTTAAAGGGCTAACATCTTTACCTGCTATTCATGCACTTTTTCGTAAACGTTCCTTATCGAAACAACTCAGTCAGTTTTGCAAAGAGATTACGAAAAATACACCAGGTATGGACACTTATGATTGGGAAGTTGTTGCAAAAAATCTA…
26	340	792	-	26-1	hypothetical protein CENPK1137D_1957 [Saccharomyces cerevisiae CEN.PK113-7D]	89.216	102	ATGAAGCTTGCGAATGTTCTTGGTGCCGTTGCTTTCACCAGCTTGATGGACTGGGAAGCTTCTCAGGAAGAATATGGCATTCAATATCTTCAGTCCACAGATGGTAATGAGAATGGCCTAACAGCCATTGCATTGGCAACAAACGGTTCATATATCGACGAAATAACCGTTTATGGTGATAATCCCATTCTTCCCTGGCTGCAGGAGTTTGCCGCAGAGCTTGATGACTTCGCTCAGCAGTTATACAGCCAGGGTATCAGCCAAGATCAATACAACGAAGGAAACTTGACCTGCTCAAGTGATTTGATTTCGGACGAGACTATTAACGGTAGTACTCTTGACAAACGAGGAGGTAAGGCTAATAATTGTGGCTATTTCTGTGGAGGTAACTCATGCTCA…
27	2319	3211	+	27-1	Aad4p [Saccharomyces cerevisiae YJM1273]	93.689	206	ATGGACCGGCGAGTGGATCAGGGCAAGGTTCTCTATTTAGGAGTATCTGATACACCTGCTTGGGTTGTTTCTGCGGCAAATTACTACGCTACATCTCATGGTAAAACTCCTTTTAGCGTCTATCAAGGTAAATGGAATGTATTGAACAGGGACTCTGAGCGTGATATCATTCCAATGGCTAGGCATTTTGGTATGGCTCTAGCCCCATGGGATGTCATGGGAGGTGGAAGATTTCAGAGTAAAAAAGCAATGGAAGAACGGAAGAAGAATGGAGAGGGTCTGCGTACTTTTGTGGGTGGCCCCGAACAGACAGAATTGGAGGTTAAAATCAGTGAAGCATTGAATAAAATTGCTGAGGAACACGGCACTGAATCTGTCACCGCGATTGCCATTGCCTAT…
32	1835	3037	+	32-1	GAL2 [Saccharomyces mikatae IFO 1815]	85.569	400	ATGGCTTTTGAAGATAACACCACATCTGTACCTTCACAGCCAATCCAAGGTACCGAGGAATTGGAGACCTCGATTACCAATGATTCACATTTGAGTACTCAGTCGCAAAAGTTGAGCAGCGATGACAAGCTAAACAATGAAGAAGTAGACCATGATTACTCTGGTCAAGTTGACTTGCCTAAGAAGCCCATGTCTGAGTATGTCACAGTCTCTCTATTGTGTCTGTGTGTGGCATTTGGTGGTTTCATGTTTGGTTGGGATACTGGTACCATTTCCGGTTTTGTTGCTCAAACAGATTTCCTAAGAAGGTTTGGTATGAAACACAAGGATGGTACATACTATCTTTCTAATGTTAGAACTGGGCTGATTGTTGCTATTTTCAATATTGGTTGTGCTTTT…
	4204	5497	+	32-2	GAL2 [Saccharomyces mikatae IFO 1815]	84.478	393	ATGTCCGTTGAAGTAGCCAACGATTTAACTATGGGCGCTGGCCCAAAAAATGATACTGGTTCTGTATCGCCTAGTTCGTCCCACATATCAGACGCCTCCAACAAGATTACCAATGAAGAGTTGAAAAATGATGAGATCGGCCAAGATAACTTTGGTCAAATTGAATTGCCTAAAAAGCCAATGTCTGAGTATGTCACAGTCTCTCTATTGTGTCTGTGTGTGGCATTTGGTGGTTTCATGTTTGGTTGGGATACTGGTACCATTTCCGGTTTTGTTGCTCAAACAGATTTCCTAAGAAGGTTTGGTATGAAACACAAGGATGGTACATACTATCTTTCTAATGTTAGAACTGGGCTGATTGTTGCTATTTTCAATATTGGTTGTGCTTTTGGTGGTATC…
33	3177	3850	+	33-1	phosphoglucomutase PGM1 [Saccharomyces cerevisiae S288c]	87.565	193	ATGACTTTTACGGCAACTCTTGTATCAACAATTGCTTTCCAGGATCAAAAACCGGGCACTTCAGGATTACGTAAGAAGACTAAGGTTTTCATGGATGAACCTCATTATACTGAGAACTTCATTCAAGCAGTGATGCAATGTGTCCCTAATGGTTCAAAAGGATCCACTCTAGTGGTTGGTGGAGATGGGCGTTTTTATAATGAGGTTATCATGAACAAGATTGCTGCTGTAGGTGCTGCCAACGGTGTCAGGAAACTAGTCATTGGACAAGGCGGTTTACTTTCAACACCAGCCGCTTCCCATATAATCAGGACATACGAAGATAAGTGTAACGGTGGCGGTATTATTTTAACTGCTTCTCATAATCCAGGTGGTCCAGGGAATGATTTAGGAATCAAG…
34	1631	2566	+	34-1	hypothetical protein AWRI796_5156 [Saccharomyces cerevisiae AWRI796]	65.525	182	ATGGTTCAAAGAACTGGTCTCTGCGTAATGGACGATATGGAGCAGATATTCAAGATATTGAAGCACTGTTACGACCAAGGTTCACGTACTTTTGAGAGTGCGGATGTGTTCAGCAATGGGAAAGGCGAGCGTTTGTTGGGTGAGTTTTTGAAACACTACAACATCAACAAAGAGACAATTGTTATACTCTCTAAGGTTTATTTATCTGTTGATGAGTCATTTAGCGTTCTTCACCTTGGATTTAGTGAACTCACCATATGGCCGCCACTGAAGTTAGCAAAGCAGAAAGACTTATTTCACACCACTGTGCTCTCTGAAGCAAACCAACATTTACACAATATTCGTGACGAGGACAAGGAAATTATCCAGCATGTACAGAAAGTGGCGGAGGAAAGGGGT…
	3361	4776	+	34-2	RecName: Full=Alpha-galactosidase 6; AltName: Full=Alpha-D-galactoside galactohydrolase 6; AltName: Full=Melibiase 6; Flags: Precursor [Saccharomyces cerevisiae]	97.028	471	ATGTTTGCTTTCTACTTTCTCACTGCATGCACCAGTTTGAAGGGCGTTTTCGGGGTGTCTCCGAGTTACAATGGTCTTGGTCTCACTCCACAGATGGGTTGGGACAACTGGAATACGTTTGCCTGCGATGTCAATGAACAGCTACTTTTAGACACCGCTGATAAAATTTCTGACTTGGGGCTAAAGGATATGGGTTACAAGTATATCATTCTAGATGACTGTTGGTCTAGCGGCAGAGATTGCGATGGTTTCCTCGTTGCAGATAAACAAAAATTTCCCAATGGTATGGGCCATGTTGCAGACCATCTGCATAATAACAGCTTTCTTTTCGGTATGTATTCGTCTGCTGGTGAGTATACCTGTGCTGGGTATCCTGGGTCTCTGGGTCGTGAGGAAGAA…
36	151	771	-	36-1	Vel1p [Saccharomyces cerevisiae YJM1479]	97.561	205	ATGAGTTTCCTAACAATTTTTACTTTTTTCAGCGTCCTCGTGTCTGTTGCAACAGCCGTCAGATTTGATTTGACTAACGTCACTTGTGATGACCTGCATGGACCTCACTGTGGTACCTACGTTATGGAAGTCGTTGGCAAAAATGGAACATTTTTGGGTCGATCTACGTTTGCTGCTGCCGACGTTTTAACTGCAAGCGCTGGTGACGCTTGGGCAAGATATTTGGGCCAGGAAACAAGATTCCTCCCAAAGTTGACTACTATTGCTAGCAATAAGACGAAGAACTTTTCTCCACTCATCTTCACCACCAATATGTACACCTGTAACCCTCAATCCATTGGTGATGCTATGGTTCCTTTTGCTAACACTGTTACTGGTGAAATTGAATACAACTCTTGG…
	1794	2465	-	36-2	hypothetical protein R008_O14051 [Saccharomyces cerevisiae R008]	90.196	102	ATGGTAGAACTTCCAGTGAAAAATTCATGCCAGGAAAGAAGGGTTTTGCTAGTTCTTTACGAAGGTGGTAAGCATGCCGAAGAGCAGGAAAAGTTATTGGGGTGTATTGAAAATGAACTTAGTATCAGAAATTTCATTGAAGAACAGGGATACGAGTTAGTTACTACCACTGGCAAGGACACTGAGCCAATCTCAACGGTAGACAGGGAGTTGAAAGACGCTGAAATTGTCATTACTACGCCCTTTTTCCCTGCCTACATTTCGAGAAACAGGATTACAGAAGCTCCTAATCTGAAGTTTTGTGTAACCGCTGGCGTCGGTTCAGACCATGTTGATCTACCTTCCATCACTGTTTTGTTAGCCGCCCAGCTA
37	2152	2385	-	37-1	hypothetical protein QA23_1547 [Saccharomyces cerevisiae Lalvin QA23]	78.873	71	ATGGATAACGAACATGTAGGTGCCTCTCTAACTGTTTCTTTGAGCACGGCTAGTCTAGTCGCAAGTGATGTTTTCAATTTCAGCTCTAATAGCTATTCCTCTCAACCATCTGATTATATTACCAGCTGCCCCAGTGCTATTAATGACCAACCTGCGGCTGAACCTTCTGGCTACACACCTGTTGGCTCCTCACCTCCACATTCTGGTTGTATACTTCCGGTTTTGATGCAA
	7281	8483	+	37-2	Irc7p [Saccharomyces cerevisiae]	100	400	ATGATCGATCCTACTGAATTATCGAAATTTGGTATTACTACGCAATTGACCGTTATTGGACGCAATCCAGATGAACAAGGCGGTTTTGTTAATCCACCTTTGTATAAGGGGTCAACCATTATTCATAAGAAGCTTTGTGATTTAGAGCAAAGGAAAGGAAGATATTACGGGACTGCAGGTTCTCCAACAATTGAAAACTTAGAAGATGCCTGGACACATTTAACCGGTGGTGCAGGAACAGTGCTATCTCCCTCTGGGCTTGGTTCTATCTCCTTGGCCCTACTGACTCTTTCAAAAGCTGGCGACCATATCCTAATGACTGACAGTGTCTATGTGCCGACACGTATGTTATGCGATGGCTTATTGGCCAAGTTTGGCGTTGAAACAGATTACTACGAC…
	12288	13841	+	37-3	No hit			ATGACGAATATGTCCGAGAAATTAAAGAGAACTGCCACGAAATCGATCAATACTTCCGGAAGAATAAGTGAGAAGATGGTAGTTCAAGAAAAAATAGAGAAAGGCCCAGAAAAACAGTTAGAATATATGTCCGACAAAAATGAGTTTCATACAACAAAAGACACCAAGTGTTCTCGTTATTTCTCATTGACAACAGAAAAGAAATTGTTATTGAAACTCGACATATTGTTGACATTTTATGTATGCCTGTCAACCTGGACTAAAATGCTTACAGTGAACATGAACAACGCATACGTATCTGGTATGAAAAATAAATTTAATTTCAAAGGAAATGATCTCGTACACACCGCATCAATATACACTGCCGGTAATATAGCATTTCAATTACCTTTTATTTTA…
	14762	15607	+	37-4	No hit			ATGCAGGCAGATAAAAGTCAAGACTTTTGGGGAGATAATAATGAAGTTTACAGGTCGATTATTATATCCGGTCCACCAAGTACATCTGTGAAAGAAATTGTCACCAGGTTAAATGGTGTATCACCTCTTGAAAATGCAACTGCGATATTGGATAATGGCTGCGGTACTGGGTTGGGAATGCGGTACTTGATTGATAATTATGATGAAGAACTTCCAGTCTCCGTGAAGCTGATTGCTGGTGACTTGAGTGAGGGTATGATACAAATTGTTGAGGCGCATAAAGAAAAGAATAAGGACAATAAATTTTGGAGAAGATTAGAAACGGGTATATGGGCAGTGGAGAACATGTGCCACATAAGAGACAATTCCTTCAGTCACATCATCGCATCTTTGGTGATG…
	16195	18359	-	37-5	YRM1			ATGAGAAATGCTAGGCGTAAAAGCATAAGATCTTGTGAATCCTGCCGCAAACGAAAATTAAAGTGCGATAGGAAAAGACCCAAATGCTCTTCATGTATCAGCAGAAAGTTGGATAAATGTTCCTATGCCGTTGGATTTGAGCAGGAAATAAATTTTAGGGAAAATCTGGAAGCATTGAAAGATGCTAAGCTCTTAGAGGATGTAAATAAGCAAGAGAAACTTCTGGAATCAACAGGTGAAGTTGTTTGTGAGCTTTCCACAGACATTTTTTTTTTTGAAGATAACGTTCTTTTCGAAATAAGTGATATTCTTAATAAACAAAAGATTCTCAAGGATTTTTCTACGGGATTCATACCGGATAAGCTGGCTACTGCATCTGGAAGACGTGTTACAAATTTA…
38	289	981	+	38-1	hypothetical protein VL3_5126 [Saccharomyces cerevisiae VL3]	100	230	ATGGGTAGCACTGAGAAATTTAGCTGGTCATGCGTGAAGGATGCGTTTTTAGATTTCAAAACATACCTTTCTTTCACGATACAATTTTGTCAGGACACAATAATGTATGGATTTAGCACTTTTCTTACTGCCATTCTCAAAATGGGATTAGGTTTTTCCTCCATGCAGGCCCAGTACTTGAGTGTACCTGTGTACATCTTAGCTGGTGTCGTGTTTTTAATTTCAGCCTTTCTGAGTGACAGGTTCAAAATGAGAGGTCCCATTTTCTTTTGCTACAATCTACTAGGCATTGTGGGGTACATTTTATTACTGAGTGTAGGCAACGACGCTGTCAAATACTTCGCCTGCTATTTAATAACGTTCTCTCTTTACACCGGTACTGGGCTTAATATATCGTGG…
39	2410	3405	-	39-1	EC1118_1N26_0023p [Saccharomyces cerevisiae EC1118]	100	331	ATGACACTAATTATTAGTATTGTCTATAAGCCTCAAGAGCAGGCTAAAAGAATTGCTTTCTTCTTTGGATCCGCTGCATTATCTGGAGCTTTTGGTGGACTCATAGCAACAGGACTTTCATCAGTTAAGAACGGTGGAGGTCTCGAGGGTTGGAGATGGCTTTACATTATAGAAGGATTGATATCTGTGTGCGCGTCTGTGTGGTTGTTCTTTGGGCTGCCAGCAAAGTTTGAGGTTTTACCTTTTTTGAATGAGCGCGAGTGTCATTTGATGAGCATTCGCAGTAAACAGAGGACTCAATACATGGGTAGCACTGAGAAATTTAGCTGGTCATGCGTGAAGGATGCGTTTTTAGATTTCAAAACATACCTTTCTTTCACGATACAATTTTGTCAGGAC…
40	-1100	498	-	40-1	Yrf1-6p [Saccharomyces cerevisiae YJM1443]	97.556	450	ATGCCATTACGGCAATTATGTGATTTCCTGGTGACAGTATTCGTGAATCCTCCTATGTTAGCATCAAAGTTGCGTAAAGAGCACAGGTCTACGATGCGTACTTTCACCAACTTTGTTTCTGGCACGCCTATTGTAAGGAATCTTCAGAAAAGCACCATAAGGAAATATGGATACAATTTGGCACCCTACATGTTTTTGTTACTACACGTAGATGAGCTATCGATTTTTTCTGCATACCAAGCAAGTTTACCTGGCGAAAAGAAAGTCGACACAGAGCGGCTGAAGCGTGATCTATGCCCACGTAAACCCATTGAGATAAAGTACTTTTCACAGATATGTAACGATATGATGAACAAAAAGGACCGATTGGGTGATATTTTGCATATTATCTTGCGAGCA…
41	101	674	-	41-1	hypothetical protein AWRI796_3841 [Saccharomyces cerevisiae AWRI796]	89.571	163	ATGAGTGACAAAAAATCTAAGAAGGCTTGTGAAGTTTGCAAAAGACGAAAAAAGAGATGTTCCGGAGGTCGGCCGTGCGATTATTGCATCAAGATCGATAAGCAAGTAGATTGCACATATCGTGTCAAAGTGTCCTCTAAGAGGGTCAAAGTTACGGAAAGATACCTTGTTAATTTGAAATCAAAAATTAGAGACTTGGAGCTTCAACTTGCCGCACAATCCAATTCCTGTCCAAATGATGTGTCTACTACTAACGACAATCTGTTAGTCAGCAGTGAAGATGATGAAGAGGATCGGGACGGGATGGACGATCCATCAGAAGGTAATAATTACTATCGTTTGGGAACATCTGCCTGTGGCAAGTTCTTGTTAAGGATTAAGGACTCGCTAGTGAAATCA…
42	1	3864	-	1N26_0012g(a)	Z.rouxii	78	99
	4345	5856	+	1N26_0023g(a)	Z.rouxii	81	93
	7665	8846	-	1N26_0034g(a)	S.cerevisiae	100	100
	12116	13099	-	1N26_0045g(a)	S.cerevisiae	100	100
	14901	16766	+	1N26_0056g(a)	Z.rouxii	65	95
43	1	468	-	1O4_6469g(a)	None
	1430	3217	-	1O4_6480g(a)	S.cerevisiae	100	100
	5546	7324	+	1O4_6491g(a)	L.kluyveri	76	95
	9887	11638	-	1O4_6502g(a)	Z.rouxii	80	97
	14457	16211	-	1O4_6513g(a)	Z.rouxii	80	97
	20493	21191	-	1O4_6524g(a)	S.cerevisiae	68	92
	23074	24981	+	1O4_6535g(a)	S.cerevisiae	59	100
	27103	28617	-	1O4_6546g(a)	S.cerevisiae	70	99
	29786	31348	+	1O4_6557g(a)	S.cerevisiae	71	82
	31888	32430	-	1O4_6568g(a)	S.cerevisiae	81	65
	33628	34656	-	1O4_6579g(a)	S.cerevisiae	72	99
	35557	36630	+	1O4_6590g(a)	None
	38302	40700	-	1O4_6601g(a)	None
	42040	42822	-	1O4_6612g(a)	L.kluyveri	66	84
	44034	45110	+	1O4_6623g(a)	S.cerevisiae	79	100
	47389	49089	+	1O4_6634g(a)	S. pastorianus	79	98
	51818	53251	+	1O4_6645g(a)	S. cerevisiae	100	100
	54536	58873	+	1O4_6656g(a)	S. cerevisiae	96	100
	58945	59496	+	1O4_6667g(a)	S. cerevisiae	100	39
44	1961	3628	+	44-1	hypothetical protein R103_I10021 [Saccharomyces cerevisiae R103]	100	555	ATGGTGTACACCGATACTTATAGAAACACTTTCTTTGTAGATGTGCTGGAGTATTTTAATTTGACGAAAACATGTCATGACATGGAAATGGCGAACCCCTGTCTTAAAACTGTAAAGGGAAATGACTACGATATTGAAGGGTCTGATCATGCGAGTGACAGTAGTGTCGACAATAGTGGTAGTTCTAGCGGTAATGAAAACATAGAAATTGGTATTGGAGAAGTTAAGGACCAGCCCGAATTGGTACCAGAAGAAAAGGATCCATTCCTTGTCGAATATTCTGGGCCTGACGATCCAGAACATCCACAGAATTGGTCTATCACGAAAAAATCGATAGTAGTTGCTGAAATCATGTTTCTTACATGTGTTACCTATATGGGATCTTCGATCTATACCCCT…
	3932	5512	-	44-2	hypothetical protein TDEL_0C00150 [Torulaspora delbrueckii]	75.475	526	ATGGGTATTTTACAAACGCTTTTTGGCGCTGAAGAAGAAGTTCAAGGCTCCAAGCTTCGTGCAATTTTTATTGGTGCCTTCGTTGCTTTTGGAGGGGTTTTGTACGGCTATGATACCGGTACAATTTCAGGTGTCATGGCAATGACATACGTTAAGGATCACTTCACCAAGGTTGGTGCTTTTAGTGCCACCGAGACTTCTTTGATCACTTCCATTCTTTCTGCTGGTACCTTTTGCGGTGCACTTCTTGCTCCGCTAGCCTCCGATACTTTAGGTAGAAGACCCGGCCTTCTGGTTTCTTGCGCCATCTTCATTGTTGGTGTTATCCTACAAACTGCTTCCAACACCCAGGGTCTGTTGATCGCCGGTAGAGTGATTGCCGGTGCGGGTGTCGGTGTG…
45	-1376	687	-	45-1	Yat1p [Saccharomyces cerevisiae JAY291], outer mitochondrial carnitine acetyltransferase	99.563	687	ATGCCAAACTTAAAGAGACTACCCATCCCGCCACTGCAGGACACGCTCAACCGCTACCTGGCACGCGTGGAACCCCTGCAGGACGAGCGCCAAAACCGCCGTACGCGCCGCACTGTGCTCTCCGCAGAAAACCTGGACGCATTGAACACGCTGCACGAGCGGCTGCTAGAATACGACGCACGGCTCGCGGAAAGCAACCCAGAGTCCTCATACATCGAGCAGTTCTGGTATGACGCGTACTTGCTATATGATGCAACTGTCGTTCTCAACGTCAACCCGTACTTCCAACTGCAGGACGACCCAACCATCAAAGACACACCAGAGACGGCGGCAGAGGGCCCCTATGGCGCACACACGGTGCAGGTACGTCGTGCCGCACGACTCACCACCTCTATCCTC…
	1759	2481	-	45-2	multicopy suppressor of sec21 [Saccharomyces cerevisiae YJM789], Gamma subunit of coatomer	100	240	ATGGAAGCCCCTTCAGAAATTACCGATTCCAAATCAGATACATCGAAGGGCCTAGATGCTCAATTAATCGAGAAAAATGTTGCTCTTCCTAAAGACATATTCCGTTCGTATCTGAGTTATTGTATCTATGACATGCTTCGTTATAAACCGATAATGGTTCCGGGCGCGGTATCCGTGGGTTCAGTTTTATCGATCGTGTTTTTGCACGACAACATCGCTTGCGTTGTCATTTCCGCAGTACTGGCTGGTATTTCCTTGTTCGCTTTAATGATTGTAGGTGATGGTTATCTAAAGCCGGTCAGTCGTCGAGATTTTGAGACCGAGCTTTTAGTAGAAGTCATCACACGTAAACCAGCGGTAGAAGGGAAAGAATGGAAGATTATCACATACAAAATGAAC…
	3492	4199	-	45-3	pheromone-regulated membrane protein PRM9 [Saccharomyces cerevisiae YJM789]	100	235	ATGCAAGCCTCTTCAGAAAATGCCAGTACCAAATTAGATACGTTAAGTGAGCCTAGTGCACATTTAATCGAGGAGAATGTGGCTCTTCCAGAGGACATATTCAGCTCGTACTGGAGCTACCTGTTCCACGAAGTGCTTCACAATATAGTGATAATGATTATGTTCTCAGTTAACGTGTGTTTAACCCTATTGTTTCTGTTTTTTCCTCATAAAAAAGTTCATTTCTTTTATGTGCTTTCGTGGGTGGTTTCCGGTTTCATATTATTGGTTTCTTCTATTGTATTCGCGAAACCAATCAATGATCAAGATTTTAAGATTAACCTTCTGATCGAAGTCATTGCACGTAAACCAGCAGTAAAGGGAAAAGAATGGAGGACAATAACATACAACATGAACCAA…
	4641	5354	-	45-4	conserved protein UIP1 [Saccharomyces cerevisiae YJM789], FG-nucleoporin component of central core of the nuclear pore complex	100	237	ATGCAAGCCTCTTCAGAAAATGCCAATACCAAATTAGATACGTTAAGTGAGCCTAGTGCACATTTAATCGAGGAAAATGTGGCTCTTCCAGAGGACACATTCCGTTCGTATCTGAGTTATTTGCTCTACGAGATGGCTCATTATAAACCGATAATGGTTCTACTGTCGGTAATCGCAACTTTAGGTGTATTGATTACGCTTTTTCACAATAACGATACCTGCTCTATAATCTTCGGGATATCTCTTTTTATATCCTCTCTAGTTTTGTTGATGGCTTTAATTGCAATGTCGGTAAGGATCAGTGATAGGGATTTCATAATCAAACTTTTATTAGAAGTTATCACACGAAAACCAGCAGGAAAGGGATGGAGAACTGTTGCGTATAATATGAACCAGTAT…
	7931	8626	-	45-5	Ulp1 interacting protein [Saccharomyces cerevisiae YJM789], FG-nucleoporin component of central core of the nuclear pore complex	100	231	ATGCAAACCCCTTCAGAAACTGCCGACGTCAAGTTGGATGTCCTCAACGAACCCAGTGCACATTTAATCGAGGAAAATGTGGCTCTTCCAGAGGACACATTCCGTTCGTATTGGAGTTATTTGCTCTACGAGATGGCTCATTATAAACCAATCATCTTTATGACCCCAATAACTGCGAGTTTGATTTTATCGATTGTGCTTTTTCATGATATCCCAGGTATCCTTACGTTTTCTGTGATATCGCTTCTCCTTTCTATTATCATTTTATTGATCAGTATAGGTACATTCGCAGCCGGGACCTGGGATAAGGATTCCAAGGTTAAGCTTTTATTAGAAGTCATTGCACGTAAACCAGCAGTAGGAGGGAAGGAATGGAGGATAATCGCGCGTAATATGAAT…
	10967	11239	+	45-6	conserved protein [Saccharomyces cerevisiae YJM789]	100	90	ATGGCCGATGAAACAGCCAAGACATTGACTAAATGGCTCGACTCGGCGGCGGACAATTGTTACTTTCGCTACACTACTACTCCAGCACTCGGTGATTATAATTTAAATGTGCTGGCAATAAATGCCGACACAGAGACCCTAGTCGAAGCCAAGTCCGTGCCAACTCTGAAGAACGCCAAACAATGGGTCAATGACATGGAAGTGTATTGGAGGCAATTCGATTATGATGAGAAGTCAGACATCAGCTCACCGAACCCTCCTGACAGTAAC
	12045	12751	+	45-7	hypothetical protein SCY_0088 [Saccharomyces cerevisiae YJM789]	97.5	80	ATGCGACCTTCGTTGAAAAATACAGATGCCGGGAACGATACTAAAACAGGCCCATTGAATGAAGAATCACCCGACGACTCTGAAGATTCTTTAGTCTCAGTTGATATCATTCTTCCAGAGGATTGTTTTTACATCATACCGAAGTTATTTGCTTTACGAAATTGTCCGCTCCAATGCTATGAATTTTTCAAGGATCTCATAAAGGGAAAATATCCTGATGTACAGTGGGATACAGCGAATACACAGCCGTTCATCAGTGTTCCAGAAAATCAGGCTGCAACTCATAATTCTGATGTTGAACCAACCGTAAAGTGGTGCCTCTTTAAAGCAGCCGAAATTCAAGCCCATGCTGTGCGGGAATATTGGCAAAGTCAATATCCAGATGTGGGCATACCTGCA…
46	3302	3935	+	46-1	Pgm1p [Saccharomyces cerevisiae YJM1463]	88.506	174	ATGACTTTTACGACAATTCTTGTACCAACAATTGCTTTCAAGGATCAAAAACCGGGCACTTCAGGATTACGTAAGAAGACCAAGGTTTTCATGGATGAGCCCCATTATACCGAGAACTTCATTCAAGCAATAATGCAATGTATTCCTAATGGTTCAAAAGGAGCCACCTTAGTGGTCGGTGGAGATGGTCGTTTCTATAATGATGTTATCGTGAACAAGATTGCTACTATAGGTGCTGCCAATGGCGTAAGGAAACTAGTCATTGGTCAAGACGGTTTACTTTCAACGCCAGCTGCTTCCCATATAATCAGGACATATGAAGACAAGTGTAACGGTGGCGGTATCATTTTAACTGCTTCTCATAATCCAGGCGGTCCAGAGAATGATTTGGGTATTAAG…
47	1767	3485	+	47-1	Gal2p [Saccharomyces cerevisiae YJM1385]	88.656	573	ATGGTTATTGAAGATAAAAATACTTCAGCCGCTTCACAACCGGTTCTAGGTAGTGAAAATTTGGTGGCTTCAATTACCAATGATTCGCATTTAAGCTCTCAGTCACAGAAGGTGTCTAGCAACGACAAATTAAACAATGAGGGAATGGATCAAGATTTTTCTACTCAGATCGACTTGCCAAAAAAGCCCATGTCTGAATATGTTACCGTTTCTTTATTATGTCTATGTGTTGCGTTAGGTGGTTTCATGTTTGGATGGGATACAGGTACTATTTCTGGGTTCGTTGCTCAGACAGATTTTTTGAGAAGATTTGGTATGAAACATAAAGATGGTACTTATTACCTATCTAATGTCAGAACTGGTCTGATAGTGGCTATTTTCAACATTGGTTGTGCCTTT…
	4574	7251	+	47-2	Gal2p [Saccharomyces cerevisiae YJM1385]	92.223	768	ATGTCAGCTGAAGTAAACTATGGGGTGCCTCAGAATACCAGCCCAAAAGATGACACCGGATCTATGTTATCTGGTTCGTCTCACATATCAGATTCTTCCAATAAAGCTACTAATGAAGAATTAAAAAACGATGAAATTGGCCAGGAGAATTCAGCCCCCGTTGAGTTGCCAAAAAAGCCCATGTCTGAGTACATCACCGTTTCTTTATTATGTCTATGTGTTGCGTTCGGTGGTTTCATGTTTGGATGGGATACAGGTACTATTTCTGGGTTCGTTGCCCAGACAGATTTTTTGAGAAGATTTGGTATGAAACATAAAGATGGTACTTATTACCTATCTAATGTCAGAACTGGTCTGATAGTGGCTATTTTCAACATTGGTTGTGCCTTTGGTGGTATT…
	7640	8818	-	47-3	Srl2p [Saccharomyces cerevisiae YJM1342]	99.235	392	ATGTCCAACTTTAAGAATTTTACTTTAAATTTCTTTGAAGAGTATTACGGAAAGCCCTCTGAAATACCAAAAATGGAGGAAGAGAAATTGGAAGTAACAAATATGAATGCGTCCTCTTCAAAAAAAGTGCATAAAAGTAAAAAGAGCACCTCAAAATATGATCGAAAGAATATGTTTAGAGACTCGATAGCAGGAATTCCACAAATATTGCCAACAAAACCGGTAAAAATCATAGCAGAAAGTATTGACTTCGCCAATCCGAATAGCTTTAACCTCCTTCAGTCTAGAAATAGTATCTGTTTCAATAAGAAAGCTGCCAGTACGAATAGCAAGCTAAATTTAGAAGGTCAGACTTCCAGTGATATCAATAACAACACATTACATGCTAGAGTGCCCATA…
48	917	1711	+	48-1	Gdt1p [Saccharomyces cerevisiae YJM993]	73.6	250	ATGATAGTGACTACTGCTGCTTCAGGTGCTAGTACAGAGCCGTCTCCAAATTCAGGTGAGCATGTGGATTTTAAAGATTTTTTGATGTCAATTTCTATGATTGCGCTATCTGAAATTGGTGATAAGACCTTTTTGATTGCAGCCTTGATGGCTATGCGCCACCAAAGGCTTTTAGTTTTTTCAGCGGCTGCCACATCTCTTGCCATTATGACGATCATATCTGGTATTGTGGGCCATTCCATCGTTTCCTTCCTTTCTGAATGTTATACAGCTTTTTTAGCCGGTTTGTTATTCCTCTTCTTTGGTTATAAATTGGCTATGGAAGGCATGGCGATGTCTAAAGATGCAGGAGTTGAGGAAGAAATGGCCGAAGTAGAGGAAGAAATTGCAACTAGGGAT…
49	65	867	-	49-1	Fur4p [Saccharomyces cerevisiae YJM1342]	97.748	222	ATGCCAGACAACGTGTCATTACATTCAAGCGCCTCTTCGAAAAGACTGAACTCTCGCCAATTTAGGGAATCCTCCAGTCAGATATTAAAGTCAAATAACAGGGATGTGAAGAAAGAGTATAAGTCATCTAAGAGTAATGAAACTACCCAAGTTTATGAGGCATCGAGCTTTGACGAAAAAGGAAACGCAGGTGCAGAAAACCCACAATACAATTCGTTCTGGAAGAAAACATATCATGAGTATGTGGTCGTTGACAAATCGATCTTGAAAGTTTCTATTCTGGATTCATTTATGTATAACCAAGACTTAAAGCCTGTCGAAAAAGAAAGACGGGTTTGGTCTTGGTACAATTATTGTTACTTCTGGCTCGCTGAGTGTTTCAATATCAACACTTGGCAA…
	1489	3072	-	49-2	GAL1p [Saccharomyces kudriavzevii]	82.922	527	ATGACAAAATCGTACTCTGAAAAAGCGTTAGTTCCTCATTTCAGTGCAAGAGCTAATAACTTACCAAAGGGATTGGTCACAAGATATCAAAACATTACTAAAAAATTTGTTGAGGCCTATGGATCTCAACCAGATTTTATTGCCAGATCTCCAGGTAGAGTTAACTTGATTGGTGAACATATTGATTATTGTGATTTCTCTGTCTTGCCGCTAGCTATCGATGTCGATATGCTGTGTGCTGTTAAGGTTTTGAGTGACAAAAATCCTTCTATCACGTTAACCAATTCTAATCCTAAATTTGCACAAAGGAAGTTTGATTTGGCATTGGATGGTTCTTATGTTGTTATTGATCCTTCTATTTCGGATTGGTCGAATTATTTTAAGTGTGGTTTGCGTGTT…
	3742	5841	+	49-3	Gal10p [Saccharomyces cerevisiae YJM1342]	99.714	699	ATGACTGCTCAATTAAAAAGTCAAGTTTCTCCAAAAACCGTTTTAGTTACAGGTGGTGCTGGTTACATTGGTTCACACACTGTTGTGGAATTGATTGAGAATGGGTACGAGTGTGTTGTTGTAGATAATCTCTCAAATTCCTCGTATGATTCTGTTGCTAGGTTAGAAATTTTAACTAAGCATCATATTCCATTTTATAAGGTTGACCTTTGTGATAGAGAAGGTCTGGACAATGTTTTCAAAAGCCACGATATCGACTCTGTGATTCACTTTGCTGGTTTAAAAGCAGTTGGTGAGTCTACTCAAATCCCACTTAGGTATTATCATAATAACATCCTTGGTACGTTGGTTTTGTTAGAATTGATGCAGCAGTACGGTGTCTCTAAATTTGTTTTTTCC…
	6504	7604	+	49-4	GAL7p [Saccharomyces kudriavzevii]	84.153	366	ATGACTGCACAAGAGTTTGATTTTTCGGACAATTCACATAGACGTTACAATCCCTTAACTGATTCATGGATCCTGGTGTCTCCTCATAGAGCTAAGAGGCCTTGGTTGGGACAGCAGGAAGCTGCCTATAAACCCAATGCACCAGCTTATGATCCAAAGTGTTACTTGTGTCCTGGTAACGAGAGAGCTACTGGCGCAAAAAGCCCAGTTTATGAATCAACTTACATTTTCCCTAATGATTACGCTGCTGTTAAGATTGATCAGCCGATACTGCAACAAAAGAACTTTGGTGAAGATACTTTGAGAAATAGATTATTTAAAGTTCAATCTGTGAGAGGTAATTGTTTCGTTATATGTTTTAGTCCTAAACATAATTTAACTATCCCTCAAATGAAACTA…
	8188	9491	+	49-5	Kap104p [Saccharomyces cerevisiae YJM1342]	99.017	407	ATGGAATCTATGTGGAAACCCAATGAAAACTCTGTGTTACGAGTAGCAAGTCTTTTACAGGACTGTATGGCATTAAATTCAGAAATCCGTAATAATGCAATGGAAGCTATGGAGAGCTTTCAACTACAACCCGAATTTCTTAATTATTTATGCTATATATTGATTGAGGGTGAATCCGATCATGTGTTAAAACAACATTACTCTCTGAAAGACCTTCAAAACAATAGAGCTACCGCTGGTATGTTATTGAAGAATTCAATGCTAGGGGACAATAGTTTAATCAAGAACAGCAATCAGGATTTAGAATATGTCAAATCGAACATAATCCATGGATTATATAACTCGAATAATAATCTGATCTCTAATGTGACGGGTATTGTCATTACTACTCTATTTTCC…
50	107	514	-	50-1	No hit			ATGATCCCAAAAAAACTCTTTGTGCTTGATGGTGGTCAAGGGACCGAAATGGAAAATAGAGTCATCGAGGTTGCATTAACTGTCTGGCCCTCAGTTCCTTTCATGGGTGAGTTTCTTTGGATCAAAAAGTTCTTTAAGGAGAGGAAAATAGTCGAGGAGATGTATAAGGTCATCAGTCGTGGTTCCAGTATGCTGATGGCTGTCACTATCAGGCCAGTTTCAAGGCTATCGTGGAAAACACCGATTTCGAACTCTCGTGAGTATAACCTTTTCTTAGACCGTATCATTAAGTCTACCCGTAGCTGCATAGGCGAGGAGGGCGCAACTCAATTGGATCCGTGGGCTGTTTATAATTCTAATGAGCACACAGGTGACTATGGTCCTCATCCCGAGACTATT…
	9116	10251	+	50-2	hypothetical protein TDEL_0G04990 [Torulaspora delbrueckii]	68.895	344	ATGTGGCTGAATTATTTGCTTATCATTTGGGGACTTTTCCCTCAATGTTTGAATGCTGACAATGTTAACCCGGGCGCCATTTTGGGTTGTTCCCCCAACAACTTATCCCCAGGTTTTAAGGTGGAGTACTATGAGTATCCATTGACATACCCAGGGGGTGCTCCTCATGGTGGCATTTGTTACAACCCTGCTTATCAAGATGATGATTTCCTTTTCAATGGTGGATATAAAAACTTGGGTAAAGGTATGATCGGAACATCGTCAGGTGTCACGGATCTCTACTTTAAAACCACTTTTGACACCTCCTGTACCGTTAATAATGGTATGATGCCTTCAAACTATCATTTTAATCAAATTTTCGCCACTACTAATTTTACCATGCTAATCACTGGGTACTTG…
51	3609	5316	+	51-1	hypothetical protein TDEL_0G05010 [Torulaspora delbrueckii]	91.021	568	ATGGCTTCAAAATTGATCTCTAAGCTTATACCATCGCATTCTATTCCTCCAAAAGAGAGTAGGAGACCATCCGAGACTTCTATGATTGATGATAAGGAACTAACCGGGAAGGACAAGAATCTCTTTATCACCTACCGTGACGAGGAGTCTCTCAGTTCTTCGTCTACTGAAGATCATGTTTTCAGGGATCCTCAAATTGCTGCTCATTATAAAGACCTTTACGAATCTACCGACTACGAATGTCGTCACTTGTTCGATCCGGAATTAACATGGACTGAAGAAGAAGAGAAGAAAGTTGTAAGGAGAAACGACTGGTACGTTACTTTTTGGGCTTTCATTATGTTCACTGCTTTGGATTTTGATAGATACAACATTTCTCAGGCATTATCCGCTAACATG…
	5794	7503	-	51-2	hypothetical protein TDEL_0C00120 [Torulaspora delbrueckii]	94.552	569	ATGGTCACTCACAATAAACATTTTGGACATAGGAGAAAGAGTGCTACTAGCTATGGAAGTATTGCAGAGACTAGAGTACCTGAAAACTCTTTAGAAGAGCTGCAACACATTGATGGAGCTGATGAAGATGAAGATATCAAGTTGTCAGACATACCTAATTTATGGATTATAGAGGCTGCCCTGTTTACCAACGTTTTTCTTTCTGGATTTGATGGTACTGTTACTGCATCGACTTATCAGACTATTGGGAATGAATTCAATCATATGAACATCTCCAGCTGGATCACCACTGCCTATTTGATCACATCTACCTCATTTCAACCACTTTACGGTTCGTTTTCAGATGCACTGGGTAGACGAAACTGTTTGTTCTTTGCTAATACATCTTTTACTATTGGA…
	8090	10468	-	51-3	hypothetical protein TDEL_0C00130 [Torulaspora delbrueckii]	98.485	792	ATGGAACCTGAAAAATCAGGTCGTGCAAATGATGTTGTGGTGGTTTACTTAGCAGATGAAGAGGCTTCTTCTAGTTTAGAACATAGAGGTTCCGACGCTGAAGTGGTTACGAAAAATGAGAAATTGAAAGATGTAGCCATTGATGAGAGGGTGAGAACCACAGACAGTTCTTTAGATGAGGCAGTATTTGATGATGGTATTTGGGAAGGTGATGTGAGTCTTTTACCTAATTCACCTTACCCCGATGTGAGGGCCGTTGTTCCAATTGATGATGATCCCGGTATTATATTGAACCATTGGAGAACTTGGTTTTTAACTACGGTTTTTGTTGTCGTATTTGCTGGTGTTAATCAGTTTTTTTCGTTGAGATATCCTAGTTTGGAGATTAATTTCTTAGTC…
	10943	11473	-	51-4	hypothetical protein TDEL_0C00140 [Torulaspora delbrueckii]	96.078	153	ATGAAATTGAACTTAACCCTCGATAACCACTCAGAGAACGATAGAATTCCCTTACAGGATCCAAATAGAATGCAACTTGAACTAAAACCTTTCAAAGAGGCAACTAAAGAACACTATCAGCTTTTGTTGGATGCTGACCCTTCTAAGGAGGCCATTTCGAAATACCTAGATCGCAGTTTTTGTTTTGAAGCGAGAAAAGGTACAGATCTTGTAGGAGTCTTCATCCTCCTACCTACGAGACCTGATACTGTAGAAATAGTCAACGTTGCTGTTGCAGAAGCTTACCAAAACCGAGGTATTGGCACTCAACTGCTTGAAGCGGCGTTGAAATGGGCCGCAGATAACAATTACGAAGTAGTTGAGATTGGAACAGGAAGCACAAGTTTTGGGCAACTATAC…
	12888	14468	+	51-5	hypothetical protein TDEL_0C00150 [Torulaspora delbrueckii]	98.479	526	ATGGGTATTTTACAAACGCTTTTCAAGGCGGATGAGGACATTAGAGGTTCCAAGGCTCGAGCCATCCTGATTGGTATGTTCGTTGCCTTTGGTGGTGTTTTGTTCGGTTACGATACCGGTACTATTTCAGGTATTCTGACAATGGATTTTGTCAAAAAGACTTTTACCGACACTGGTGAGTTCACTGCTAGTGAAACTTCCTTGATTACTTCGATTCTTTCTGCTGGTACTTTTGTTGGTGCAATGCTGGCTCCATTGGCCACTGATACATTGGGTAGAAGATTGGGTTTGTTCATCTCTTGTATTATCTTTTGTGTTGGTGTTATTCTTCAGACCATTGCCACTGAGCAAGCACTATTGATTGTCGGAAGAGTTGTCGCAGGTTTTGGTGTCGGTGTC…
	15196	16041	+	51-6	hypothetical protein TDEL_0C00160 [Torulaspora delbrueckii]	87.189	281	ATGGCTCTGTCAGCTTTGAAATTTTTAGTCTCAAGAAAGAAAGGCGCTCGAAAGCCCATGACCGACTTAGAACTCAGAGGAGAGTTCGAGAATAGTATTCCTATTATTAGTGTTCTAATGAAACGAGGCTTTTATTCTTTCGATAGTGAGTACTCTTATGAACTTTTCAAAAGCAGGAATGGCTTGGAGTACACAGCTTTAGATGTTAATGGCCGAGGGATCCCAACTCTGTACATTACTGATGATGTTACTAGTCTTGGAAATTGGAAGAACGATCTTCCATGCTTTCTAGCTTTTAAATTCGTGGTTTTACCGGCTGAAGAACCTGGGCCAAATGTCGATTGTCAGCTTGAATTAGAAAGAAATGGCCTGTGCCTTTACCGAATTCCTTTATATGAG…
	17006	17857	+	51-7	hypothetical protein TDEL_0C00170 [Torulaspora delbrueckii]	87.31	197	ATGGTATCCTCTTTACTGAATCTCTTGCGGCCAGGTAAGAAAGGAGCTCGAAGGCCCAAAAGTGACAGTGAACTCAGACAAGACTTCGATAATAGCATTCCTATTGCTAGTGTTTTGATGGAGCGTGGCTTTTACACCTTCGATAGCGAAAACTCTTACGAGAATTTTCGAAGGAATAATAGTCTTGGGTATAGAACATTGGACTTTTCTGGAAAAGGAATCCCAACGTTGTATATAACGGACGATGCCACGAGTGTTGGGAAATGGAAAGGTGATCGACCTTACTTTCTAGTGTTTAAATTTTTGGTGCTTCCTTCTGAACAGGCAGGCCCATCCGGAAATTGCCATCTTGAAGCCGAGAGAAATGGATTGTGCCTTTACCGAATTCCTTTGTGCAAA…
	18491	20257	-	51-8	hypothetical protein TDEL_0C00180 [Torulaspora delbrueckii]	99.66	588	ATGTCTCAGAAACAGTTTAAATCAGATGGTAATATTGTGGGTCCTTACTTGCTTGGACTCGCTAGAAGTAATCCGGGTCTCACGGTGATCGAGCACGATCGTGTTGTGTACCGTACAAAGTCCGCTGGCAATGATTCAAAGGTGGCACTTGTCTCCGGTGGTGGGAGTGGTCACGAACCCACCCATGCTGGGTTTGTGGGCGATGGTGCGCTAGATGCAATTGCTGCTGGTGCGATCTTTGCCTCTCCTTCGACAAAACAGATTTACTCGGCCATTAAGGCTGTAGAATCTGCTAAAGGTGTTTTGATCATTGTGAAAAATTACACCGGTGATGTTATCCATTTTGGTTTGGCTGCAGAGAGAGCTAAGCTTGCAGGGATGAAGGTCGAGATGGTCGCG…
	21448	22911	+	51-9	hypothetical protein TDEL_0C00190 [Torulaspora delbrueckii]	86.598	485	ATGACCACCCCTACTCAAAATCAGGCTAAGAAGAGAAAAACTTCAAAGAAAAACACCTCTAGGCCTTTTTGGAATGCGGACGCTGCTGACCTTTCCAAGAAATGGGGCCTGAATACGATGCTACCAACGGCGGCTAAAAAACTTTACAAGAAAATCAACTCTGACTCGTGGTTTTCCGTGGTTAAACATCCACAGGCGCCAATTATCAACAACTCACTGGACTTACCGCTTAGCAGTGGTGTCAAAGAGAAGATGATCAGGGCTCGCAAAATTAGGATATATCCGACCACTACCCAGAAAGAAACGTTGAAGAAGTGGTTTGGGTGCCAGCGTTACATCTACAATAAAGCGCTGAAGATGCACAATGACGGGATGTTAATAAATATTAAAATTCTGCGT…
	23243	25126	+	51-10	hypothetical protein TDEL_0C00200 [Torulaspora delbrueckii]	97.448	627	ATGAGCAATTCTTCAGTATCTTCGAGTTCTTCATCTTCCCTCGGGGAACATGAGAGACCGTCAGAGGATCGGCCTAAAATTTTGCTTACGACCCCAAGTGATCACAATAACAACCAGGTGAGATGGGATCAAGCAACGTCTCCTGCAAAAGTTTCTGGTTCTGAAAGAAGAAATAATCCGCTAGGCGGTCCATCGAGAAGGTCTCCTTTACTTTCGAATTCACCTGGGAGATTGAATCAACGGGAAGAAGATCCTATTGTGTACGCATATTCTTCACCAAATTTAAGGGCTTTGAATAATAATGCGAATTATGAACAGGCGCGGCTGGCTGACGGACTATACGGTGGTGTTAGTCGTCCTAACTATGTGGATCCACTTTATCAGCAATTGAATCCTACA…
	25531	26235	-	51-11	hypothetical protein TDEL_0C00210 [Torulaspora delbrueckii]	98.718	234	ATGTCTACGCCTATCATCCGAGTGCACTGGTTGAATGAATCTAGAGCTTTCAGAGTCTTGCAATTGCTTGAGCAACTGAAGCTTGACTACGAAATAGTTCCTTACAAGAGAAACCAAGATTTTCGTGCCCCTGAAGATGCCAAAAAAATACATCCGTTAGGTAGATTCCCTGTGGTAGAACTAGAAGACCGTACTACTGGGAAGAAGAAAGTGCTTGCTGAGTCTGGTTATATTTTCCATTACATTCTTCAACATCTTGACTCTAAAGGGTTGCTGAAGAACAATGATCCAGATCAAGCGGAACAGATTGAGTATTTCTTATACTACGCAGAAGGCTCTTTGCAACTTCCATTGATGGTAGAGTTTATCCTCTCCATGACAAAGAAAGCACCCATTCCA…
	27018	28115	+	51-12	hypothetical protein TDEL_0C00220 [Torulaspora delbrueckii]	99.178	365	ATGGTCAGTGCTAAGCAGTGGGTTTTAAAAAATACTCCAGTTCCTGGACAACCTTTCAATTTTAATTTCGAGGATCCAGAGGCGAGTTTTGAACTGAAGGAGGTCAATCTTTCTGCTGATGATTTGAAAGAGGGTGGTATTTTGGTTGAAACACATTATATTTCCAATGATCCAGCACAAAAATTTTGGATTGCATCAGTGGACAAGAATTATTCCAAGGGGGTTGAACCAGGTGAGAATATCCCAGCTAGGGGCCTCGGCAAAATATTGGCATCTAAGAATAAGGATTACCAGGTCGGTGACTACGTTGTAGGTAAGTTTTGTTGGACTACTGCTGTAATTGTCGATGATCCAGTGGAGGCAATTGTTCACAAGGTTTCAAAGGATGATGTGGGTGAA…
	28366	29400	-	51-13	hypothetical protein TDEL_0C00230 [Torulaspora delbrueckii]	95.349	344	ATGTCTATTCTAGTTTCTGGTGCTACTGGTTTTATTGCTCTACATGTTGTCAGTGATTTGTTGAAGCAGGATTACAAAGTTATTGGTACTGTTAGATCTCAAGAAAAAGCTGATAAATTGCGTAAGCAATTTGGCAACAATCCCAATCTTTCCTTTGAATTGGTTTCAGACATTGCTGCTCCTGAAGCTTTTGACAAAGTCTTTCAGAAACATGGCAAGGACATCAAAGTGGTGTTGCACACAGCTTCTCCTTTCACTCTAGAAACCACAAATTATGAGAAAGATCTGTTGCTTCCAGCAGTGAATGGTACAAAGAGTATCCTGGAGTCGATTAAGAAATACGCTGCTGATTCTGTCGAGAGAGTAGTCATCACATCGTCTTACGCTGCCGTCATGAAT…
	29766	31346	+	51-14	hypothetical protein TDEL_0C00240 [Torulaspora delbrueckii]	93.536	526	ATGGGAGAAGTTGTTGAGCTATTCCCAGTGGATAGTGCTGTCATTCTGAGACATGAAAGGGTTCTGGTCAAGCAGATGCTGCATATATTCTCTGAGGGCGAGTTGATGCAAGGCCCGATGGATAAACGTCCAAGAAAGAGCGTAGAAATACCAGACTTTACTGGTCCAGAAAAGCTGAAGGATGACTCAACTTCAGCTTACCGTATGATTCAGACGGATCCACTTGGAGAGAGGAAAATTTCAATTACGGGAGAATTAATGGGTGGCAGGGAGTACCTGTGCCACACTTTTAAATTGAAGGAAGTACCTAACAGGTTTGTGCTAGTTTCTCATCTGGTAAATACGCTTGGATACGAGGGAAATGAGGAAAATTTCTTAACAGAGTTTAGTCAACTCTTG…
	31413	32699	-	51-15	hypothetical protein TDEL_0C00250 [Torulaspora delbrueckii]	98.832	428	ATGAAGCTATTAGGGACTTCGATGGCACTGATAGCCTCAGTAGCGCAAATTGTTGATGCACATGCGACAGAGAAATCAGACGATACAAAATTGAACCAGGCTATGTCTTTGCCAGACCTAATTTCTTCGACCAAGGTCCCCAAGAGCTGGACTGCAGGTGATTCTTCGGTACTGGAAGAAGGCAGAATTATATTAACACCTCAGAGAGGTACCAAAGGTTCGTTGTGGCAGAAGGAGAACTATAAATTGGAGGATTCATTTACTTTGGAATGGACATTCAGAAGTGTAAATTATGAGGGGAAAAGCGAAGGTGGTTTATCTTTCTGGTTTTTAAGTTCTAATAGCCGGAGTGATTTCAAGGATAAAACCTTTTATAATGGACCTTCAAAGTTTGATGGT…
	32922	33308	-	51-16	hypothetical protein TDEL_0C00260 [Torulaspora delbrueckii]	95.312	128	ATGCCTTACCCAAAGATTAGCATCCGATTCTGTACTCGCTGTAAATGGAACTTGAGGAGTGCCTGGTACTTACAAGAACTGTTACAGACTTTTGGTGACAATTTAGGCGAAATATCGTTAATTCCCGGTGAGACTGGAGAATTTCGAGTGTTGGGACAACTAGGACAGGACATGGAAGAGATATGTATATGGGACCGTAAAGTCCAGGACGGGTTCCCGGACAGTAAATTTCTCAAGCAAAGAGTCCGCAATCTTTTATTCGATAACAATGTCTCGATTGGCAAGCATAACGAGAGATCAAGCGGTCGAGACCACCCAACTGGGTTAAATCCATCACGAGAAAAGCTTATCAAGCAAGAAGAATGCCATGATTGCAACGACAAC
	33489	34259	+	51-17	hypothetical protein TDEL_0C00270 [Torulaspora delbrueckii]	97.287	258	ATGCCCAACTTTGCTGATAGTTTCTGGTCTGAAGACTTGGTGTCAGGCATACAAGTCCTGTTTGAAAAGTTATATGACGGCTGTGAAGAATGTGATATGTTTATTCAATTGTTTGCGTCAAGGATGCAGTTTGAAGTGAATTATGGTCGTCAACTTGGTGGAGTTAGTGCTGGAATTGATCATTTAGATAAAGTCAAGATTGATCCAGAAGTCACAACGGCTAATGCACTACTTAGCATGACTGCACAAATGGTACAAGAGGGGAAACATCACTTGTCAGTTGCATCAAATATTGAAGCATTCATTTTGCAACCATTCAGTCAGTGGTGTGATGACCATAGGAAGCGAGTAGAGTACTCCGAGAAGACGCTTAAAAGTAATGTAGGGAACTATCAAAAG…
	35012	36283	-	51-18	hypothetical protein TDEL_0C02540 [Torulaspora delbrueckii]	98.582	423	ATGATTGATGCTGGTTCTTCGGGATCTCGTATTCACGTCTATGAATTTGACGTTTGTACGCAGCCTCCAACATTGATCGAAGAGACTTTCAAAATGCTAGAACCGGGCTTGTCCTCCTATGACACAGATGCTGAAGGTGCCGCCAGATCTTTGGATCCGTTGTTGGAACGTGCCTTGGAGACAATTCCAAAGGATAAGAGAGGTTGTGCACCCGTGGCTGTGAAGGCCACTGCTGGTTTGAGATTACTCGGTGATGCCAAGGCTGACAAGATTCTCTCTGCTGTGCGTAGTCACCTGGAGAATGACTATCCTTTCCCTGTGGTGCAAGGCGATGGTGTTTCTGTGATGGGAGGTGACGACGAAGGTGTTTACGCGTGGATTACTACCAACTATCTGTTA…
52	1909	2109	-	52-1	No hit			ATGGTAACGCCGCTTGAAGATCCACGCAAGGACATAGTTGATGGATCAATTCTCGAGACCAGAGAACCGGAGGGCCCTATCCCATCGCAGACCAGTGAGGGTAGACAAAGGGTCAGGGATCATAAACTTCCTCCAATTGCGATGCAAGGCTACTCGCCATACATGCTTCCAATGATGGTCCCACAATACGAATACGGC
	4355	6697	-	52-2	No hit			ATGAAAAATAGTACAACGTCAGATTGCCGAGTGAAGAAGACCAAAAGGTTAAAGAAAGCTTGTGAAAATTGTCGAAGGAGGAAGATAAAATGCAGTGGCTCAAATCCATGTATGAATTGTATTACATCTGAGTTAAAATGCGTCCGCAAGCTACATACTCAAAACTCGGATGAGGCTTTCTTCAAATCTCCAACCGAACTGAAACATGAGGTGTGCTCTTTAAAGAAATCTTTAGCGGAACTTTCAACTAATTTGTCATCTGCTAACACACAGAATCTCAAATTTTCGCTGAATAGAGCAGTTTCAGCCTTGGAAAACATTAATTTAGAATATGTTACGGAACTTCAGCATGAAGCAATTAAAAATTACGATGGAGGCACGTCTATTGAAACCGCAATG…
	8077	9144	+	52-3	No hit			ATGAGCATCATTAAAACTAGGATAGCACCTTACTGGCTGAATATAAAATGCTCGAGGAAAATTGTTTTTAGTTACAAGCTAGCATGCATTTTAGTAAAATGCGCTGGAGGAGATCATAACATGTCTCAGGGTTCAACAACATCAGACGATACCGGTGGGTACATCCTATACCATTATACCCCCAACAAGGGAGCAGCCATTCTTTTCACTATTCTGATATTGATTGGAGTATTTTCTGCTTCGTGTGTGCTATATTTGACTGCGCATAGAACACTAGTGGGACGGAGTGCCAATTTAAACCGCTCTTCATCTACTGACCGTGGATCAGAGAAGAAACTGAGGAAATCGAATATTGTCTGTAGTCATATACCATTTTTTGTTGGATGTTTGCTTGAGGCA…
	13961	14188	+	52-4	No hit			ATGAAAGGGCCGTACGAATATTCCATCTTCCAGGCCAGATTAGCCTTCACTTCCAGGCACGATCTGGGCGGTGGAGGAGCTTCAGAGGTGGAATCAGAGGAGGAGGTTGAAAAGGAGCCGGTAGCGGATGAGTTAGTAGCAGAAGAGTCACCCGAAACCGTGGAATGGGCCAGGGTATTAGTGATGGACCCTGCTGAGCTCTGCTCCGAGGTAGTCAATGGGCAG
	14222	15019	-	52-5	No hit			ATGGTAAATGCAATCGGCTCCTTTAACGTTCAGTTCAGTTGGGAAGCATTGGATGAGGGTCAAAAATGGATTCCGGATTTTAATGCTCTTACTCAAAAGTATGGTGCTGGTATCATATGTGAAAACGAAAATGGTGCCATCGTTTCTTTCTTCCCTGACCAGCAGGAGAGTTATTTCAGTGCCCTTAAGGACTATTTTAATGCTTCGAACTTAAGCTGGGAAGTTTACTCTTATGGTAAGCCAGGTGCAAACTACGATATTATAATCCACGAAATGGACGGTAAAACTTTGGCCGCTTGTAATAACCTGGAGAAAAACGGAAGTAAATATGACTGTTATGTTGAGGACTACTGTGGTGCTAGTGCTCCGACAGATTCTTTGCACCCAGATGGTGACACT…
	25979	26829	+	52-6	No hit			ATGGGTCTGTTTTCTTATTCGGCGGGCGACTTGACGACTAGAACACCTTCATGGACCACGGTGACCACCACCTCCAACGGTGTGACCACTGAGTATACTACTACCGATTCATTTGATTTTAAGCCCAGTGGATCGGCCATTACTAGTCCCCAACAAAACACCAGGACTTTATTAACCTCGAATTCTGAGAATGTTTTATCCTCAACGTCCGGCTCTTCAAAAATATCAACGCCAACTGAATTATATGGTTCATCAACAACGATATCTGCAGTTGACCGGCCGGTACCATCAAGTCAAAATTACGGTTTCAGCAGCGCGACAACTTTGGAAAGCTCGGCTTTTATTAGCTCTTACGCCGGAGCAGCTCCTACTTTGATGATGAACTCTTTCTTTTACTTT…
	29797	32477	-	52-7	hypothetical protein TDEL_0H04530 [Torulaspora delbrueckii]	83.781	894	ATGACACTACAAGATCAGAAAGATCTTCACGAGTCTCTTGTTCATGAGTTAATGGCAAACCATAGCATACTGACTGGACTCAAAACCTATGCAGTTAACCACTTCGATATGTCCTCTCTCAGTGGTTCCCCCACGACAAACTTGCAACAGCGTGCCTCGGAAAGGTGCATTTCATGGCTGAATCTGGAATATGCAGCCAGTGTCGAAACAAGATCATCGGTTGACTTCGCGAACGAGAATTTGACCCGAAAGCTCAGATTATCATCGGAATACAGGCGTTATGAGGATCTGAAGGCCGCGGGTCGTAAAATCTTTGGCCCAAAGTTTTCATTTCGGGATGAAAACCAAGGGACAATCATCAATGATATCTACATGGGTAACCTGCCTTCCAGAGTAGTA…
	38019	41657	-	52-8	hypothetical protein TDEL_0E00260 [Torulaspora delbrueckii]	94.947	851	ATGCGCAACGAAGATCATCTGCATGATAAGACATCAGATGCAGGGTGTTTACTAGAAGATGCGCAAGGCAAACAGATGAAAGTGCTATCAAAAGGAACTTTACAAATACAGTTTCTGAATAGCAGACCTTTCAAAGTCGACGCCCTTTCATCCCCCGCTGCAAAAACCAATTTATTAAGTGTTGGTGAGTTATTGAAAGAGGGATTTTATGTTAACTACAGGAACAAAACTATTGAAAATAAACATGGAGTTCCTGTGGCTAAGATGATCCAGAAAGGACCATACTTCTGGCTATCATCAAAATACTTGATCAAACCTCAGAAAACGGTTATACAAAAGGCCAACAACGTAAACAGGGTCAAATATTCCGTGGATTACCTTCATAGACTGTTTGGACAT…
	41725	43237	-	52-9	hypothetical protein TDEL_0H04520 [Torulaspora delbrueckii]	72.727	308	ATGATGGGGAAATCTACAAAAGGACGACACGTCTTGCACTCGAGACTGAAATATCAGAAAGAATACCAACCCTTCGAGTTCTTTCACACAGATCTCTTCGGACCAGTGAAGATATCAGCAGTGAACACAGCACGATACCTGCTGGCTTTTACCGACGAGAGCACCAGGTTTAAGTGGGTATTTCCTCTGAGAGATAAGGACTCAAAGAGCATCACAGCACGATTTATCGAATTAGTGAAATTCGTTGAAAAACAGTTCAAAACTGGAGTACTTTGTTTCCAAGTGGATCAAGGAACCGAGTTCACAAATCAAACAATTCGACAGTTTTTCAATGAGAATGGGATCATCACCCGTTACACAACCGTGGGCGACTCTCGTAGCAACGGAGTGGCCGAGCGG…
53	4187	5694	+	53-1	Flo9p, partial [Saccharomyces cerevisiae x Saccharomyces kudriavzevii VIN7]	74.613	323	ATGGGCACACCCTTGGTAGTCTTAACCGCACGAAACGCTTTAGGAAGTACTGTGGGATGTTTACCAAAAAATGGGAGAAAAAATGGGATGAATATCAACTTTTACGTGTATAAATTGTGGGATTCGACCACCTATTCTGGTGCTACGTATATGGCTGGTGGATATGCCGAAACCCAAAGGTTGGGCTCTGTAAGCGGACAAACGGATATATCTATCAATTATGATGTGCCTTGTGTTACTTCATCAGGCACTTTCCCTTGTCCTCAAAAAAAAGCTAATCTTGTCGCTTCAGGACAGTGGTCATGCGTTGGTATAGGTCAATGTTCAAATGAGCAGTCAGGAACTTACTGGAGTTCAGATCTATTTGGCTTCTATACTACTCCAACAAACGTAACTGTA…
54	1120	1806	-	54-1	AraC family transcriptional regulator [Nocardia vinacea]	60.204	196	ATGAGATATCTGGTGGGGGGGGACGGTTATAATGAGTCGGACTCTTTGATTACTCTTGTGGTCCTCAGCGGAAGCAGATTCGATAGCAAGTCAGACTGGAAAATTTCTATCGCAAGTCATACGCTAACTATCACTTCCATGCATGTTATCACTATCCATGCGCAAGCAACATTGGAGAAAGCAAGTAAAGCAGATTCTGTCGTTATTGGTAGTGGTGCTTTGCCACGTGATGTTGTTGCCAACAGGGAATTAGTGGCACGTCTTAAGTTTGATCCTTCGAGACAACAATTGACTCCTCAATGTTCGGGTACCCTGATATTGGTCAAACGTGGATTGTCAAACGGTGCACCTGCTTGTACTGATCTCACAACAAAGCCGTGGGCTTATGATTCGGGTTTC…
	2316	3449	+	54-2	No hit			ATGATTGGTCGTGACCCGGAGGAGCAATACGGGTTCGTCAATCCACCTCTATACAAAGGCTCTACTGTTTCATCCACATATATTGAGAATATGAGAGGGAAGTTCTTTTACAGGACGGCTAACACCCCTACTGTAACCAATCTGGAAGATGTGTGGAGTCACTGGAAGGGAGCTGCTGGAACAGTGATACCTGCTTCGGACTTGCCTCTATTGCCTTACCCATCCTTAACGGGGTACTACGATCCGCTGTTTGGCGAGGGAATTGAAAAGTTAATCACACCAAACACTTCATTAATTTTTCTAAAAAACCCAGGTTCACAAACAATGGAGGTTGAGAATGTCTCAGCTTTCGTTAGAATCGTTAAGATGCACACAGACACCAAATATCTCGGTGGTCAC…
	4413	5141	+	54-3	hypothetical protein TDEL_0F00570 [Torulaspora delbrueckii]	85.537	242	ATGTACATCAAGAAAGCTTACGAAGTCACAGATTTAAGCAGGCAAGTGGATCTCATTAAAAAATATCCTCTAGGAATCGTTTTCAGTGCGACTCCTGCACAAAGTGGCGGGTTATTTGGATTTATGAGAGGTGGATATCCGCAGGAGGTTGATTCAGAGCTTTGCGCTACGCATGTTCCGTTTTTTTTTGTAGAAGGAAGAGATGGAGAGAACCACAAGCTAGTTGCTCATCTCGCGGCCAATAATAAGCAGGTTGAACAGCTTGGAAAGGTTGAGAAGGTTCTTGTTGTTTTCCAAAGCGTGGATTCATATATTTCTGCTGCTTGGTATCCTCTGAAAAAAAAAACCCACAAGTATGTCCCAACATGGAACTTCGCTGCGGTTCACGTTTACGGAAAG…
55	785	2023	-	55-1	Jlp1p [Saccharomyces cerevisiae YJM1447]	92.961	412	ATGTCTCCTCCAGTAGCTCAAACGGCAACACCCCTTCTCTCTAGTGATTTACCAATTAGAACAGTCACAAATGGGTTAAAGAACCTAAATTATACCTCCAAACAAACCTACGGGAATTTTGATACCCATTTTTATGATGGCCAAGATGAGGTCTCTCCATCTGGTTTATTGAAAATCCGTAAATCTTATAGAGAGAAATCGAAGTATCCAGATTATTTGCCTACATGGGATCCTACTGAAAAGTATGGCCCGCTGGAATTCCACGAATACCATGATCCTGCTTTGAGAGCTGACGGTAACTTTTCAAACCTTTTTGCAAAAGAAAACGTTGGTAAACTAAAGTTGAAGAAGATCACCCCGAAATTAGGTCTCGAAATCAATGGGATTCAGCTAACTGAT…
	5084	6685	+	55-2	K7_Yll055wp [Saccharomyces cerevisiae Kyokai no. 7]	85.019	534	ATGTCAAAATTAGAAGCTGAAATTGGGGCTGACTCGGTCTCCTCTTTTGATGAAATATTGGTACCTTCGAAGCTCGCTGATGTTACGTTGGCGTTTATGGAGGAAAACGACGGAGCGGTTGCAGAAATCACGCCTGAGCAAGAAAAAAGATTAAAGAGAAAGCTTTTCCTGACAATATTTTGCTTTGTGTTCACTATCGATCTTTTGCTTTATATGGATAAGGCTACTCTGTCCTACGACTCGATTTTGGGGTTTTTTGAAGATACTGGTCTTACGCAAAACAAATATAATACTGTAAACACGTTATTTTACGTAGGGTTTGCGATTGGCCAATTTCCTGGGCAATACTTAGCTCAAAAGCTACCTCTTGGTAAATTTTTGGGTGGACTTTTAGCAACA…
	9808	10942	-	55-3	ORF L0584 [Saccharomyces cerevisiae]	79.696	197	ATGGTTTTGACCACTTTCATACATGGAAGAATACTGATCGATGTCGAACGCCATCGTGAAAATGTTTCTGCAAACAATAAAAGGAGAGAATTGAACTTAGAAATTGGCGACAATGGACCTTTATTTTTCATTGATAAAGCTGCCCTCGAATTTATTGAAAATACCTCAAAAGCAAGCAAATTATCACCTCCAGTAGCCTTTCTATATAACACGTATGATTATGAGCAAGCACATCCTGAAGAAAGCAATGAAAAAGTTTCTGATGATTATCTGAGATTATTCATTTTAAGAGGAAAATTATGGCTTGACGTACAGTTTTTGGGGTTTGACGTATCGACTCCGGCAGATGATTCTGATATTCTAAATCTAGAATATACACTAACCTTTATCAAGACTGGC…
57	320	718	+	57-1	No hit			ATGCCCCCGGACCTCTTTAACAGCTCGAACCGATTCCATGCCTGGATCGTTAAGTTTGTCGGCTATCTAAACGACATGGGTCTGGAAGAGATCGTACCAGACCGATTCGGAAACTCCGAGCGAGAGCCGACCACGGCGAAAGAAAGACTTTTGAGCCGAGTGTTTGCTCAAGTAGTTCCTGTGGAACTTTACCTTTCGTCGGTGAAACTTGCAGCAGATGAAGAGATGTCAATATTGCAGATTAATTCCATGGCTCTTGGTCCGGAACATAGACGGAAGGAAAGGGAAGACCTGATCGCAGACATGTTCAACATCAAATACGATGGGAATACTGATCCCTCTATTTTCTTCCTTAAAATACAGAAGTGCTTGAAGATGCACAAGTTTGAGAAAAAG
	745	1041	+	57-2	No hit			ATGTACTCTGCCAAGACCAGATTCACGCCTCAAGAGACTGACAAGAAGCAGGTCAAGACAGACACAATGACATGCAACATATGTTCTGGCAGGGAGCACACAGCCAAGTACTGTTTCGACAGCCCAGCTCGAGGAATAGCAAAGCCTAAGGCAATAAGACTCGCCACCACTAAAGGGCCGCTCAATGAAAAAAGAACAAATCATATTAGCGGATACCAGACTAATCCGTGCGAGAGCTCCGACCATACCTCCGATACGGAGCCTCAGCTCTGGCCTGTCTGGCCCAACAACCAA
	1526	1990	+	57-3	hypothetical protein TDEL_0E00260 [Torulaspora delbrueckii]	63.121	141	ATGCAGTTGGACGAGATAGACTGGACAGGATATGAAACGTTCCAGTGCCCAACATGCCTTAAGGGGAAGTCAACAAAGAGTCGGCACGTTCTGAACTCGCGGCTAAAATACCAGCACGTATACGAACCATTTGAGTTCTTGCACACAAACCTGTTCGGTCCCACTCGCGTGCATAACCAAAAAATGCCCAAGTACATGATCGCCTTCACCGACGAATGCACCAGATTCAAGTGGGTCTTTCCTCTACGTGACAAGGAAAGTGACAGTATTACTGAGATCTTTCTCGGATTGGTCAAATTCATCGAAACACAGCGTAAGACAAAAGTGTTGTGTTTCCGATTGGACCGTGGAACAGAGTTCACCAACAAAACCATAAAGCACTTCTTCAGAAAGTACGGC…
	2204	3214	+	57-4	No hit			ATGAAAAGCTGGTCGACACACGCAACCAAGATCCCTCACGACAGTCGACCCATCATAGAGAGGCCTTCACGGAGTTACAAGGAAGCTATAACTTTCAACAGTGATGCACAAGAGAAGGAACCATTCCAGAAGGCATACATGAAGGAGATCGACCAGCTGATCAAGATGAACACCTGGGACAACGACGAGAGTATAAATGCTCGCGAAGTTCCAAGAAACAGAATAATCAACTCTATGTTCATCTTCACAACCAAGCGAGCGCCTCCACATCTGCGCATGCATGATAAAGTGCTACGACTCAAGAAATCCTTATACGGGCTAAAACAATGTGGGGCAGATTGGTGCGAAACAATATCACAATACCTGGTTGAACACACAGAGTTGACAGTGGTCAAGAAT…
	12031	13794	+	57-5	EC1118_1O4_6502p [Saccharomyces cerevisiae EC1118]	80.92	587	ATGTCAAAGCTCATCCCTGTTGCAAGCCCAGTACTTTCGCAGAGAGCTTCAATGCTTTCACAAAGAGCTTCACTGTTGTCTGCAGAGAAGAAAGCAAATCAAATTGTTTTCGACCATGAAAAGGGTAATTCTGATGTTTCAAGTCGCGAGGTAGTAGCTACTGAAGACGAGAAGAAGGCTGGTAATTTACCACTTCAGGCCTATACTCACTATGCTGATATTCAGAGAGAATATGAAAAGTCAAGGGATTATGACGGCCTATATGCTCTTCAGACGGAGCAGCTTTATTCTGACCCCAATAGTAATACCTCGTTTGTTAAGCTCGATTCGCAGCGAATGCTGCGCATAGCGAAGACCTCTTCCGTGTTTTTTCTGATCACTACTGATATCCTGGGTCCT…
	16403	16792	-	57-6	hypothetical protein TDEL_0D00210 [Torulaspora delbrueckii]	74.419	129	ATGGCAAGACAAATCAAATGGGAAGAGGTTGGCGCAAGTGCTAATGCTTTACTTTCACCTGGCTATGTAACTGCCAAGAATAGTCAAACCTTATACACTTCCGGCTGTGTCGGTACCGATCCGAAGACGGGTGAGTTACCAGAATGCGTGGAAGCACAGACTAAAAACGCCTTAGAAAACTTAAAAGCAGTCCTAGAAGCCGGTGGTAGCAGCATGGAAAATGTTTTGAAAGTGCTACTCTTTGTGGCGGACGGAAGCTACGCTGCCAGCGTCAACAAAGTTTACAAGGAATACTTCCCCGGCAAGCCAGCTAGAAGTTGCATCGTAGTCGCGTTCCCAGACCCAACACTCAAGATCGAGTTAGAATGCGTAGCTGCTGTTGAGGAA
	18752	21105	-	57-7	No hit			ATGAACAAAACAGGACGACTGAGAAAAACCACAAGAGTGAATAAGGCCTGCGAAAGATGCAAACGGAAAAAAATCAAATGTGACGGAACCGTTCAATGCTTGAGCTGTGTTGCCACTCACTCCGAGTGTACCTATGACAACAGCCAGCTTTCTGACACCTTTTTCAAAGTTCGCAAGGATGCTAGACACGACCTTCACAACGTCAAGTATAGTTTAAAAAGATTGCTCGATTCTGATATACCTGTGCATCTGCGCAATTGCTTAACTGCTTTGGGATCTGTCTTGGATGAAGTCCATCCTTCTGTCCGTTCGAGTCTTGACGGCGAAAAGGTTTTCCAATGGTTCAAAAAATGGACAGACACCAATTTCCACATACTTTGGACTTTATTCGCCCTTGTT…
	22691	23737	+	57-8	No hit			ATGTCTACCACCTCATCAGACGACTCGAACAGCTCAAGTAGCTGGGTTTTATACCATTACGTGCCCAGCAAGGCCGCTGCCATCTTATTCGCCGTACTTTTTTTCCTAATCACAGCGATTTATGCATATCAGGTCTATTTCAACGCCAGAAGAGCCTCTAGAAATTTGAGGAATGGCGATTTCTACTGCTACCCTGCAGCTGGGACTTCAATCGATCACGCCGATGATATGGTAGAACAGAAATGGATCGCAACGGCACCGTTTACCGATAGAGACAAAAAATTGAAGATACCTTCTGTCGTTTGTTGTTTTATTCCTCTCTTCATCGGATGTGTGATGGAAGCAGTCGGTTACATAGGACGTGCAGTTTCCAGCTCTGATAAAGAGGCAGTCAACCCA…
	25665	26696	+	57-9	hypothetical protein TDEL_0G00120 [Torulaspora delbrueckii]	79.009	343	ATGTCGACAAAAAACCTACATCTATTTGATACTTTTGAGAAGGATGGCAAGAAATTTGCTCGAATCCCAAAAAATACCATCAAAACTACTGCTCCCTTCCAGTACACTGACCTTCTTGTCAATGACAAGGCAAACTTTGAATCGATCGTGGAAAAGTTGGAACTTTATGGACTATGTGTTGTGAAGCAGTATCTAAAGCGCAGCACATGCGATGAGATCAAGAAAGAACTTGAACCACATTACTTTCGGGACGAAAGCTGGAATGGTTCTCCGTTTCCCAAAGAAACTACCGTTGTTACAAGAGCTGTACTTCGGTCACCAACTTGTTTGAGCGAAATAGCCTGTGATGACACCTTTTACAAGGTTTCCTATCACTTTTTATCAGAATCCAATGTCTTC…
	26997	28139	-	57-10	Aad4p [Saccharomyces cerevisiae AWRI796]	77.6	375	ATGTCTGAAATGTTAGTTCCCGCACCAGAGCCACCAACGGAGTTGGGCAGGCTAAACCTGCTGTCCAAGACGGCGGGCATCAAGGTCTCACCATTGGTGCTAGGTGGCATGTCAATCGGAGAAGCATGGTCGAAAGATCTGGGATCGATGGACAAAGAAACCTCTTTCAAATTATTGGATGCGTACTACGAGGCCGGTGGGAATTTCATTGATACTGCTAACAACTATCAAAATGAAGAATCAGAGGCTTGGATCGGAGAATGGATGGAGTCCAGGAAAGTTCGCGACCAGATGGTGATTGCCACCAAGTTCACCACCGACTTCAAGTGGTACGAAATTGGAAAAGGCAGAAGTGCAAACTTCTCCGGGAACAATAGACGCAGTTTGCATGTCAGCGTC…
	28600	29508	+	57-11	No hit			ATGAGCTCCCCAAGTGCCAAGGAAATGGAAATGATCAAACAGCAAGCCCAAATGTGGGTGAGATCAATTCGTGTGCCCATCATACGCAACCCAGCTGAATACGGTTTGGAATTCGAAGAAATCTCGTTTCCTTCATTCGACGGTGTTCACCTAAAAGGTTGGTTTATCCCATGTGATGGTTCTCAAAAGCTTATCATCTGCAATCACCCCATGATGTTCAACCGTTACGGGTACCCTGGTCATCTGGAAAAGTATAGCGCTATGAGCGACTTTGAAGTTAATTTCTTGCCTGAGTACAAGGCCATGCATGATGCCGGATACAACGTCATCTGTTATGACCAACGTAACCATGGGGAAAGTGACGAAGGTGATGGCCACGTTTGCGGGGCAGGACGTCAC…
	30113	30844	+	57-12	No hit			ATGAAGTTAGCATCCGCCTTTTCCGTCACTTTATTGGCTCTAGCAAAGATTATCGTCGCTGATTCTGAAACTTTTGGTTTGTTGTCGATCCGCTCTGGTAGCAGTTTGCAGTACGCCAGTGTTTATGTTAACGACGACAAGTTGTACGTGGGTTCTAGCTCAGACTCGTTGTCTGGTGTTGTCACAGACGCTGGTAAATTGAAGTTCAGCGACAACACGTTTGCCGTTGTCGGCTCGGATGGTACCATCACGGAAGGATCTGAGTCCGATGCATCTGACAAATTTTCTATCAAGGAAGGACACTTGGCGTTTAACGATGTCGACGGTTTCTATGCTATTCCAGACGGATCTTCCTACATCTTTTCGACTCAAAGCGGCGACAACTCCGTCGGGATTGCT…
	31918	33309	-	57-13	hypothetical protein TDEL_0G04850 [Torulaspora delbrueckii]	82.391	460	ATGAGGGATCCCATGGCAGTCTATCCCGTCAAGGAAGCCCAAGGTTGTGAGATCATTTTGCAATCTGAAGATCCAAAAGATCATAAAATGATCGATGCCATGTCTTCATGGTGGTGCGCCATTCATGGGTATAATAACGAAGAAATCAATGACGCACTGGTGTCGCAAGTAAAGAAGGTCTCTCATGTTATGTTTGGCGGATTAACTCATGAACCAGCCATTTCACTTGTAAGAAAGCTATTGACACTTTTAAATCACGATAACCTACAGCATTGTTTTCTAGCAGACTCGGGTTCAGTTGCAGTGGAGATTGCTCTAAAGATGGCTCTTCAGTATAGGTTTAGTTTGAATCCTGTGTCGACTTTCAAAAAGAGAAAATTTCTGACCATTTCAAGGGGG…
58	1807	3372	+	58-1	No hit			ATGTCAACCGCACCAAGGACTTATGATGATAACAATATATGTGCTTCTTCTATGCCTGGACTCGTAACTAATTCACATTCTAGCTCATCTTCTCCTCGTCTCATATATCTAAACAATACAGTTGATATTGCTGTTAAAGGCGCCGTAGACAAGTCTCACGTCGGAAACTGTGTTAACAGGTCGCATTCTGGGCTTCCCGACCACTTTGTCATTGCTTCAGGCGCATCAAAAACAGTCATCAGAACGACCGATTATCTCCACTTTGCATTACCCAATGATACAGTAAGTGCATCTACTATACAAAATCAGGATATCCCGCCCAATGTTATTGGTAATCTTCGCTTTAACTTTCGCGATAATGTTCAAGCGTCCATTACCGCACTACACGAACCAAATGCC…
59	907	1266	+	59-1	Chain A, Crystal Structure Of Emp46p Carbohydrate Recognition Domain (Crd), Potassium-Bound Form	86.607	112	ATGTTTGTTTTAACTCCTGGAAAGAAAGCAAAGGGTTCACTTTGGTTGATACCTGGATATACAATAAAGGATGCAATGACAATAGAGTGGACGTTTATAAGTTTTGGATTTAGAGGCAGCACAGAGAGCAATCTTGCATTTTGGTTGAAGCAAGGAAATGAGAGGGATAGTACGGAGTTATTTGGTGGAAGTTCAAAGAAGTTTAGTGGTTTGATGATATTGTTACGATTGGACGATATGTTGGGCGACAGCGTGACAGCGTATTTGAATGATGGAACAAAAGATTTTGACATTGAAAGCTCACCGTACTTTGCGTCATTTCTATTTCAATACCAAGATCCATGGTACCATCAACAT
	4693	6344	+	59-2	GAL2 [Saccharomyces mikatae IFO 1815]	80.725	411	ATGGCTTTTGAGGACAACACTACAGCTGTACGTTCACAGCCAATCCAAGGTACCGAAGAACTGGAAACTTCGATTACCAATGATTCGCATTTGAGTGCTCAGTCACAAAAGTTGAGCAGTGATGACAAGTTAAACAACGAAGAAGTTGATCATGATAACTCTGGTCAAATTGATTTACCTAAAAAGCCAATGTCTGAGTACGTCACCGTTTCTCTATTATGTTTGTGTGTGGCATTTGGTGGTTTCATGTTTGGTTGGGATACTGGTACGATTTCCGGTTTTGTTGCTCAAACAGATTTCTTGAGAAGGTTTGGTATGAGACACAGGGATGGTACGTACTATCTTTCTAATGTTAGAACTGGACTGATTGTTGCTATTTTCAATATTGGTTGTGCTTTT…
	6721	7899	-	59-3	Srl2p [Saccharomyces cerevisiae YJM1190]	83.418	392	ATGTCCAATTTTAAGAATTTTACTTTGAACTCCTTTGAAGATTATTACGGAAAGGTCTCTGAAACGACAAAAATGGAGGAAGAGAAATTGGAAGTAACAAATGTGAATGCGTCCTCTTCAAAAAAAATCCAAAAAAGTAAAAAGAATACCTCAAAATATGACCAAAAGAATGTGTTTAGGAACTCAATGTCAGGAATTGCACAAATACTGCCAACAAAACCGGTGAAGATCATAGAGCAAAATATTGATTTTGCTAATTCGAAGAATTTCAACCTCCTGCAGTCTGCACATACTATTTGTTTTAATAAGAGAATTAACACTACCAATACCAAAATTAATGCGGAAACTCAGACTTCTAGTGATGTTGATGACGAAATATTACATGGTGGAGCGGTCACA…
60	605	1211	-	60-1	YIL164C [Saccharomyces cerevisiae]	70.728	127	ATGGCAATACACATCGTTGCTGCTCCTCAAGTCGGTTGTTGTCCGGGATCTACTAACAATACCTTAAAGAAAATTTTATCATATTCGAAGGAAATCAAAAAATCTAGTGCTAAGTTGGTCGCCATCCCAGGAGCCACCCTTGGTGGTTATTCAAAGGGGCCGAACTTCGGAGATCCTCAGGGCGGTTGCGTTGGGAAACATCGAAAATTGATGCCAACAACTGGTGAAAGATTGATTTGGGGCCAAAGTGATATTTCAATTTTGCCTGTTGTGGGCATTGCTGCCGCGAAGATTGGCGGCGCTATCTGCTGGGAGAATATGATACCTCTATTACAATATGCTTATAAAAAAAAGTGGTTGAAACCTGGTATGCGCCAACGGTGGATGGCTAAGCCTATT…
	3924	5382	+	60-2	SUC2-like protein [Saccharomyces kudriavzevii IFO 1802]	85.9	461	ATGATGCTTCTCCAAGCTTTCATCTTTCTTTTAGCGAATTTTGCGGCTGAAATATCTGCATTAATAACAAATGAAACAAGTGACAGACCTTTGGTCCATTTTACGCCCAATAAAGGTTGGATGAATGATCCAAATGGGCTGTGGTACGACGAAAAGGATGCTAAATGGCATATCTACTTTCAATACAATCCAGAGGACTCTCTTTGGGGTACTCCTTTGGATTGGGGCCATGCTACTTCCGATGATTTGACTTACTGGGAAGACCAACCTGTTGCTATTACTCCAAAGCGTAACGATTCTGGTGCTTTCTCTGGCTCGATGGTTGTCGATTACAATAACACTAGTGGTTTTTTCAATGATACTATTGACCCAAGACAAAGATGTGTTGCCATTTGGACT…
61	1395	3032	+	61-1	No hit			ATGGTCTTAAGAAATTTCGTCAAACTCCCTTGGTCGCCTTCTCGGGATCCGAGGGATAAGTTCAGATACATGAGATTCACACTAGTGGCCATTGCATGTGCGTTTGATGCAATGTGTGTGGCTGCGACATTGACGTTGACCGAAAACATCCAGGACGAGTTCAACTTGGAGTACACCAAAACCTCGTGGTGTTTGACAGCGTATTCCATTTCGTTTGCTGGTCTTATAGCATTTTTCGGCAGAGTTGGAGACATCATTGGGAACAATACTCTTTTCGTTTGGTCATGTGGGCTGTTTGCGTTGTTTTCCCTTTTGTGTGCTGCAGTGCCTAGTTTTATAGCGTTTGCAGTATTTAGGGCATTACAGGGCGTTGCTGGCGCAGGCATCGTTCCCTCCAGT…
	5661	6014	-	61-2	No hit			ATGAGATGGAAAAGTAACATTGATAGAGAAGATTTCCTGCAGTACAAATCTGAAAGGCTTTTTATCGTTAAGGCTTCAAAAGAAGCTCCTGGCGAAAACGGACCTACTGAAGATGTCAAGAAGAAAGCGGAGAAATTGATTTGGTGTGACGTGCTCGTTTTAGTTTTTCCTCTTTGGTGGTTTTCTATGCTAGATATTTTAAAAGGATGGGTAGAAAGAGGCTTTTCTTGTGGTTTTGGTTATGGACATGGTGAAGGCATGTTTGCAGAGAAAAGAGTTATGCTTCTCGCTATTGTCGGAGGTTCTAGAACTCATTACAGTGCAAGGGGTGTTCATGGCCCCATGGGTGAT
	6493	7527	+	61-3	hypothetical protein CENPK1137D_4368 [Saccharomyces cerevisiae CEN.PK113-7D]	78.488	344	ATGTCTGGTGTAACTTTGGTTTCAGGAGCTTCAGGCTTCATTGCTCTGCATATAGTTTCAGAGTTATTAAAACAGAACTACAAGGTTATTGGTACGGTGAGGTCTCAGGAAAAGAAGGAAAAACTATTGAGACAATTCGAACACAACACCAACCTATCTTTAGAGATTGTCTCAGATATTGCTCATCCTAATGCTTTCGATGAAGTTTTACAGAAGTATGGTAGCAAGATCAAGTTCGTCTTACACACGGCTTCTCCCTTTCATTTCAATACTACGGAATATGAAAAAGACCTTCTTATCCCCGCTCTAGAAGGAACGAAGAATATTCTTAACTCTATCAAGAAATACGCTGCAGACTCTGTAGAACGCGTGGTGGTAACCTCATCTTGTGCTGCTATA…
	8365	9780	+	61-4	RecName: Full=Alpha-galactosidase 6; AltName: Full=Alpha-D-galactoside galactohydrolase 6; AltName: Full=Melibiase 6; Flags: Precursor [Saccharomyces cerevisiae]	95.754	471	ATGTTTGCCTTTTACTTTCTCACCGCATGTATTACCTTTAAGGGAGTTCTCGGAGTATCTCCGAGCTACAATGGTCTTGGTCTCACTCCACAGATGGGTTGGGACAACTGGAATACGTTTGCCTGTGATGTCAGTGAACAGCTACTTCTAGACACTGCTGACAGAATTTCAGACTTAGGGTTAAAGGATATGGGTTACAAGTACGTCATTCTAGATGACTGTTGGTCTAGCGGCAGGGATGCTGACGGTTTCCTCGTTGCAGACGAGCATAAATTTCCCAATGGTATGGGCCATGTTGCAGACCACCTGCACAATAACAACTTTCTTTTCGGTATGTATTCGTCTGCTGGTGAGTACACCTGTGCTGGGTATCCAGGGTCTCTGGGGCGTGAGGAAGAA…
	10022	11947	-	61-5	hypothetical protein AWRI796_5153 [Saccharomyces cerevisiae AWRI796]	94.072	641	ATGAAAACATTTCTTTGGACTCTTTGCTTAAGTTTTTTTGCCGAAGCGTTGCAGGCAATTTCAGTATCTAAGCAAGCTAAGCTTGGTGACATTTCGTATTATGTTCCTGATGTTCCGGAACTGACGATTGATGATAGACTAATTTCGAGGCAATTCGGGAGTTTAGACCACTCGCTACTCTTCCCATTGACCGTAATTAACCACTCAGGTAGTCTGGACTACCCAGCCGTTAAATCTATTTCCGATAACTTTTCTTCGTCTGATGATGTTTACCAGGACTATTTCCTGGAAACTATCCTGGTTCAATCTTCAGGTGCTAGCACCACGTTATGCACAAACGCTTCCATTTCTTCCCTTAATGTATCATCTGTTCTGTCATTAGACGGCTCTATTCTACCT…
62	2604	3653	-	62-1	hypothetical protein AWRI796_5152 [Saccharomyces cerevisiae AWRI796]	94.556	349	ATGACACAATTAAAAGTCGGTATTATTGGTACAGGTATTTTTGCCAGGGATAGACATTTGCCATCCTATCAAGAGTTATCTGATAACTTCAAAGTCGTTGCTGCCTTCAATAGACACAAAACCAAAGCTTTGGATTTTGCAAAAATTGCAAATATCCCTGAAAATAAAATTTACGACAATGCAGATGACATTTTGAATGACTCTAACGTGGATTTCGTCGATGCATTACTACCTGTTCAGTATAATGTTGATATTGTCGAGAAAGCAGTTAAGGCAGGTAAGCCAATCCTTTTAGAAAAACCAATTGCTGCTAATCTCGAACAAGCAAAGGAGATTGTTAGATTGGCAGATTCCACCCCAATACCTATCGGTGTGGCAGAGAATTGGTTGTATTTACCA…
	8157	8531	-	62-2	hypothetical protein SKUD_198406 [Saccharomyces kudriavzevii IFO 1802]	93.548	124	ATGGTCAAATTAACTTCAATTGCTGCTGGTATTGCCGCCATCGCTGCTGGTGTTGCCGCTGCCCCAGCAACTACTACTCTATCACCATCTGACGAAAGAGTCAACTTGGTTGAATTGGGTGTTTATGTTTCTGATATCAGAGCTCATTTAGCTCAATACTACTTGTTTCAAGCTGCCCACCCAACTGAAACCTATCCAGTGGAAGTTGCTGAAGCCGTTTTCAACTACGGTGACTTCACTACTATGTTAACAGGTGTTGCTCCAGACCAAGTGACCAGAATGATTACTGGTGTTCCATGGTACTCCAGCAGATTAAAGCCAGCCATCTCCAGTGCTCTATCTAAGGACGGTATCTACACTGCTATTCCAAAA
63	1777	2139	-	63-1	No hit			ATGAAGACATTTGATGAGTCACCTGCCATCAATGCGACGGCACTTACGTTGAACTTTTGTCAGCGATTTAAGGCTGCAACTAACAGCAGTGATCAATTCTGTGGTGGGAAAGATTTTTGCTTTCTACCAATATGTCAGCCCATACCAAAACTTGGTAACGGATTTGGAATTTTAGATTTGGTCATCCGCTGTCACCGTAGTCCGAGAAGTTTTGTTGGTGTCATTTACAAACTGAATGATTTATTGATATCTGAAGTTCACTCTTTTATGAAAGATGATACAACTTCTAGTGACTCGAGAAAGCATGCCAAAAAGGCTCGTTCCGCTGTCAATGGCTTAATTCAATATTATAGGGTAGAT
64	1743	2426	-	64-1	unnamed protein product [Kluyveromyces dobzhanskii CBS 2104]	90.265	113	ATGTTAAATTTATTAAATACATTATTTTTAAATGTTATTAGTAATGATGTACCAACACCTTATGCATGTTATTTTCAGGATTCAGCAACACCAAATCAAGAAGATTTTATTAATGATAGTGGTGAAACTGTTGAATTTGAATCATATGTTATTCCTGATGAATTATTAGAAGAAGGACAATTAAGATTATTAGATACTGATACTTCAGTAGTAGTACCTGTTGATACACATATTAGATTTGTAGTAACAGGAGCTGATGTTATTCATGATTTTGCTATTCCTAGTTTAGGTATTAAAGTAGATGCTAATCCTGGTAGATTAAATCAAGTATCAGCTTTAATTCAAAGAGAAGGAGTATTCTATGGACAATGTTCAGAATTACTGCGGTGT
65	1987	2898	+	65-1	Pug1p [Saccharomyces cerevisiae S288c]	89.769	303	ATGTCTACAGCTGATTCTGGATTCGATCTGTACCATTATACTCCCAGCAAGGCCGCTGCAATTGTATTTGTCGTGCTCTTTATTCTCATGACAGTTATTTATACTGTACAAACCCTATATGCTGCGAGAAAATCTTCCAAGATATTGAAAAATAATCCATTTGAATCAATAGATGACAAGGTTGACACTTTTGAAGATGATGAATACAAGCAACTAAAAATTTCATCCACTGTTTATGCGTTCTTACCTTTTTTCGCTGGCTGCATCATGGAGGTCGTTGGGTATATCGGGAGGGCACTATCCAGTTCCAATCCTGAAAAGAAAGCACCATATATTATTCAGTCTGTACTTTTACTAGTTGCTCCAGCATTAATAGCTGCTACGATTTATATGATTTTT…
66	1406	3412	-	66-1	Gnp1p [Saccharomyces cerevisiae YJM195]	89.442	663	ATGGTATTGCATAGTATGAGGGTTGGTAAGAGAAGCCATAGGCGAAACATTGAAAATAGCTCTGGTACAAATATGAGTGGTGACGATTTTGATAATGTTTTGAATTACGAAATGAAGGAAATAGATCCAAAAGAAAAAGAAATAGGTCCTATCGAACGAGAACACGTGGTTGAGTATTTTGAGGATACAGTAGAGAATAATATAAGAAACGAGGAGTGCTGCAGTAAATATCAAGCATCTTACTTGCGCAGATTTGTGGATTCTTTTAAAAGAGCCGAGCTCCAGGATCCAAATTCTCCTGACTCGAGCAACTCGAATGGGACTACACCTATATCTGCAAAGGATTCTAGCTCGCAATTGGACAATGAGCTAAACCGAAAGAGCTCGTACACCACTGTT…
	4290	4595	+	66-2	SUMO family protein SMT3 [Saccharomyces cerevisiae S288c]	100	101	ATGTCGGACTCTGAAGTCAATCAAGAAGCCAAGCCAGAGGTTAAGCCAGAAGTCAAGCCAGAGACTCACATTAACTTGAAGGTGTCTGATGGTTCCTCGGAAATCTTCTTCAAGATTAAGAAGACCACCCCTTTAAGAAGGCTGATGGAAGCATTTGCTAAAAGACAGGGTAAGGAAATGGATTCCTTAAGATTCTTGTACGATGGTATTAGAATTCAAGCTGACCAGACTCCTGAGGATCTGGACATGGAGGATAACGATATCATTGAAGCTCACAGAGAACAGATTGGTGGTGCTACTTAT
	5010	5306	+	66-3	Acn9p [Saccharomyces cerevisiae YJM1338]	93.878	98	ATGCTACCTACCCCCCAGAGGGAAATGGGTGATCAATACGTGCGAAACGAGTTCAAGCTGCACAAGGATATCAATAATCCGTTGCATATAGTCGGTTTTTTAGCTTCCTGGCAGGATTATCTCAATATGATTTCTAACGGTGGATGGAAAGATGCAACCCTATCCTCGGAAACTCTTGAGAAACTGTCCCCTGAGCAAACAGTTCAGCTTTATGAATTGATGAAAGAAACGCAGAAACTTCACCAAGACAATGAAGCAGAGTCAAGTAAGGACGTGAAACGGAACAACAAAGAC
67	1791	2851	+	67-1	RecName: Full=Alpha-galactosidase 6; AltName: Full=Alpha-D-galactoside galactohydrolase 6; AltName: Full=Melibiase 6; Flags: Precursor [Saccharomyces cerevisiae]	95.455	198	ATGATGTTTACTTTCTGCTTTCTCACAGCATGGATCACTCTAAGGGGTGTTTTCGGGGTTTCTCCGAGTTACAATGGTCTTGGTCTCACTCCACAGATGGGTTGGGACAACTGGAATACGTTTGCCTGTGATGTCAGTGAACAGCTACTTCTAGACACTGCTGACAGAATTTCAGACTTGGGGTTAAAGGATACGGGTTACAAGTACGTCATTCTAGATGACTGTTGGTCTAGCGGCAGGGATTCTGACGGTTTCCTCGTTGCAGACGAGCATAAATTTCCCAATGGCATGGGCCATGTTGCGGACCACCTGCATAACAATAACTTTCTTTTCGGTATGTATTCGTCTGCTGGTGAGTACACCTGTTCTGGGTATCCAGGGTCTCTGGGGCGTGAGGAA…
68	1826	2815	+	68-1	hypothetical protein AWRI796_5152 [Saccharomyces cerevisiae AWRI796]	72.864	199	ATGACTTTCAGTATACTTAAAGCAATAAGGATTATGACGCAATTAAAAGAAAATATTGTTGGTACAGGTACTTCTGCCAGAGATAGACACTTGCAATCCTATCAAGAGTTATCTGATAAATTCAAACTCGTTGTTGCCTTCAATAGACACAAAACCAAAGCTTTGGATTTTACAAAAATTGCACATATTCCTGAAAATAAGATTTACGACAACGTAGACAAGATTTTGAAGGACTCTAATGTCGGCTTCATCGATGCTTTACCACCTATTCAGTTAAATGTTGATATTGTTAATAAAGCAGTTAAGCCAGGTAATTCAGTTCTTTTAGAAGAACCATTTTCTGCTAATTTCGAACAAGCGAAAGAGATTGTTAGATTAACAGACTCCAGCTCAATACCT…
	4733	5035	+	68-2	ORF near MEL [Saccharomyces cerevisiae]	91	100	ATGTTCAACAAGTTTGTCAACAATGTTGTAACTTTTGTGAACGGTACCAATCCCAAGTTAGATGTCTATTCTGAATTTGAAGAAGATACATGCCAAAGTCTTACCGATGTATCCATCAGTACGTGGTCTGGTCTAGCAGGGTACTACCAATATGTGAACATCTGGCAACCATTCATTAAGGACTATCAAGAAGCATTCAACGGTGATATTCCCTTTTTAGACCCTATTCCCAAATTCAGATGGGATTGGGCCTACTTCAATTTTACTGAAACCGGCTATGAGCGAGCGGTAGCAAAAAAA
	5682	7097	-	68-3	RecName: Full=Alpha-galactosidase 2; AltName: Full=Alpha-D-galactoside galactohydrolase 2; AltName: Full=Melibiase 2; Flags: Precursor [Saccharomyces cerevisiae]	98.514	471	ATGTTTGCTTTCTACTTTCTCACCGCATGCATCAGTTTGAAGGGCGTTTTTGGGGTGTCTCCGAGTTACAATGGCCTTGGTCTCACTCCACAGATGGGTTGGGACAACTGGAATACGTTTGCCTGCGATGTCAGTGAACAGCTACTTCTAGACACCGCTGATAGAATTTCTGACTTGGGGCTAAAGGATATGGGTTACAAGTATATCATTCTGGATGACTGCTGGTCTAGCGGCAGAGATTCCGACGGTTTCCTCGTTGCAGATGAACAAAAATTTCCTAATGGTATGGGCCATGTTGCAGACCACCTGCATAATAACAGCTTTCTTTTCGGTATGTATTCGTCTGCTGGTGAGTACACCTGTTCTGGGTATCCAGGGTCTCTGGGGCGTGAGGAAGAA…
	11809	12436	-	68-4	hypothetical protein AWRI796_5158 [Saccharomyces cerevisiae AWRI796]	73.913	46	ATGATTGTATTAAGATTGGAAGCACCTACATTAGTAGGTTTCAATCCAAAAACATTTGTCGACCGCGATGTCGAATTCGAAATCGAAACTTGTGATACCTGTGGGTCTACTTTCTATGTAACACCGGTGATTGGGGCCCAGTTCCCAAAACCCAGGTTCTTGGCCAAGAAGTACTTCAATGCGTCGGATTTAATTGTCGTATGTTTATCCTCGTTAACGGAGGTTTACTCTGACAAGGTGGTTAACGTTATAAGGATTGGAGGCTCTATTGTGCCGATTGCTGCTCCAGATGCGAGCGAA
	14005	14289	-	68-5	No hit			ATGGAGTTCCCATCTGCGTCGCAGAAAGCGTCGAGCAATTCAAAAGCGCGCTGTTTGCTCATTGATCCCATCAAATCCGATCATGCGTCACCAATCGACATTCCTAATAAAACTAATGAAGGCACCCTAATACCAGCAGTTTTGGAGAAGACACTTAAACTACCTAGTTCAGTAGATGGTTCGGGTGGAGGCGCTAATATATTAGACATATCGAATGTAATAGGTTTTGTTTCGTTTTACAAGAATGGCATGGAAGAAAGAAAGGAAGAAAATGCTATTAGC
70	809	1189	+	70-1	K7_02212p [Saccharomyces cerevisiae Kyokai no. 7]	100	126	ATGTCACAAGCTGATTTATGCCGTATTTATCTGCAAGCTCTGAACGAAGGAAACTTAGAAAATGTTCTATCTCTGTTCGTACCTGGTGCTGTTGTTTCCTCTCCATTATATGGAATTAAGTCGGTAGAAGATTTCTATAGAGAACTCTTTGATGATACGAACCAGTCTACCACGACGTTATTGAACGTATTCTCATCGAATGCAAAAACTGTGGCATTACATTTCCACTATAAGTGGAGAATGAAAAATGAAGAGGTTGTAAATTTTGAGTGTGTTGATGTCTTTAAGTTGAATTCTGATGGGAATAAATTTGAGAAAATAACTATAATTTATGATACCCATCCATTGCGGGCAGCCTTCGACGATGTCAAGATGTCA
71	477	929	+	71-1	hypothetical protein CENPK1137D_1957 [Saccharomyces cerevisiae CEN.PK113-7D]	89.216	102	ATGAAGCTTGCGAATGTTCTTGGTGCCGTTGCTTTCACCAGCTTGATGGACTGGGAAGCTTCTCAGGAAGAATATGGCATTCAATATCTTCAGTCCACAGATGGTAATGAGAATGGCCTAACAGCCATTGCATTGGCAACAAACGGTTCATATATCGACGAAATAACCGTTTATGGTGATAATCCCATTCTTCCCTGGCTGCAGGAGTTTGCCGCAGAGCTTGATGACTTCGCTCAGCAGTTATACAGCCAGGGTATCAGCCAAGATCAATACAACGAAGGAAACTTGACCTGCTCAAGTGATTTGATTTCGGACGAGACTATTAACGGTAGTACTCTTGACAAACGAGGAGGTAAGGCTAATAATTGTGGCTATTTCTGTGGAGGTAACTCATGCTCA…
75	1900	3033	+	75-1	K7_Ehl2p [Saccharomyces cerevisiae Kyokai no. 7]	99.469	377	ATGGGAGTTGAAGAATTTTCGATCCATGTATCAGAAAATGAGCTTGAAGATTTAAAGAGACGTTTGTCGAGCGCAAGAATTCCAAAAAACGTGGAAAGAAAAAATTGGAATTTTGGAACAAATGCAGAGTACCTAGCTGAAGTTATAAATTACTGGAAAAATTCATACGATTGGAGAAATATAGAACAAAAACTCAATGGTTTCCGTCACTTCCAAACAACGATTTCCAACATACGAATCCACTACATCCATGAGAAAGGAAAATCAGCCAATAGTATCCCTATTATTTTGACTCACGGGTGGCCAGACAGCTTTCTTAGATATACAAAGCTGATTCCACTATTAACAGACCCTGAGAAATTTGGAGTGAGCTCAGGAATTTCATTTGATGTTGTTATT…
76	674	1198	-	76-1	K7_11205p [Saccharomyces cerevisiae Kyokai no. 7]	100	174	ATGAGTGAATTAGGTAACTATAACCAAACCTTGTTAGACACGTGCTGCGACACTAATAGTTATGGCCTTACTCAGTTTGATTACCTTGTCTTTAGAGAGGGCTGGGAAGATGATTACGTGTCAATCGACCGGTCCGAAACTGACAACACAATCGTGAGGAGTAACATTGTTGGTGAGATAGGAGGTGCTAACCTTCAAGTCAACAGTGAACTTAGGCCTACCAACATCACTTCAGATTCAACATGGTTGATGAAAAGAGGTACAGATATGGTTATAAACTTTGAAAGTAGTACTTATCAGGAAGCTACCGTGTGCAACGTATTCACGGGCGTGTGCGTAAATCGATGCAAAGCAACCAATGCTGTCGGTATGTCTACGACGAGGAGTGGACTTAATTAT…
	1308	3801	+	76-2	gag-pol fusion protein [Saccharomyces cerevisiae S288c]	83.248	782	ATGGTTACTGGGCCTAGATGCTCAGTGACGTCTGGCCTGTTAACTGGCACTTCAGTTCGTGTACCCAAAGAAGTTGATCCTAACGTATCTGAATCTAATATTCTTGCATTTAAGAAGAGATCTAACATCCTCCAAATTTCTGCTACCGACAGTGCCGGTTCGGGTGGTAGAAATAAATCAGATGTTCCTTTACTTTCTCCTCTGTCCAAATCTGACACAGAAAATTCGTACCAAGCCAGTGAATTTGATGATTTCAGTGACTCAGACTCACACAGCGACATTGATACTGACTTTACAAACGTGACAATACCCAGTTTGGGTGGTACCAACAACAAAACTTTTCCGCAGACAAGTGACCAAGAGACTGAGAAAAGGATTATACACAGTTCACCTTCAATC…
	4249	5382	+	76-3	K7_Ehl2p [Saccharomyces cerevisiae Kyokai no. 7]	100	377	ATGGGAGTTGAAGAATTTTCGATCCATGTATCAGAAAATGAGCTTGAAGATTTAAAGAGACGTTTGTCGAGCGCAAGAATTCCAAAAAACGTGGAAAGAAAAAATTGGAATTTTGGAACAAATGCAGAGTACCTAGCTGAAGTTATAAATTACTGGAAAAATTCATACGATTGGAGAAATATAGAACAAAAACTCAATGGTTTCCATCACTTCCAAACAACGATTTCCAACATACGGATCCACTACATCCATGAGAAAGGAAAATCAGCCAATAGTATCCCTATTATTTTGACTCACGGGTGGCCAGACAGCTTTCTTAGATATACAAAGCTGATTCCACTATTAACAGACCCTGAGAAATTTGGAGTGAGCTCAGGAATTTCATTTGATGTTGTTATT…
77	244	823	+	77-1	Krs1p [Saccharomyces cerevisiae YJM1450]	93.75	64	ATGGATAGACCAACGCCGCCACCCATGGTGATACCGTCCATGAAGGTAACAATTGTCGATGAAACCTTCTGTAATGCTCTAGAATACGGTTTACCACCAACTGGTGGTTGGGGTTGTGGTATTGATAGACTGGCCATGTTCTTGACCGACTCCAACACCATTAGAGAAGTCTTATTGTTCCCAACTTTGAAGCCTGATGTTTTGAGAGAGGAAGTCAAAAAGGAAGAAGAAAAT
	1092	1376	+	77-2	Krs1p [Saccharomyces cerevisiae VL3]	97.59	83	ATGGATCGTGTTTACTGCTTCGCTCCAAATCGTTTTCCGAAAAGGGCACGTTTCGAAGAACAAGCTAGACAAAAGGATCAAGGTGATGACGAAGCTCAATTAGTCGATGAAACCTTCTGTAATGCTCTAGAATACGGTTTACCACCAACTGGTGGTTGGGGTTGTGGTATTGATAGACTGGCCATGTTCTTGACCGACTCCAACACCATTAGAGAAGTCTTATTGTTCCCAACTTTGAAGCCTGATGTTTTGAGAGAGGAAGTCAAAAAGGAAGAAGAAAAT
78	451	996	+	78-1	RAF1 [Saccharomyces cerevisiae YJM451], Anti-repressor that increases 2 micron plasmid copy number	99	181	ATGCCTTATAAAACAGCTATAGATTGCATAGAAGAGCTAGCTACTCAATGCTTTTTGTCAAAGCTTACTGATGATGATGTGTCTACCTTCAGGCGGGCCTGTAGTAGGGAAAATGACATTATAAAGCTGGCACTTAAGGTTCCGCAGACTGTAGACTATACAAGCATACTCCGTCTATTGTACGATACACTTCCGCTCAAGTTCTTGTCCTTTAATGAGGCATTACCACTCTTTTGTTACTCCATTGATCCAGCTCAGCAAAGGCAGTGTGATCTACGATTCTATCTTCGCGATGTAGTAAAACTAGCTAAACCGAGAAAGAGATTAGAAATGCAAAAGGCACTTTCTCAGTGGCTGCCATCATTATTGTCCAATGTCACGCTGCAGCTTCTCAATGAC…
	2445	3716	-	78-2	Flp1p [Saccharomyces cerevisiae YJM1401]	100	423	ATGCAACAGTTTGATATACTATGTAAAACACCACCTAAGGAGCTTGTTAATAGGTTTGTCGAAAGGTTTGAAGAACCTTCTGGTGAGAAAATAGCATTATGCGCTGCTGAACTAACCTATTTGTGTTGGATGATTACACATAACGGAACAGCAATCAAGAGAGCTACATTCATGAGCTATAACACTATCATAAGCAATTCATTGAGTTTCGATGTTGCCAAGAAATCACTCCAATTCAAATACAAGACGCAAAAAGCAACAATTCTGGAAGCCTCATTAAAGAAATTGATTCCTGCCTGGGAGTTTGCAATTATTCCTTACTATGGGCAAAAGCATCATTCAGATATCACTGATATTGTAAGTGATTTGCAACTACAGTTCGAATCATCGGAAGGGGCA…
79	6	716	+	79-1	Krs1p [Saccharomyces cerevisiae FostersB]	100	236	ATGACTGAATTGATGTTTTCAGAAATGGTCAAGGAGATCACTGGTTCTTATATTATCAAATACCATCCGGACCCTGCTGATCCAGCCAAAGAACTAGAATTGAACTTTTCTAGACCATGGAAGAGAATCAACATGATTGAAGAATTAGAAAAGGTATTCAACGTTAAGTTCCCATCTGGTGATCAATTACATACAGCTGAGACTGGTGAATTTTTGAAAAAGGTTCTTGTCGACAACAAATTAGAATGTCCACCTCCACTAACTAATGCTCGTATGTTAGATAAGCTTGTCGGTGAATTAGAAGATACATGTATCAACCCAACTTTCATTTTTGGCCACCCTCAAATGATGTCTCCATTAGCCAAGTACTCAAGAGATCAACCGGGTCTATGTGAGCGT…
	923	1576	-	79-2	Ena2p [Saccharomyces cerevisiae FostersO]	100	165	ATGAGCGAGGGAACTGTCAAAGAAAACAATAATGAAGAATTCAATGCTTATCACACATTGACTACAGAAGAAGCCGCTGAATTTATAGGCACAAGTCTGACTGAAGGTCTTACTCAAGATGAGTCCCTCCGCAGACTGAAAGCAGTGGGAGAGAACACATTGGGTGATGATACCAAAATTGACTATAAAGCAATGGTCCTCCATCAGGTATGTAATGCAATGATTATGGTCTTGGTAATATCCATGGCGATCTCTTTCGCTGTGCGCGACTGGATTACTGGTGGCGTTATTTCTTTTGTTATCGCGGTCAATGTGCTCATTGGCCTAGTTCAAGAATATAAGGCTACCAAGACAATGAACTCTTTGAAAAACTTGAGCTCTCCCAATGCTCATGTTATT…
80	335	2245	-	80-1	hypothetical protein C1Q_05665 [Saccharomyces cerevisiae JAY291]	98.899	636	ATGTCCGGCATAGTTTCTGTAACAGATAGTACAAGTGGGCGACTTGATGTTAACGAGAGGTCGGAGGTTAAAGCAAGAAATGATGCTGGTGAAAAAGACTTGGTATCAGTTAATGACGGCCTTCGACAAGTCCCAACTTCTATATCGTCTTGTAATGGGGAAAAAATCATCAAGACTAGAGGTGTCACAAGGATTGAGGTTGTCAGAGAAAGAATGAGCACCAAAGTCACATGGATTCTCGGACTTTCTATTTTTCTAACTTCATGGGTTGCTGCTTTAGACGCCACAACCACGTATAATTATCAACCTTACGCTACTTCCTCGTTCAACAGGCACTCCATGCTATCTACGTTAACTATTGCGAATTCTGTGATCGGCGCAGTCTGTAAGCCTTTCATT…
	5221	6648	-	80-2	hypothetical protein C1Q_05666 [Saccharomyces cerevisiae JAY291]	99.158	475	ATGCCCTTCAGTAATGTTGACTTTGAGCTTGAAGGTGAGAACGCAGCAAATCAAATGAAACGATTCAGCTCTTCTCCTGTGTTCAAAAAATACATTGGGGACACGAAGTTAATACTTGCTGCAATTCAGTCAGTACGCAGCAGCATTTCATGCTCTTTCTTCGATGAAACTGTAGACTTAAATTTGTTGGAGCAAAAGATATTCTCCAAACAAGGTGCCGATTACCAAACACTATTATTGTCCTACGCTGTGATTATCGTCTCGGAGCGATTCTATGAAACCCCGCCAGATGTGCGAGAGGTCGTAAGCGAATTAGATATTCTTCTCAACGAGTGCTCTGACTGTTCGGAAAAAGTTTCGTCATTGATCCTACTTTCTGAATATTACCACTACAACTTC…
	7475	9109	+	80-3	hypothetical protein C1Q_05667 [Saccharomyces cerevisiae JAY291]	99.632	544	ATGGCATTTAATAAAGTCACTTTACTATTAAAATGGTTTGGAGATATAAGGAACAAATGTCAAAAATCTCGATATCAGTTGAACGTTAATGTTGGGTTGATTTTTTTGGGTTGTACGTTTGATCTGTTAAATGTGGCAAGTATGATCTCACTTATAGATGATCTGGCAAAAACATACAATATCTCCTACACAACGGCCTCATGGTCTTTAACTTCCTACGCTGTCACTTTTGCTGGTTTTATTGCATGTATGGGTCGACTCGGTGATATTGTAGGAAATTCTGTACTGTTTACTATCAGTTGTTCCCTTTTCGCCATTTTGTCACTTCTTTGTGCAGTTATGCCCAACTTCCCAGCGTTTGCTGTTTTCAGGGCCATACAAGGCATCTGTGCAGCAGGT…
	11091	14831	-	80-4	EC1118_1F14_0265p [Saccharomyces cerevisiae EC1118]	70.526	380	ATGTCTATACCCCATTCCGTATTTTCGGCACTCTTGGTCTTCGTGGCGCTAGCTACTACAACCTTAGCCAGTACAGAAGCTTGCTTACCAACAAACAAAAGGGAAGATGGTATGAATATTAATTTCTATGAGTACACAATAGGCGACAAAACCACATACTTGGAGCCTGAATATATGGGCTATGAATACTCCGATACAAAGAAGTTAGGTTCCGTTAGCGGACAGACCGATCTCTCCATATACTATAGTCCGCCTTGTGAGAGCACTCCTACCTGTGAGACTTATGCAGTTATGAAGCGTGATAAGAATGAATATGATCCTTGCGGACCTCTTTATGTAAATAAAAAACGTGACACTGAATACTGTGACCCAAATACTGCCTATTGGAGTTCTGATCTT…
81	1173	2846	+	81-1	tyrosine permease [Saccharomyces pastorianus]	99.461	557	ATGTCTGAAGTTGGCGATATGTCTACCATTAGCCAAGATAAGGTAAAGTCGAAGGTCTATGAAACAAATATTGATGAGCGTGATGTTGGAAGTGTGGAAGAGACAGTAAAGCAGGGTGTTCTTCACAATGATAGAACAAAGCTAAAGCAAGGGCTTAAAGAACGTCATATCAAAATGTTGACACTTGTTGGTGTATTTGGTACAGGACTGTTTCTGTCTTCTGGTGGTACATTAAAAAAAACTGGGCCTGTTGGCTTGCTGATTGCATATCTCTTTGTTGGTATTGTCGTAGGCTGTAACCAAATTGCAATAGCCGAGGTTGCCTCTTTCATGCCAGCCACTGGGGCAACCATTAGGCATGCTGAGCAATTCATAGACGAGTCAGTTGGTTTTACATTT…
	3940	4617	+	81-2	Hxt17p, partial [Saccharomyces cerevisiae YJM1419]	90	220	ATGCCTAGTCCCCAATCGTCTATTGAAAGCACCATAGACATTCGAAATGCTCCCGGTACAGAGACTCACGTAACTCCACCTGTAGAAAAGGAGTGGTCAGATGAGTTTGATAATGAAGTCATAAACGGGGATGCAATTGAACCACCAAAGAGAGGACTCCTAGGTTATCTTATCATATACTTACTCTGTTACCCAATATCCTTTGGCGGTTTCCTGCCAGGTTGGGATAGTGGTATCACAGCAGGTTTCATTAACATGGACAACTTTAAAATGAATTTTGGTTCTTACAAGCACAGCACTGGTGAATATTATTTGAGCAACGTGCGTATGGGTCTTCTTGTGGCTATGTTCAGTGTTGGATGTGCCATAGGTGGTCTTATTTTCGCCCGTCTTGCTGAT…
a	Novo, M., Bigey, F., Beyne, E., Galeote, V., Gavory, F., Mallet, S., Cambon, B., Legras, J.L., Wincker, P., Casaregola, S., et al. (2009). Eukaryote-to-eukaryote gene transfer events revealed by the genome sequence of the wine yeast Saccharomyces cerevisiae EC1118. Proceedings of the National Academy of Sciences of the United States of America 106, 16333-16338.
