# Supplementary material for: The origin and adaptive evolution of domesticated populations of yeast from Far East Asia
Source: Nat Commun. 2018 Jul 12;9:2690. doi: 10.1038/s41467-018-05106-7 (PMC6043522; doi:10.1038/s41467-018-05106-7)
Supplement: Supplementary file 11 — Supplementary Data 8 [file 41467_2018_5106_MOESM11_ESM.xlsx]

## Sheet: Supplementary Data 8
Supplementary Data 8. Phenotypic characterization of 266 S. cerevisiae isolates employed
Lineage	Isolate	Glucose			Galactose			Maltose			Melibiose			Raffinose			Sucrose			40C			41C			9% ethanol
		Lag	Rate(E-03)	Efficiency	Lag	Rate(E-03)	Efficiency	Lag	Rate(E-03)	Efficiency	Lag	Rate(E-03)	Efficiency	Lag	Rate(E-03)	Efficiency	Lag	Rate(E-03)	Efficiency	Lag	Rate(E-03)	Efficiency	Lag	Rate(E-03)	Efficiency	Lag	Rate(E-03)	Efficiency
CHN-IX	JXXY10.1	76.212	7.76234	4.31087	221.756	3.78255	3.22919	46.8792	1.75222	0.241359	47.1813	0.8019	0.15145	69.1349	6.47218	2.10094	62.187	7.64867	4.18202	62.8374	0.992435	0.182973	65.9085	0.48135	0.113487	75.9036	2.41788	0.642325
	XXYS14.1	73.1372	8.10327	4.14909	249.684	4.46802	4.51025	47.4193	1.5705	0.251588	44.5872	0.637615	0.133831	70.2338	6.69231	2.29879	62.7357	7.9931	4.41121	64.4011	0.766705	0.203745	65.0206	0.48135	0.111275	103.564	2.63641	0.7546
	XXYS1.4	67.886	8.47804	4.13279	179.635	4.71141	4.57713	43.5092	2.07481	0.330515	95.7952	0.72665	0.147728	61.7052	6.8693	2.0753	64.1447	8.94221	4.08492	57.5333	1.08053	0.191044	60.0242	0.543685	0.123274	129.042	2.69081	0.524308
	JXXY16.1	76.0032	8.28992	4.16528	188.176	3.80493	3.14609	44.2877	1.82071	0.27138	52.9697	0.5542	0.112363	65.5518	7.11924	1.98571	65.1232	8.28836	4.29472	62.5108	1.05269	0.174911	61.7408	0.48135	0.101757	86.1891	2.8256	0.458097
	XXY30L.2	64.4319	7.94052	4.0937	215.528	4.75816	4.60199	44.7744	1.7573	0.253915	56.5421	0.73223	0.132299	68.0834	6.78405	2.08994	60.2331	8.07065	3.79234	63.0451	0.59508	0.153274	64.064	0.48135	0.0947708	126.746	2.56938	0.337874
	XXY26L.1	75.9566	7.42823	4.33728	204.141	4.48576	4.50141	48.9387	1.2705	0.270292	52.272	0.85978	0.15484	61.8198	6.35841	2.20369	58.4929	8.0322	4.10597	63.0567	0.77414	0.163229	60.9593	0.48135	0.103486	162.103	2.6804	1.32078
CHN-I	FJ10	57.5991	7.90175	3.5115	340.347	4.04442	4.11124	48.2073	0.857015	0.141805	201.82	0.48135	0.0510234	53.5462	5.37687	1.87163	59.6469	8.42785	3.08628	54.5871	0.86011	0.0942057	58.5052	0.48135	0.0664938	215.562	2.33392	0.990226
	FJ5	65.7669	7.98974	3.68653	192.564	5.10766	5.10984	305.753	2.30346	1.78247	45.5022	0.66933	0.120722	63.7563	5.77832	1.79796	55.6248	7.86267	3.81318	52.2927	0.73508	0.209678	59.1133	0.88002	0.208324	78.7732	2.15178	0.771154
	FJ7	77.1116	8.4482	4.12168	230.828	5.04914	4.9302	542.437	2.43181	1.11334	183.997	0.48135	0.0753082	51.6093	4.66803	2.04352	59.5854	8.59861	4.20482	55.1291	1.57715	0.198378	58.1486	1.05966	0.204043	91.3528	2.48392	0.588193
	FJ8	64.6408	7.66429	3.57524	197.447	5.14478	5.14301	389.494	2.12481	1.05411	50.5014	0.62987	0.107861	59.9886	5.94364	1.90799	55.8059	7.74066	3.33295	57.9232	1.13147	0.205082	59.5638	0.911625	0.172256	108.204	2.53387	0.518897
	FJ9	58.3699	8.18254	3.53495	162.699	5.06954	4.90849	56.2969	1.91774	1.2366	47.7446	1.02625	0.154198	60.1231	6.30924	1.84143	57.2555	8.16836	3.57526	53.6209	1.21103	0.220608	58.2434	1.10147	0.142183	156.149	3.18417	1.91453
	HN4	56.4602	7.50456	3.92601	241.355	5.04324	4.81243	325.191	2.10808	1.07502	136.968	0.48135	0.092477	48.8871	4.80538	1.92624	49.5082	7.57052	3.73229	57.2961	1.23405	0.194448	58.9798	0.772065	0.14353	79.6802	1.85546	0.159943
	HN5	59.407	7.65348	3.63266	168.925	5.32054	4.87782	81.4924	3.25017	1.12046	45.241	1.14243	0.208972	58.7358	6.25723	2.0033	53.4681	7.29479	3.87387	55.5967	1.64565	0.240395	57.2642	1.00517	0.179321	105.609	2.28407	0.133043
	HN7	66.3267	8.14287	3.7095	163.286	5.1852	4.91541	96.9197	2.45637	1.70816	46.8879	1.11253	0.201506	58.7718	6.47919	1.98645	57.4021	7.99652	3.95618	54.1965	1.7244	0.23557	58.5536	0.87926	0.171687	124.895	2.89709	1.19547
	HN1	68.2558	8.02351	4.35129	156.232	6.17951	5.18178	66.1429	2.31203	0.889552	45.8002	0.75425	0.138359	73.7442	6.89508	2.3831	59.0191	8.63537	4.30709	55.2235	0.75598	0.18222	57.1211	0.48135	0.149409	163.342	3.07828	0.502697
	HN3	64.1487	8.69759	3.74701	209.078	5.62575	5.01098	146.408	1.91752	0.812171	46.0283	0.482155	0.0752879	47.589	6.01883	1.77139	51.2626	8.0915	3.70024	53.2286	0.7509	0.0839281	58.4616	0.48135	0.0707198	107.097	3.03677	0.368182
	HN2	59.116	7.98471	4.11045	256.769	4.95357	4.99141	522.785	2.7059	1.00327	102.636	0.48135	0.0627166	53.6315	5.11757	1.85077	52.5859	7.10904	2.88526	54.5666	1.8311	0.202685	57.858	1.10903	0.208232	111.474	2.68026	0.360102
	HN6	72.1709	8.70676	4.09062	195.284	5.2923	5.24797	74.1002	2.6501	0.687896	44.339	0.777565	0.144277	74.1787	6.7089	2.3587	56.2141	8.57292	4.08319	51.8779	0.58685	0.126395	60.1788	0.48135	0.137504	139.79	2.81721	0.274194
CHN-II	SX1	70.9088	7.41759	3.97897	151.191	5.44756	4.59495	45.1764	0.830175	0.283381	45.4145	0.635995	0.0966062	62.9838	6.40177	1.83356	57.2978	7.86571	4.48713	55.6401	1.16844	0.236537	59.7271	1.53547	0.284838	162.01	3.39558	3.89763
	SX8	50.594	7.96829	3.93734	381.405	4.31613	3.6469	45.9973	0.838445	0.143486	377.633	0.51792	0.0989574	47.4454	4.84694	1.8767	49.4456	7.76082	4.2631	52.8489	2.55895	0.391135	57.4386	1.49757	0.274618	90.2131	2.94319	2.11608
	SX5	67.9501	7.63126	3.97148	311.433	4.86238	4.43255	46.8247	1.00697	0.161989	197.66	0.641855	0.0969369	53.7632	6.2383	1.62434	54.9554	7.44846	4.46683	52.1752	1.37925	0.168233	55.7471	1.44292	0.185706	93.1323	2.80896	1.67908
	SX3	59.6773	7.78489	4.03308	260.681	4.24884	4.92265	45.0281	0.92531	0.173985	48.3521	0.610275	0.0922034	56.2713	5.6951	1.67607	50.5032	7.93191	4.08778	52.9669	1.12091	0.249975	57.5555	1.15412	0.246155	122.14	3.26253	2.50234
	SX2	60.1691	7.27983	3.85826	187.96	5.30627	4.66732	49.0666	0.88979	0.190442	45.8536	0.63824	0.100641	57.1582	5.44358	1.62435	51.6805	7.46227	3.80379	55.0467	0.490455	0.194026	62.0182	1.22891	0.282848	112.176	2.94882	2.06823
	SX6	62.5108	8.27682	4.17721	331.264	4.24986	4.52027	47.4901	1.1496	0.0999748	102.385	0.48135	0.0681515	52.4736	5.3859	1.60999	54.1136	7.974	4.30571	52.0069	1.37765	0.134601	54.066	1.04412	0.159652	131.57	2.62067	0.957362
	SX4	65.7425	7.71775	3.87489	224.077	4.66411	4.81888	49.2141	1.07912	0.140912	68.2408	0.568275	0.0984174	53.9028	5.35901	1.87681	54.6773	7.77982	4.18876	51.2684	1.44231	0.183249	57.5918	1.13905	0.203456	84.3922	2.69083	1.95497
	SX7	66.7305	7.29392	3.79104	196.563	5.13145	4.84982	47.0712	1.11856	0.213634	49.8424	0.75781	0.104453	60.1255	5.08356	1.71244	55.2031	7.58591	4.12838	51.6165	1.25748	0.222798	57.442	1.56801	0.261864	145.131	3.38006	1.05496
CHN-IV	BJ14	65.3948	8.26221	4.24619	285.07	4.02027	5.13086	46.0335	0.802755	0.121773	628.941	0.770705	0.0745811	56.7202	5.45076	1.87852	60.7515	8.14803	4.32696	53.6462	3.14109	2.01999	57.1037	1.17895	0.204524	94.5021	3.47825	2.04827
	BJ15	59.2181	8.03505	4.3208	248.884	5.00293	5.20669	45.497	0.693685	0.132611	429.838	0.84011	0.0804423	70.1081	5.94751	2.01532	57.317	7.98739	4.17018	50.51	4.55208	3.096	58.258	2.81306	0.611276	149.586	4.27455	2.87238
	BJ18	59.6879	9.12749	4.20626	246.957	4.90216	5.04175	44.7458	0.61934	0.112368	238.932	0.968155	0.0842998	54.3869	5.42452	1.80282	55.2741	8.1701	4.21279	52.1233	5.16361	2.89294	59.8628	0.95733	0.172815	127.527	4.49761	2.16109
	BJ24	63.458	7.65068	4.08803	249.68	5.33809	5.16712	224.239	0.503855	0.130886	522.848	0.84307	0.0827542	64.3713	5.72633	1.93896	58.6386	8.04383	4.05236	54.9637	1.39965	0.422807	60.8893	0.94034	0.24096	103.915	3.48636	0.620871
	BJ27	60.0005	8.18787	3.68434	240.972	5.1178	5.282	291.01	0.48135	0.102728	497.179	0.575465	0.0668462	58.2828	5.19235	1.62878	58.3398	8.06258	3.46612	54.9405	3.75179	1.60694	57.2851	1.90385	0.225168	138.055	4.03706	1.85334
	JL5	71.5368	7.59244	4.15048	253.066	5.185	5.21554	243.775	0.721055	0.218823	194.105	1.02002	0.161777	128.407	6.35808	2.34727	60.61	7.79946	4.29139	51.5728	5.89346	3.11391	66.4006	3.81277	1.29263	151.307	4.2944	3.96937
	BJ25	74.0692	7.5164	4.22417	263.457	4.85589	5.30748	45.64	0.506805	0.170934	277.558	0.83777	0.11161	131.875	6.23029	2.2494	64.8146	8.03555	4.35957	54.6545	5.262	3.72338	60.6319	3.14936	0.509187	164.871	4.06437	3.50443
	HLJ1	58.1904	7.49501	4.23476	271.97	4.45552	5.14742	360.572	0.50381	0.113105	745.297	0.79145	0.0657491	54.24	5.53788	1.94205	54.5681	7.55149	4.10488	55.1451	4.54556	3.1225	60.2936	1.30893	0.242777	100.487	3.62773	2.14501
	BJ19	72.3175	8.39927	4.01546	232.64	4.99506	4.87227	89.1176	0.997585	0.180865	248.343	1.4418	0.12233	55.875	5.49642	1.70922	63.1213	8.33666	4.16701	51.8357	3.61651	0.593397	59.54	1.70126	0.216472	129.384	3.87926	1.29108
	BJ8	64.0876	7.68021	3.54483	140.403	5.21777	4.71373	45.6619	1.26942	0.312983	49.8423	1.40888	0.248129	65.2223	8.03525	1.82711	59.2051	7.4819	3.71961	49.657	6.02105	2.0756	56.9701	3.36011	0.886727	191.28	4.60164	3.24086
	BJ17	59.7407	8.86134	4.04666	426.639	3.46791	3.76853	44.6336	0.62622	0.114949	240.013	1.30699	0.0897105	54.4108	5.65024	1.72205	55.6454	7.84821	4.28202	54.6372	5.1144	2.92664	59.4327	1.67394	0.214295	110.9	4.30019	1.95865
	BJ26	72.2177	7.79261	4.26287	257.393	4.86933	5.17874	242.629	0.48135	0.124783	497.217	0.703505	0.0753663	79.7559	5.60345	1.97259	63.1609	7.89027	4.44942	54.914	5.41596	3.32509	60.3838	2.38624	0.43037	151.23	4.00551	2.83984
	BJ22	72.3395	7.978	4.09486	254.724	4.52613	5.44473	290.737	0.62334	0.138533	665.818	0.78908	0.0764667	74.447	6.37814	2.34769	62.4491	8.08301	4.26153	48.5705	5.02575	3.15001	56.435	1.9708	0.515796	59.4069	2.99291	1.15529
	BJ16	63.8015	7.97769	3.68712	232.281	5.03052	5.10821	44.2685	0.84629	0.204199	148.417	1.27482	0.152477	135.911	6.34204	2.37187	57.153	8.16666	4.03714	50.8942	5.26526	3.70273	59.5503	3.42492	0.811129	80.3293	3.19432	0.514771
	BJ6	62.7417	7.65569	3.78403	150.121	5.00253	5.00152	49.1548	1.10869	0.209573	72.3146	1.14128	0.218699	64.4038	7.65109	1.69907	56.4854	8.90986	3.504	51.7881	2.88009	0.539458	55.0763	1.70129	0.42864	168.385	3.90875	1.97578
	BJ21	57.8569	8.44487	3.567	242.829	4.52321	4.94818	167.249	0.851635	0.187109	638.668	1.18568	0.114384	61.7387	6.10352	1.90164	55.3266	7.76611	3.68673	52.691	3.98738	3.01927	58.2761	1.75622	0.502263	153.778	4.38345	2.40199
	BJ23	59.2778	8.07291	3.84519	456.458	3.6239	3.96583	58.7787	0.48135	0.105312	540.744	0.842945	0.0747857	57.1218	6.03892	1.69263	57.5105	8.06518	3.68394	52.5807	2.72696	0.37033	51.587	0.82694	0.128749	43.3283	2.369	0.328765
	BJ20	70.4903	7.9376	3.99181	166.533	5.05936	5.24552	52.9686	2.06772	0.247909	43.127	0.88033	0.177206	86.432	6.00611	2.28093	58.9373	8.01939	3.88244	47.6182	5.0412	2.79578	59.5551	3.60087	0.598063	209.903	4.15835	3.28304
	BJ3	62.6967	7.9598	3.94082	198.45	4.91639	4.78857	50.8595	1.11035	0.176586	49.5408	0.83699	0.145941	60.6652	7.07504	1.74199	55.1302	7.70221	3.97518	51.9508	2.61046	0.640653	55.7653	1.46905	0.399658	168.793	3.92607	2.05388
CHN-III	HN8	71.6301	8.73425	3.96866	147.337	7.4786	4.36669	67.3973	1.4486	0.13591	695.115	7.60245	2.3996	64.0243	6.35637	3.58863	71.4425	8.95884	3.69946	53.5464	1.12182	0.13205	56.3378	0.726265	0.105427	252.932	2.00039	0.311723
	HN11	61.2966	7.87425	3.72837	98.1285	8.22389	4.38845	47.3521	0.71604	0.0940268	96.9744	8.49729	3.30113	55.1693	7.15295	4.3058	54.4706	8.32559	3.9478	55.637	1.54107	0.187624	56.5491	0.922325	0.216659	157.428	3.3379	1.45063
	HN10	64.4356	7.70905	3.90484	107.8	8.23989	4.60743	44.2003	1.17118	0.147383	128.117	8.13016	3.32087	63.5685	6.90912	4.00537	56.6653	7.84576	3.90407	54.8718	1.98886	0.208962	61.7028	1.12409	0.238539	176.753	3.30502	1.47319
	HN9	61.4728	7.83121	3.79049	100.451	8.44453	4.31082	45.4047	0.98082	0.11039	109.877	8.40919	2.96679	58.9398	7.70419	4.09227	55.3809	8.76689	4.23526	54.1898	1.83846	0.17517	56.1283	1.04321	0.186483	119.263	3.12189	1.11727
	HN19	59.6287	7.82146	3.73406	95.4824	7.96512	4.60226	47.6431	2.03243	0.29485	105.789	7.53612	3.37722	66.7797	7.32893	4.53743	55.0136	8.16216	4.22393	55.0635	1.65065	0.267352	61.3302	1.57566	0.164488	233.16	3.53267	2.51219
CHN-X	FJ11	71.4541	7.76501	4.30787	206.941	4.84747	5.17199	45.2515	0.90479	0.137913	546.387	5.1843	3.01212	53.3771	5.18335	4.69025	57.7028	8.23732	4.37451	52.6052	5.56307	2.68857	58.2832	2.36669	0.545821	133.78	4.1542	2.38911
	JHBMY20.1	72.6636	7.75148	4.81956	175.38	5.18156	5.28149	48.4587	1.11621	0.263265	541.471	4.97406	3.60812	75.5528	5.83134	4.83456	58.8065	7.85967	4.64216	53.5253	5.93076	3.05443	60.6232	3.53129	1.14519	134.228	4.05056	3.86216
	JXXY1.1	89.5649	6.39003	4.10483	716.478	2.71978	0.581817	89.2115	0.763515	0.146879	855.529	3.45884	0.998746	167.118	5.53291	3.54373	68.8971	6.7047	3.71102	49.0262	4.22139	2.43483	53.5473	1.88509	0.246305	98.6121	3.343	3.15236
	NGS21L.1	66.2839	8.19022	4.453	167.825	5.30698	5.30785	47.3709	1.23215	0.25569	43.9181	0.716545	0.164412	70.4661	6.43653	2.44603	56.2392	8.22171	4.64579	55.1056	6.22948	3.57991	61.129	4.08623	1.82359	141.448	4.41719	3.29551
	GT39.1	71.6359	7.66204	4.69319	196.397	4.98704	4.80189	47.6368	1.0334	0.124101	1059.21	1.54365	0.16151	58.6527	5.49356	1.98169	58.1161	7.55561	4.77014	54.0197	5.3625	3.32947	60.167	2.19044	0.462936	116.543	4.20566	3.15945
	FJSA40.2	57.9691	7.86106	4.6463	154.635	5.55871	5.27238	47.0496	1.6646	0.265137	43.7642	0.793115	0.147531	70.7904	6.84918	2.43501	54.2505	8.35422	4.43767	55.6097	4.74337	1.94507	57.6471	2.1971	0.488935	121.943	3.4526	2.71689
	GT99.1	62.2982	8.34739	4.12664	173.503	5.06966	4.89615	50.1746	1.16264	0.134139	1085.75	2.82605	0.318809	57.3146	6.50592	1.91902	56.3671	7.46169	4.16524	53.3953	4.9112	3.10879	57.7995	2.34748	0.499527	128.675	4.55834	3.17465
CHN-V	HN17	60.7188	8.55921	3.78845	234.37	4.47594	4.8636	72.9489	0.99259	0.200371	839.202	6.06121	2.05442	54.1104	5.7	4.52648	56.5123	8.68264	3.73394	53.3618	4.28626	0.824712	58.3791	1.4516	0.212441	121.229	3.74171	1.47664
	FJ4	84.8299	7.7422	4.6175	198.095	4.98132	4.91992	49.329	0.675745	0.115066	448.359	6.40119	3.34129	55.4824	5.8623	4.60707	65.2981	8.12701	4.58941	54.8469	4.72434	2.62356	60.0367	0.858615	0.189743	141.364	3.68354	2.49584
	HN18	61.5426	8.67037	3.50241	565.784	3.84474	1.90857	46.3118	0.81998	0.0745497	582.273	0.525375	0.0563633	57.5031	6.66973	1.53404	64.1301	9.01783	3.10632	52.6182	3.58797	0.512951	55.4533	1.54845	0.149664	161.731	3.22824	1.5314
	HN14	63.8634	7.88772	3.74475	210.398	5.37994	4.92424	47.7569	0.719645	0.11425	398.702	6.76669	3.2922	67.5942	6.38135	4.72052	53.6382	7.86954	4.04872	52.9123	4.01974	1.29223	58.4457	2.28496	0.643831	172.224	3.97556	2.04707
	ZJ1	60.4337	7.44476	4.25808	241.471	5.02652	5.23323	344.656	0.646555	0.148016	268.668	6.86592	3.10022	69.6883	6.03773	4.968	56.6065	7.859	4.00154	51.4484	5.66032	3.57477	62.9126	3.06877	0.569245	179.048	4.18691	3.54106
	FJ3	84.857	8.53874	4.29594	204.291	5.13968	4.83515	47.5863	0.799895	0.107708	411.537	6.29108	3.38647	62.7618	6.10373	4.88357	66.5323	8.42487	4.64264	53.4544	3.48329	0.52248	57.5158	1.5142	0.239027	136.425	3.54624	2.24598
	FJ6	69.3013	7.45268	4.44293	656.121	3.43587	1.78901	42.9964	0.77194	0.0819846	217.833	0.48135	0.0502583	59.0544	5.82078	1.67614	55.4754	7.90481	4.64981	47.6843	2.28896	0.255879	50.5793	1.03857	0.124166	129.866	2.35096	1.66405
	HN16	77.9246	8.10567	4.27209	203.632	5.49961	5.25194	50.8866	0.85388	0.114005	302.817	6.2297	3.53379	71.5415	6.31762	4.7879	63.0193	8.29162	4.75319	52.7751	4.18677	0.675747	55.5153	1.85977	0.250493	174.232	4.1973	1.82427
	FJ2	75.9814	7.59546	4.14702	301.848	5.05396	4.99883	43.1539	0.93058	0.0992329	786.947	5.26934	3.00353	69.8572	6.90072	4.56536	60.0675	8.73022	4.27302	48.8763	3.72561	0.360785	57.1612	1.34892	0.209822	82.7089	3.19572	0.353611
	HN13	68.5028	7.85834	4.11616	186.136	5.69192	5.10968	164.966	7.49718	3.87505	351.311	6.22897	3.43264	66.1551	7.2311	4.77452	67.4619	8.47236	4.38609	56.8084	6.87746	3.33974	71.1766	5.45663	2.57091	170.149	5.22692	4.26253
	ZJ2	72.536	7.58995	4.504	199.741	5.35783	5.17293	129.772	0.530895	0.146375	301.497	7.1776	3.1949	56.6909	5.66777	4.68114	62.638	8.0716	4.56621	49.3867	3.81399	0.848262	60.4197	2.75634	0.444972	148.915	4.35065	3.0554
	HN15	70.2432	8.05738	4.30358	167.9	5.3791	5.08607	50.0861	0.771115	0.133291	229.706	5.91535	3.4475	72.5474	6.78341	5.12643	61.3223	8.96237	4.44701	47.265	6.10712	2.95283	56.8428	4.14473	1.29567	201.044	3.8716	4.22746
	SX9	51.1616	7.09335	3.63226	552.773	2.93902	1.70628	50.599	0.60029	0.0807669	473.146	0.48135	0.0536628	50.6674	5.41485	1.62183	55.9328	8.49934	3.26665	54.2379	1.85835	0.320582	57.0689	0.94925	0.18955	112.938	3.15241	1.73668
CHN-VI/VII	SX11	58.6557	7.62311	4.14502	176.667	4.78828	5.08801	46.5042	1.82254	0.277743	55.811	1.00358	0.214789	60.8499	7.50152	1.61319	50.1805	8.26992	3.77805	43.5806	5.20269	3.06596	48.7513	3.31505	1.6074	138.152	3.5117	3.06663
	YN3	57.1586	7.65424	4.59708	110.863	8.41748	4.97305	166.568	0.74148	0.215623	139.303	8.11932	3.19261	59.9412	6.89931	4.27973	55.1924	7.73325	3.89866	52.4015	0.48135	0.147247	56.5475	0.48135	0.124877	43.2615	2.69645	0.778374
	BJ4	61.8658	7.74153	4.29708	233.903	5.34478	5.10269	166.168	0.48135	0.0965874	590.668	0.91634	0.111424	75.1324	6.58841	2.0535	55.0914	7.40353	4.5813	61.6682	6.71207	3.29266	62.7007	3.5837	1.18845	157.971	4.5703	3.39351
	SX10	73.5659	7.7588	4.05233	183.515	5.34225	5.0564	52.2251	0.788895	0.219603	44.8307	1.04378	0.209045	66.0389	7.97584	2.0923	60.672	8.19871	3.97254	54.7211	3.81787	1.65773	58.6622	1.38413	0.455866	193.035	4.26147	4.5163
	XJ1	59.7663	8.27527	4.29304	254.975	5.17425	5.48009	288.667	0.49579	0.123343	450.325	0.910275	0.114057	97.1506	5.94336	2.1457	59.5318	8.08389	3.73421	70.3297	7.15369	4.06157	72.8542	4.69675	2.54232	141.216	4.00141	3.15357
	XJ7	72.1206	8.106	4.30613	267.248	4.91986	5.31419	135.004	0.54003	0.140503	411.668	0.712525	0.118661	109.94	6.33248	2.30375	61.6937	8.28177	4.44123	65.5768	7.04046	4.03326	72.8525	5.00968	2.98961	155.754	4.25978	4.25651
	BJ28	62.0256	8.5526	4.22229	265.099	5.08899	5.25179	181.054	0.57867	0.150126	392.128	0.98052	0.118271	76.2262	6.15968	1.93271	57.5924	8.31972	4.04166	62.6957	6.94762	3.93279	96.8374	4.94443	3.26375	148.021	4.46101	4.21259
	BJ7	56.1051	7.53632	3.71989	193.527	5.20267	4.90662	48.256	1.03959	0.282241	87.7809	1.12628	0.151377	58.0359	6.74836	1.78099	51.893	8.14522	3.73597	51.2526	4.69595	2.18604	57.2556	2.01294	0.489019	186.522	5.07769	3.20776
	FJ12	76.966	8.13844	4.31688	267.975	4.11687	5.4372	44.2679	1.21241	0.216904	44.3827	0.926755	0.18476	71.6659	7.39911	1.88111	61.1623	8.09315	4.60589	50.3418	5.95911	3.1688	55.505	3.17881	0.85341	111.977	3.9683	1.97466
	SD3	64.0592	7.54558	3.63067	275.652	5.19271	5.12707	291.857	0.843615	0.220183	706.781	1.00355	0.141068	61.5399	5.70779	2.00985	58.1615	7.77466	3.84634	74.3407	6.78457	3.69723	109.086	4.59669	2.96669	143.305	4.60297	3.35773
	XJ6	59.449	8.40201	4.79989	168.834	3.53822	4.94945	99.1081	0.48135	0.119899	554.012	0.94024	0.115988	50.5441	5.02543	2.1293	56.339	8.26295	3.64901	49.653	3.45753	2.15252	59.4113	1.52696	0.236559	106.192	3.66311	2.12357
	HLJ2	64.6482	8.38176	4.82488	597.007	2.89264	2.16537	51.0321	0.74219	0.143732	427.139	0.91246	0.0946819	66.7928	5.56131	1.74261	66.6698	8.06967	4.02234	51.4564	2.21192	1.41147	56.8323	0.48135	0.0706689	58.5874	3.03032	1.89724
	HLJ3	69.9281	8.47341	3.87484	276.097	5.29628	4.97191	169.679	0.48302	0.148462	610.616	0.96084	0.128522	135.166	6.92787	2.23265	66.5523	8.03514	4.2986	82.5464	7.64374	4.35212	84.3272	4.97602	2.96174	148.757	3.66471	3.66635
	SD2	61.4322	7.82552	3.71762	282.222	4.59388	4.88723	78.3472	0.48135	0.098966	447.909	0.813465	0.094967	55.5779	5.54311	1.80009	55.4472	8.06761	3.83814	55.7519	3.7432	1.05344	61.4018	1.21585	0.220238	119.154	4.10473	2.54813
	SD1	74.3531	8.59847	4.25428	725.212	2.03763	0.688549	109.823	0.601695	0.113318	179.291	0.94737	0.110156	58.6389	5.66635	1.99544	63.8512	8.12109	3.24698	45.3797	2.47407	0.686357	55.9034	1.47927	0.162594	185.892	2.97162	1.12987
	YN4	50.8738	7.59054	4.31493	234.882	5.55842	5.5792	44.1177	0.718515	0.246201	411.104	1.02789	0.137595	80.8691	6.11972	2.79059	51.4806	8.0612	4.04775	46.6625	5.85367	2.75419	73.9497	2.92357	0.462514	84.4532	4.0566	4.05502
	YN6	71.3913	8.41808	4.68114	283.917	4.58278	5.45676	42.8402	0.68696	0.201065	250.325	0.87163	0.116159	147.926	6.43699	2.58154	68.0774	8.34741	4.55553	109.021	6.86582	4.08585	80.7044	2.13021	0.581086	159.583	3.84228	4.26003
	YN1	56.9895	7.81698	4.06591	254.203	5.27465	5.08529	48.4695	0.48135	0.125802	544.059	0.900775	0.103969	82.2679	5.65774	2.06027	51.2287	7.88411	3.88908	54.2838	6.36235	3.18704	61.9815	3.75449	0.747866	146.132	4.13112	3.23229
	YN5	72.5587	8.00396	4.5167	476.04	3.70181	4.47052	352.049	5.80245	3.95993	366.515	0.744035	0.0838061	137.147	5.45102	2.53172	64.6095	8.38319	4.27276	82.2702	7.42478	4.05062	97.3754	4.10487	2.24031	98.3981	4.48447	3.57516
	FJ1	79.6194	7.65979	4.3899	168.888	5.1673	5.22285	193.173	5.77533	4.17785	45.9605	0.597655	0.104574	66.9555	6.44939	1.97634	65.9795	8.54904	4.38538	50.4548	3.4581	1.36075	59.3239	1.22779	0.246223	192.463	3.47027	2.88768
	JL4	72.6599	8.23012	4.18414	273.921	5.53181	5.13187	221.323	0.747205	0.178717	673.775	1.05605	0.104147	52.9503	5.20979	1.76885	59.0058	7.72774	4.42363	51.0938	5.73658	2.39599	60.826	2.97603	0.472763	193.536	4.76671	2.06908
	XJ3	51.4547	7.26612	4.22177	310.489	4.86281	5.35861	215.06	6.53012	3.75055	941.597	1.20934	0.138849	54.2538	5.22023	1.82715	49.569	7.11043	4.01683	50.5074	4.54303	2.58244	60.9428	2.22878	0.429241	120.799	4.27056	2.05199
Mosaic	JL1	66.2969	9.20385	4.81021	307.956	4.29585	5.57224	189.667	7.51575	4.00232	634.796	1.23349	0.0930557	69.6384	6.3716	1.80962	65.1235	8.67489	4.42846	49.6408	4.33678	2.25703	58.1096	0.991725	0.214619	145.038	4.07696	3.28474
	JL3	64.3556	8.72681	4.50791	237.859	4.80851	5.36486	181.945	7.56315	3.91956	648.875	1.2993	0.109927	71.9901	6.7669	1.77174	65.6434	8.48325	4.10914	48.6431	4.67524	2.50825	57.1147	0.95657	0.187274	164.589	4.66941	3.57238
	SD4	65.6219	8.05699	4.35333	231.529	5.08338	5.45674	484.074	4.89729	4.10918	735.527	0.82066	0.117447	62.8743	6.29497	2.19485	57.8423	8.56593	4.51667	54.6101	4.41683	3.21957	61.5252	0.48135	0.109501	174.975	4.22512	2.98852
CHN-VIII	BJ2	59.6511	7.95042	3.98656	187.951	4.55653	4.91246	161.361	6.48841	3.82246	143.531	0.70208	0.120583	53.7935	6.44585	1.74303	51.6511	7.54906	4.27407	53.9965	3.27168	2.19019	56.7147	1.56387	0.292374	172.895	3.95449	2.75188
	BJ10	56.0842	8.1071	4.96617	267.494	4.9177	5.2697	233.672	7.26995	4.14867	780.853	0.97722	0.0787628	53.5573	5.35398	1.54898	51.9632	7.76118	4.46866	53.4634	2.75547	0.486578	59.1805	0.60852	0.154621	124.927	4.32348	2.31476
	BJ9	91.9604	6.48514	3.86433	867.143	2.702	1.21474	477.366	4.50829	3.25317	299.114	0.48135	0.05	185.306	6.64852	1.50387	79.1148	5.98107	4.1162	47.1254	1.37159	0.211739	54.5749	0.87743	0.127674	278.563	3.11078	1.06352
	BJ11	60.53	8.20753	4.48299	250.262	5.66372	5.54995	230.339	7.05936	4.62178	373.029	1.14848	0.127638	69.9339	6.33052	2.29522	54.4211	7.95134	4.77351	53.0417	5.26135	3.367	60.0404	0.48135	0.156941	148.155	4.19564	2.6998
	BJ5	85.5893	6.3109	3.77918	977.766	0.88867	0.0598711	413.992	4.66941	3.14356	171.105	0.48135	0.05	135.769	6.02728	1.47824	71.3111	6.28456	3.62842	47.7168	0.559015	0.10556	52.4569	0.508435	0.142206	255.327	3.289	2.46289
	BJ13	59.3771	8.27415	4.48494	260.939	5.52968	5.53235	257.292	6.90312	4.57647	211.604	1.077	0.119242	69.8548	6.0225	2.39274	53.7587	7.77085	4.99172	53.4012	5.24679	3.12915	59.7415	0.48135	0.16008	150.046	4.21306	2.87202
Mosaic	XJ4	69.7361	7.8339	4.8271	407.035	1.92016	0.823913	65.7246	0.578405	0.201247	697.837	0.994735	0.151416	117.772	6.28409	2.16415	65.9406	7.42293	4.35205	48.814	3.10019	0.862054	57.8869	0.722975	0.181883	143.082	1.63418	0.452119
	S288c	81.6012	7.31335	4.74478	43.8806	1.07452	0.231702	41.0206	0.71291	0.199354	63.5941	0.927195	0.122224	116.956	3.2847	2.1009	65.3219	7.39306	5.11115	57.2305	4.38112	3.37199	67.2973	1.7759	0.358949	189.787	2.54573	1.89873
ADY	AF	55.8235	8.47232	4.25605	233.443	5.31731	5.0721	65.8461	7.84299	3.99043	86.7999	0.915725	0.143045	58.9801	7.46155	2.22839	46.7032	8.00038	4.29347	324.278	2.09436	0.944883	54.7535	0.48135	0.05	69.3178	2.80068	2.63081
	AFB.1	52.8827	7.58044	3.90538	256.947	5.2778	5.13782	88.2434	8.05561	3.5597	48.9056	0.707615	0.106024	58.9749	5.93314	1.97505	49.4779	7.2025	4.16503	54.9433	1.04041	0.472362	57.6952	0.48135	0.107682	176.815	3.00974	2.80944
	XST	62.0061	8.12289	4.57908	280.358	4.62383	4.3588	70.1893	7.90336	4.02027	45.207	0.681855	0.138059	60.4628	6.64592	2.20652	52.6548	7.58262	4.82984	56.08	2.41268	1.81015	58.3567	0.618785	0.119893	108.92	2.99185	2.16747
	ANG1	58.392	7.80701	3.94492	233.224	5.57251	4.9846	68.696	7.88478	3.46893	86.327	0.63226	0.0896868	58.1661	6.59699	1.93683	48.1684	7.39327	4.39094	55.6162	0.48135	0.139086	61.6417	0.48135	0.0945275	90.7402	2.77511	3.05399
	BS	49.4885	7.26545	4.45562	336.861	4.80327	5.26941	90.5615	6.78503	3.88504	56.9247	0.63539	0.101632	98.965	4.96596	2.10982	48.3704	7.38676	4.37809	56.2339	1.65236	0.229614	57.3657	0.985465	0.164063	155.415	2.05434	1.0449
	DBL.1	53.7699	7.49709	4.11407	395.604	4.8078	4.66556	102.016	7.67668	3.56458	258.05	0.637895	0.0913933	74.8434	6.46661	1.85239	49.4536	7.79949	4.27859	50.8036	2.27994	0.338892	53.1338	0.48135	0.0811393	134.7	3.00115	2.10942
	LSF.1	53.498	7.30451	4.24506	352.978	5.25949	5.37828	95.4306	7.73151	3.89495	209.074	0.566845	0.108829	75.1523	6.21117	2.00974	48.1445	7.05756	4.4832	55.938	4.2892	1.04888	56.4919	1.59716	0.184919	208.224	3.61623	2.22991
	MLAF.1	52.0097	7.20389	4.21022	344.643	5.10707	5.29287	101.315	7.57366	3.64887	194.369	0.56662	0.0972661	70.1995	6.02564	1.99207	49.1466	7.31699	4.14302	53.3013	3.83718	0.640956	55.9171	1.17309	0.184966	205.735	3.28502	1.88889
	SXJM4.1	55.6942	7.57455	4.00852	381.933	4.8413	5.40232	84.3643	7.83108	3.83811	570.491	1.03707	0.102741	103.75	6.38711	1.90825	50.5048	7.38236	4.1405	49.2395	3.40056	0.645115	58.969	0.48135	0.0967103	164.322	3.33282	2.47633
Wine	XJ5	59.3842	8.08987	4.55152	296.316	4.07876	4.77171	189.31	6.40888	3.34881	768.52	1.05664	0.150157	57.2582	5.79192	2.04597	59.7718	8.01847	4.20428	47.7601	0.736825	0.122531	35.6889	0.48135	0.05	182.852	2.74405	1.43443
	NX3	60.3172	8.14886	4.4473	278.389	4.91843	5.7185	262.637	5.18762	4.81963	464.268	1.3646	0.210982	133.39	8.27125	2.9099	54.5488	7.81511	4.82792	78.788	4.66324	3.75566	60.0538	1.36897	0.460997	198.917	3.55053	3.2529
	NX1	58.6504	7.56374	4.07103	342.553	5.0609	5.22665	191.104	6.40542	4.56553	622.388	1.34647	0.15647	72.6102	6.91591	2.44061	54.1845	7.39967	4.40782	57.1746	4.06161	2.30272	60.4772	0.48135	0.129727	134.777	3.35043	3.95984
	NX2	58.2922	7.55714	4.2053	233.445	5.63552	5.39866	223.588	6.3237	4.6519	653.913	1.22792	0.180792	84.106	6.91135	2.60148	52.9347	6.98393	4.64081	70.4155	4.69502	3.16772	61.0134	0.74181	0.167277	194.858	3.70114	3.98412
Milk	11--3002	60.1975	7.4843	4.62396	76.3767	8.50177	4.67033	186.215	5.66588	4.6512	84.2135	0.55545	0.0974565	51.6693	0.949425	0.255281	40.3337	2.03252	0.691186	56.5687	0.48135	0.0842538	64.1386	0.48135	0.0807869	110.773	2.563	1.35352
	5--3004	61.8193	7.43577	4.43179	74.6333	8.25633	4.70429	193.732	5.54094	4.26049	60.7883	0.50542	0.0598915	51.6491	0.77766	0.126347	41.4317	2.18028	0.696274	56.7821	0.48135	0.0664594	64.2592	0.48135	0.0522572	162.178	3.02902	2.64832
	B1-1	80.5898	7.8926	4.11766	70.0005	7.71151	4.21629	132.409	6.65285	4.74293	51.4015	0.819065	0.196388	54.3064	1.60265	0.355853	42.6235	2.73744	0.633821	51.0018	2.19409	0.355438	56.41	1.096	0.199438	188.588	2.6766	2.52134
	DX10-3	56.8356	7.13704	4.46734	67.265	8.04509	4.55898	147.648	5.60902	4.08255	99.4279	0.5532	0.0667868	140.041	4.06623	1.6785	52.7307	7.56047	4.33235	48.5515	2.54363	0.263879	53.9205	1.82003	0.199227	159.42	2.55007	1.50317
	F3-4	66.2018	7.71087	4.22722	73.3686	8.25432	4.26991	42.477	1.85422	0.261051	48.1069	0.783515	0.200171	52.0744	1.581	0.387837	42.3127	2.58041	0.674972	51.2566	2.27273	0.386595	57.2346	0.8378	0.20396	262.268	2.72517	2.21247
	LM1-2	61.8602	7.47347	4.69166	73.1783	8.12065	4.7784	124.212	5.87505	4.09049	51.4683	0.593715	0.0846569	162.322	4.6071	1.86067	55.8219	7.48938	4.59558	49.8617	2.32337	0.29178	53.8784	1.04747	0.119283	161.685	3.26355	2.59752
	NQ13-1	58.7609	7.46529	4.78957	71.4043	8.32229	4.71079	126.134	5.91552	4.23011	55.1614	0.59515	0.105183	142.972	4.87724	2.22496	54.9261	7.62322	4.64404	45.9553	2.13091	0.240381	54.1052	0.787005	0.143244	193.062	2.90674	1.61261
	WM11-3	57.8637	7.01389	4.36602	64.955	7.47131	4.38607	130.293	6.04475	4.12647	154.313	0.657015	0.161202	137.486	4.98976	2.452	53.341	7.13814	4.42152	46.3853	1.70734	0.306037	53.494	1.28481	0.250276	193.369	3.47867	2.87708
	WM7-1	54.0512	7.30163	4.19431	80.8796	8.05298	4.62168	202.652	4.81793	4.0223	63.252	0.48135	0.05	135.43	5.50755	2.05099	49.7884	7.5222	4.25627	50.6673	2.644	0.411304	55.2455	2.04013	0.376434	169.269	2.69321	1.58865
	C5-1	71.0017	5.36532	2.72791	70.5444	8.25959	4.38254	225.204	6.66967	3.72695	402.628	0.48135	0.05	55.2134	0.48135	0.0506046	41.213	2.75568	0.774632	70.8866	0.48135	0.05	71.0966	0.48135	0.05	166.042	2.43735	0.294019
	JZ1-4	62.5928	7.65961	4.02258	67.2966	8.05202	4.37227	112.137	6.77178	4.42349	97.3557	0.864435	0.162092	74.449	1.27654	0.260877	45.263	2.34324	0.500148	56.9055	0.48135	0.0801836	58.7286	0.48135	0.087357	49.2825	2.10058	0.925788
	QH21-3	53.8974	7.45035	3.94764	67.0494	8.12092	4.45369	114.911	7.03517	4.1235	53.1965	0.84477	0.148874	81.7739	6.94737	2.58417	49.2233	7.43679	3.87989	53.8294	0.48135	0.13989	56.0627	0.48135	0.116052	126.082	3.57492	4.02905
	QH1-3	58.7492	7.9634	4.3063	67.4499	7.90071	4.8923	104.302	7.05111	4.39337	45.013	0.83804	0.177612	109.802	7.17706	2.53595	52.5864	7.95342	4.51603	46.4993	1.47401	0.226287	55.1376	0.48135	0.144983	150.889	3.68073	3.64633
	QH25-4	51.6994	7.53153	4.16883	59.2719	7.64372	4.42691	111.712	6.93796	3.93171	74.5066	0.749275	0.0880214	68.319	6.68138	2.26392	51.6005	7.7399	3.97949	50.8062	0.569115	0.158335	53.8746	0.885985	0.144972	198.336	3.52631	2.67062
	QH45-2	60.5713	8.72052	3.98167	66.7259	8.6182	4.45723	126.51	7.53473	4.08106	236.884	0.665625	0.124089	81.1525	7.2517	2.20852	53.4796	8.28902	4.00547	53.1763	0.48135	0.106198	57.0825	0.524275	0.111326	138.808	3.85842	2.33767
Mosaic	XJ2	75.2617	8.10825	4.55584	152.579	3.52648	3.37028	261.507	5.48423	4.39706	716.114	1.55188	0.437776	52.5211	5.78678	2.97716	63.862	8.10678	4.29017	48.3702	3.13872	0.584456	58.7112	1.22259	0.188767	91.9487	3.45335	2.91985
	XJ7.3	56.6942	8.51365	4.00362	171.189	5.76789	5.11353	74.7456	7.62439	3.78992	477.95	1.13441	0.1214	52.6379	5.67813	2.34874	50.9924	7.57651	4.18563	53.6167	4.34649	2.19323	59.5153	2.17192	0.380653	198.647	4.87192	3.87374
Mantou 1	BT2.8	52.5064	7.49031	3.99095	310.602	4.87411	5.52182	151.212	7.12293	3.99247	340.498	5.52684	3.90699	81.8679	7.46363	5.17478	50.9127	7.48617	3.88739	60.0683	5.68392	3.46485	59.6379	2.59219	0.386978	204.283	3.17556	1.17063
	BT3	49.8865	7.3991	3.42272	257.931	5.11763	5.37148	153.745	7.58141	3.73072	227.182	5.43426	3.47365	75.2666	7.42784	4.79496	48.9953	7.30721	3.03801	47.6642	4.25038	2.93852	63.0046	0.48135	0.0926584	136.899	3.22069	1.43335
	BT4	61.1499	8.35412	4.10352	269.517	5.10496	5.45308	115.268	7.2913	3.8158	332.266	5.75423	3.74474	69.755	6.64049	4.96175	55.3143	8.24711	4.2798	59.7626	5.56688	2.87904	61.6817	2.68088	0.388903	137.945	3.25707	1.29236
	WL3	55.6489	7.68016	4.11797	277.169	5.10086	5.63602	126.261	7.59333	4.07546	194.405	5.98036	3.80994	68.2819	6.65176	5.32198	51.4867	7.99474	4.09928	44.9741	5.27465	3.19252	59.2544	1.10614	0.181474	141.961	3.82371	1.0101
	BT1.1	53.034	7.31654	4.3632	308.253	4.91059	5.52705	139.192	7.04481	3.99453	333.071	5.39142	3.71926	80.8429	7.72738	5.02952	51.4728	7.72275	4.03558	60.0026	5.75657	3.02479	61.3751	2.96292	0.500681	152.642	3.11691	1.16759
	BT2.6	69.728	7.18779	3.14611	778.539	3.87725	2.02745	202.195	6.53674	3.10375	600.139	4.74616	2.65861	108.117	7.21763	3.96469	56.6453	6.55487	3.42873	58.0389	4.70064	2.35209	57.8024	0.62732	0.108647	210.347	2.49639	0.564176
Mantou 2	HN1.9	63.323	8.25298	4.50393	163.33	6.24396	5.28614	153.548	7.6147	4.07933	42.0547	0.678845	0.147734	68.8221	7.31137	2.3157	58.3203	8.76064	4.69413	53.0175	5.02456	2.27231	61.5475	2.22412	0.297076	194.671	3.97437	3.6064
	LJM21.3	59.9586	7.7503	4.33087	148.822	6.06524	5.14924	140.518	7.34832	3.99895	44.0343	0.707235	0.11267	67.7178	6.97748	2.4152	54.4211	8.18161	4.53765	57.2909	5.4588	3.32642	59.1631	2.83477	0.759661	194.463	3.47751	4.14536
	LJM6A.4	57.4336	8.15578	3.87796	167.281	6.14395	5.03545	104.669	7.73576	3.90412	346.194	1.05201	0.197041	63.9935	6.57424	2.39446	55.6937	8.02136	4.19751	57.3063	6.04223	3.53388	71.263	3.55397	1.63121	133.418	4.18975	4.25971
	CJM19.5	55.9435	7.98263	4.09337	209.325	5.99005	5.25533	126.606	7.53106	3.9293	489.119	0.82251	0.101773	63.8508	6.27128	2.50305	53.3859	7.80445	4.53736	49.0844	5.4125	3.45924	71.4568	1.68556	0.265811	129.184	4.00967	4.32295
	CJM25.4	62.0252	8.32608	4.1613	219.214	6.01697	5.12514	152.824	7.62929	3.94796	185.797	1.54257	0.193101	70.4485	6.58117	2.55002	59.1531	8.00886	4.75118	51.8961	5.2706	3.04128	66.4672	1.56777	0.229765	158.674	4.37658	4.42593
	LJM21.1	56.415	7.7286	4.21365	153.418	6.42356	5.05542	105.123	7.76447	4.01374	49.3729	0.80304	0.124124	65.993	6.80114	2.49828	52.3827	7.95856	4.5573	55.5442	6.38585	3.46382	59.8613	2.64007	0.351788	168.223	4.07031	4.32107
	CJM21.4	59.7868	8.0937	4.21313	202.69	6.1251	5.29637	131.4	7.86843	4.00188	488.038	0.80312	0.106577	67.0019	6.34926	2.49653	56.6381	7.80716	4.66287	45.6437	5.8747	3.62514	77.2368	3.37466	0.85433	132.178	4.16194	4.48783
	CJM19.6	55.13	7.63307	4.1699	185.603	6.06867	4.92064	125.537	7.58617	3.74514	493.17	1.1981	0.149647	57.4661	6.37845	2.36834	53.5915	7.56841	4.35964	51.0158	5.66662	3.1084	76.4839	2.67893	0.470904	159.846	4.64322	4.54208
	CJM25.1	57.6142	7.53366	4.30374	239.733	5.84482	5.22263	104.325	7.60865	3.95433	514.34	0.856555	0.100207	66.2228	6.90273	2.46552	55.4847	7.50066	4.68552	48.8532	5.94507	3.15518	71.8502	2.61379	0.389984	138.069	4.2357	4.47059
	CJM25.5	62.3387	8.33061	4.27697	246.822	5.78494	5.28976	97.4717	7.62941	4.05199	385.034	1.10317	0.127335	66.9797	6.55527	2.56597	58.1445	8.25143	4.67472	47.7194	5.77673	3.28843	69.5739	3.0342	0.44169	159.294	4.07563	4.52051
	LJM21.10	54.8895	7.82578	4.20341	167.78	6.35512	5.16889	109.579	7.75996	4.06403	296.869	0.97331	0.188857	68	6.58778	2.68135	55.3889	8.19158	4.45678	64.5871	6.57409	3.48292	65.4615	2.71206	0.51133	133.887	4.35118	3.69772
	LJM21.9	54.2093	7.97037	3.98455	150.298	6.44667	5.05775	110.828	7.81488	4.00325	355.996	0.976585	0.187888	60.3472	6.01156	2.77185	59.7621	8.81485	4.46374	61.3502	5.57334	3.10861	67.0406	0.62081	0.139054	137.884	4.60547	3.49507
	LJM6A.1	59.6443	7.74546	4.40967	168.363	6.16101	5.14151	124.486	7.26673	3.9996	47.0356	0.80221	0.124386	78.1194	7.18044	2.46221	54.1548	8.26443	4.35909	53.8902	5.66904	3.2983	59.0734	2.61545	0.449349	173.327	3.80569	4.073
	WJM5.2	55.8864	7.74849	4.17419	219.325	5.88296	5.02049	141.91	7.68509	3.85964	601.534	0.970675	0.117741	62.8616	6.37554	2.32639	56.3372	8.01629	4.45466	49.5779	5.15071	1.87719	73.5882	1.37936	0.193568	140.379	4.33901	4.56571
	WJZ1.2	61.514	7.87346	4.09299	215.734	6.10294	5.10463	140.9	7.73479	3.77872	539.828	0.844925	0.114546	68.6204	6.41977	2.38222	58.6523	7.98215	4.36329	49.7878	3.95666	1.13492	73.0147	0.48135	0.090339	174.264	4.0513	4.54546
Mosaic	NX8.3	59.9123	8.69742	4.16525	175.633	6.0938	5.25547	96.5977	8.11144	3.68557	44.7758	0.78681	0.178299	56.3518	7.11794	2.24922	48.722	7.68339	4.43925	50.7851	2.87248	1.05667	57.4092	0.48135	0.101659	202.887	4.387	3.63561
Mantou 3	ANGGW.1	64.9005	8.40263	4.13417	138.75	6.10068	5.1263	87.9233	7.75226	3.913	298.314	6.70106	3.78892	58.1379	6.58878	4.93741	54.5091	7.33088	4.43291	56.1013	7.06999	3.65317	61.0061	4.54494	2.80044	124.766	5.15569	4.54948
	SXJM1.1	57.1252	7.82562	4.30786	246.402	6.09696	5.22158	133.674	7.60295	3.93553	322.841	0.947485	0.122726	66.2021	6.83277	2.32347	56.7691	8.39716	4.31765	51.1978	1.77612	0.326366	61.8858	0.59336	0.073432	125.172	4.06393	2.58649
	GS5.7	54.4628	7.69092	4.35266	207.278	5.64717	5.26725	127.457	7.4436	4.05547	555.275	1.10173	0.123732	65.6764	6.46792	2.46295	51.5669	7.75828	4.59135	48.4057	2.19258	0.36647	63.0194	0.69874	0.126712	113.757	3.8062	3.01669
	GS5.6	64.2133	8.22834	4.49605	196.71	5.55787	4.96125	120.36	7.75089	3.69269	556.919	1.03912	0.106545	64.9124	6.55924	2.10556	64.8152	7.96087	4.63273	49.0455	1.71271	0.309821	65.5175	0.48135	0.0806359	130.612	3.75716	3.65867
	QH7.3	75.0765	6.11157	4.39078	189.103	4.45745	4.57336	116.958	5.52072	3.18294	44.0403	0.65649	0.0681775	68.935	6.02909	2.05075	47.9669	5.30208	3.52215	45.485	1.13111	0.0604867	49.0281	0.48135	0.05	224.506	2.83158	0.327622
	JM13.2	58.7089	8.44975	4.15433	137.133	6.36082	5.04278	95.3855	7.17671	4.02963	418.978	5.38423	3.63065	97.3394	3.94631	4.3263	49.6481	7.53462	4.52487	48.8165	4.86161	3.31624	57.6113	0.854255	0.149792	124.322	3.39811	3.06415
	GS1	60.702	8.42439	4.26758	188.171	5.05513	5.01799	125.116	7.8469	3.81772	564.429	1.18651	0.127952	59.7395	6.18425	2.22404	58.3235	8.38022	4.36385	50.4011	2.68622	0.481789	62.2712	0.877315	0.126466	169.872	4.23521	3.63504
	GS6	56.3055	8.00549	4.08131	187.031	5.54278	5.08037	119.068	7.77183	3.75742	533.355	1.10586	0.158173	65.5682	7.22852	2.24168	53.5861	7.91816	4.32904	50.2612	2.65603	0.400157	70.2335	0.707095	0.126985	188.994	4.71577	3.69478
	SXJM9.5	64.4795	7.67924	4.42361	247.097	4.34051	5.22865	165.017	6.65029	3.8357	352.646	1.09497	0.144166	108.42	6.75301	2.33009	61.3923	7.66587	4.52597	50.0711	1.83452	0.236232	55.6626	0.48135	0.106183	90.5794	3.47995	1.50556
	WL2	54.0697	7.76743	4.30203	200.978	5.90643	5.28693	109.139	7.8565	3.87326	347.897	0.85514	0.0987345	65.071	6.5774	2.47189	53.3663	7.74368	4.3772	49.0229	1.73714	0.510985	59.8912	0.48135	0.123089	133.12	3.94515	3.42204
	JM37.2	64.4108	8.21016	4.28245	222.177	5.90026	5.34073	126.682	7.83682	3.93777	322.949	0.772875	0.0808355	74.5849	6.9071	2.35976	59.6613	8.20326	4.61936	52.425	1.72692	0.329614	60.8498	0.93151	0.175894	143.402	4.06538	3.9209
	JM8.3	60.3595	8.05352	4.47077	241.032	5.758	5.35878	122.453	7.50084	4.03412	396.319	0.89541	0.10871	73.5141	6.83665	2.44388	55.504	8.43644	4.50155	46.3105	0.48135	0.251227	61.9528	0.48135	0.100119	159.343	4.14722	3.78147
	CJM11.1	61.451	7.50963	4.65271	181.643	5.79687	5.38325	153.01	7.36548	3.96975	43.5308	0.680525	0.135224	91.54	7.15573	2.64199	55.8451	7.8051	4.6106	48.3471	4.26541	0.821671	56.5183	1.6999	0.171863	205.105	3.72775	3.85838
	CJM20.1	61.1008	8.36132	4.44812	150.409	6.19867	5.15916	143.66	7.48849	3.95577	42.8041	0.75656	0.138975	78.8844	7.59938	2.37677	56.6127	8.49477	4.49031	49.423	3.19964	0.330897	56.1788	1.54526	0.167224	198.081	3.75699	3.63618
	CJM6.2	60.2691	7.78572	4.46651	147.025	5.32659	4.94259	107.923	7.48877	4.04936	47.3089	0.59474	0.0889258	58.7091	6.3913	1.97256	54.9107	7.96091	4.39628	52.7927	2.70098	0.275102	56.97	1.7771	0.173704	167.76	3.49944	3.3406
	DJM4.1	65.296	8.94368	4.449	138.583	5.45399	4.92312	110.022	7.67551	3.83447	45.5519	0.6125	0.0993439	62.4457	6.40637	1.88134	55.2093	8.12686	4.39656	55.5838	2.79186	0.217504	56.7728	1.79058	0.142343	168.734	3.87726	3.37768
	JM14.3	57.5139	7.94622	3.97	334.278	0.83932	0.107022	120.641	8.03952	3.76987	258.112	0.818455	0.0941764	78.2771	6.41255	2.47461	52.1622	8.02374	3.99933	50.8842	2.15023	0.939691	59.5176	0.69432	0.134657	109.437	3.9731	2.46486
	JM22.1	57.0475	7.82034	4.46873	219.673	5.96191	5.51369	133.399	7.66865	4.14979	498.479	1.00493	0.119111	113.582	6.71451	2.71716	56.5216	8.02299	4.77323	49.4027	2.10913	0.615186	61.1567	0.48135	0.164519	122.997	4.2048	3.38931
	JM4.8	64.9969	8.83757	4.11371	236.487	6.2218	5.50674	132.212	7.96549	3.88995	414.092	1.03529	0.124723	66.1096	6.45822	2.45205	56.4568	8.04578	4.48169	51.4963	4.81852	1.44313	57.0647	0.48135	0.131226	102.684	3.91925	3.17901
	NX7.1	63.591	7.75134	4.38688	177.994	5.94864	5.01124	115.139	7.54544	3.94654	80.8798	0.959905	0.195161	67.0601	7.05973	2.39185	56.4781	8.09735	4.632	48.2492	2.15951	0.213529	55.6441	1.1546	0.173236	207.927	4.51329	3.63648
	WL1	54.5614	7.61986	4.31043	204.325	5.79875	5.11648	114.22	7.61308	4.03048	501.995	1.03198	0.101861	63.2625	6.41119	2.49085	53.0852	7.56508	4.28655	51.2698	2.67005	0.618643	61.0748	1.21043	0.198718	48.7569	2.11812	0.166087
	WL4	51.486	7.51595	4.3477	186.71	5.71462	5.0635	115.361	7.66101	3.87078	399.913	1.04946	0.138706	49.1531	5.843	2.46263	51.5168	7.73909	4.31005	48.8994	1.34657	0.291678	57.2293	0.557955	0.0742975	105.987	4.25767	2.75564
Mosaic	NX8.1	66.3404	7.36223	4.99305	236.404	5.00056	5.79069	133.81	6.84728	4.45549	49.6912	0.6993	0.157569	99.5715	7.35527	2.62663	59.1477	8.38853	4.93129	43.5789	5.23571	3.62764	54.3747	2.9946	1.32745	145.485	2.67526	1.01276
	GS3.1	63.9645	8.34298	4.44345	274.532	5.43943	5.17121	116.153	7.93536	3.9784	553.789	0.773485	0.110143	64.6107	6.61172	2.34102	57.2671	7.84979	4.75802	48.8105	6.02433	3.67375	66.0165	3.35473	0.652022	99.1887	3.51811	2.02186
Mantou 4	QH1.1	57.4291	7.71766	4.2034	189.181	6.02867	5.60908	117.528	7.95072	4.1025	42.9822	0.817805	0.159077	71.0785	6.6754	2.53107	51.4412	7.90028	4.62369	52.6457	6.25859	3.71778	58.1866	4.03731	1.32407	174.527	4.14757	4.57938
	QH2.1	56.4123	7.71711	4.50992	218.144	5.57562	5.65492	120.095	7.39738	4.01628	46.2147	0.82721	0.182586	68.9784	6.43038	2.61127	49.9831	7.55611	4.60545	51.3315	6.47588	3.85471	57.9318	4.56539	2.98332	180.447	4.1962	4.51357
	QH3.1	51.2658	7.24672	4.07897	212.283	5.51464	5.30457	101.897	8.21094	3.55213	244.612	0.64145	0.11642	50.3419	5.18905	1.88864	48.3694	7.39935	3.98406	54.9894	4.58793	2.58163	56.7028	1.7006	0.248687	88.5848	3.46365	2.22277
Mosaic	NX4.1	63.2901	7.78857	4.66601	173.297	6.02468	5.50004	103.338	7.86603	4.02354	710.176	1.44035	0.276459	69.0559	6.87165	2.28746	55.5565	8.15608	4.97878	48.1743	5.70603	3.34786	55.5001	1.0245	0.227623	179.237	3.8615	2.35725
Mantou 5	QH7.2	55.9068	7.0966	4.24366	157.255	6.00465	5.47293	94.2505	8.26976	3.82389	267.248	0.82299	0.163143	55.0413	6.85276	2.27234	48.6678	7.21598	4.40325	49.7671	6.5679	3.37703	52.9771	3.21121	0.812025	135.276	3.57006	2.89895
	QH7.4	54.4903	7.25959	4.62709	218.452	6.0798	5.40468	95.1938	7.82233	3.82824	456.458	1.1279	0.192966	57.4537	6.3238	2.3835	48.9535	7.5985	4.56994	48.7123	6.48106	3.31914	57.5095	2.38857	0.516786	137.117	3.74371	3.63967
	QH6.5	52.8828	7.31332	4.74458	218.45	6.05222	5.47229	108.582	7.74131	4.08771	46.762	0.654525	0.1544	64.602	6.22772	2.48986	49.2792	7.8594	4.39649	47.8231	6.27617	3.13786	56.8103	2.65507	0.60047	155.722	3.61542	3.30949
Mosaic	BM5.1	68.3443	7.95428	4.63743	284.93	3.04573	3.47018	174.506	6.48567	4.38924	106.899	0.66583	0.202332	100.2	8.22413	2.55613	59.4733	8.53306	5.04173	73.9803	6.60258	3.84691	64.2528	4.21762	3.12594	206.596	3.20017	2.58967
	YM3.1	65.6134	7.91608	4.65062	220.13	6.38058	5.38637	163.692	7.34767	3.969	47.5499	0.656485	0.14345	86.9152	7.24007	2.20373	58.1817	8.29084	4.68804	46.9362	3.902	2.33052	62.017	0.60746	0.12985	176.246	3.38653	0.922474
	JM28.2	53.9891	7.78615	4.14009	216.809	6.12131	5.28418	96.1614	7.83877	3.94467	889.382	1.59697	0.19483	68.6774	6.10742	2.43975	51.1906	7.35081	4.28241	44.6509	6.25774	3.69718	58.046	2.00524	0.476378	104.447	3.44694	3.38981
	JM28.13	56.6991	8.61877	3.83272	195.478	5.87432	5.34166	101.483	8.12123	3.91921	439.241	0.802525	0.0845724	67.9817	6.20463	2.44322	52.3447	7.79237	4.0853	48.7569	6.78462	3.60162	57.5857	2.15924	0.373506	126.078	4.154	2.67536
	HN2.2	62.2329	7.53216	4.44592	307.466	4.12321	5.34482	227.39	6.46462	4.48897	252.04	6.76333	3.98002	80.4698	7.2908	5.15215	56.251	7.84923	4.43858	64.928	6.4988	3.98627	83.4386	4.27826	2.69836	179.401	4.05638	2.952
	SXJM6.6	64.3908	7.78782	4.71116	233.975	5.07512	4.72911	134.268	7.54795	3.68212	405.417	0.79303	0.0913011	59.5058	5.59145	2.04533	58.5549	7.68487	4.41221	53.9891	3.05245	1.97095	61.8514	1.32405	0.222557	114.495	2.81295	0.620198
	JT49.4	67.2175	7.43527	3.90413	227.555	5.63356	4.84777	121.462	7.50448	3.958	266.785	6.94686	3.39934	67.9603	6.6951	4.84303	60.3551	7.26327	4.23807	64.701	0.48135	0.0707356	62.6799	0.48135	0.075039	100.922	2.48578	1.11475
Qingkejiu	XZ10.1	59.5738	7.40914	4.45614	175.699	5.60807	5.43941	135.346	7.67471	4.24227	45.0805	0.720095	0.138588	58.6821	6.37272	2.39494	53.5179	7.27495	4.72235	49.9599	1.6758	0.312741	58.0139	0.79446	0.154131	146.148	4.13033	4.09439
	XZ4.1	53.7752	7.45168	4.15502	234.268	4.72549	4.70588	94.5141	8.22915	4.10734	209.782	0.54147	0.0924669	56.1469	7.24208	2.08837	50.1575	7.24452	4.38892	52.6964	3.80913	1.60708	56.0549	2.33867	0.252071	106.049	4.47693	3.61639
	XZ4.2	57.4431	7.61203	4.50688	182.625	5.60736	5.76969	107.433	8.04054	4.09978	575.46	5.7778	3.9394	58.1891	7.0378	5.33539	53.1008	7.7694	4.80244	50.9991	6.54594	4.44791	57.2539	4.30131	1.57782	105.645	4.28625	4.2257
	XZ3.1	60.0555	7.59632	4.782	175.717	5.61997	5.90053	126.24	8.11783	4.55617	45.8791	0.607125	0.148886	62.9312	7.09463	2.80842	52.9423	8.09446	4.98729	53.3836	5.80284	3.97032	60.1666	3.36285	0.857859	144.758	4.39529	4.40068
	XZ2.1	59.7761	7.82845	5.3082	159.108	5.81614	5.64395	96.0602	8.08814	4.85973	45.7771	1.0332	0.183343	56.9113	6.71331	2.64537	57.1512	8.30123	5.42709	60.4585	2.19271	1.17799	62.3296	0.48135	0.130199	169.459	4.92436	4.22881
	XZ7	62.4938	7.39734	4.41393	222.945	5.4387	5.91393	132.938	7.81397	4.20824	58.3271	0.784435	0.137656	72.6121	7.87984	2.54449	55.5934	8.11163	4.83086	52.9207	4.80952	3.38835	61.597	2.5829	0.583738	166.984	4.34021	3.9863
Mosaic	JL2	57.6128	3.97061	4.02855	211.602	2.95465	2.96401	179.088	3.68478	3.16744	536.202	1.44229	0.133657	173.037	2.88614	1.34852	160.015	4.23806	3.77014	46.2122	3.73635	1.48281	55.9304	0.48135	0.0588755	197.372	3.73575	2.06128
	JQ9.3	56.8371	7.7702	4.26459	169.967	6.2864	5.11702	122.221	7.81266	4.07424	360.969	0.9698	0.248532	91.2886	6.27406	4.7332	52.3233	7.93119	4.37046	47.038	6.42099	3.87855	57.7187	4.14939	2.79747	140.965	4.10798	4.2944
Mantou 6	JQ9.4	60.3232	8.01613	4.25134	155.624	6.34525	5.06362	157.085	7.8312	4.08709	280.656	1.1154	0.175934	65.4474	6.53174	2.30431	56.469	8.15546	4.41991	52.0436	6.75738	3.39342	65.0245	4.06905	1.10225	150.146	4.4158	4.27685
	TY1.4	85.4306	8.9892	3.89554	140.899	5.05005	3.09007	135.363	8.02559	3.72037	581.022	0.88617	0.0781316	71.0185	6.51225	1.92847	80.325	8.89743	3.83879	76.2545	5.16798	3.04198	144.249	2.93192	0.650885	283.48	2.89195	1.14679
	TY3.9	61.4794	8.34024	4.30084	158.839	6.26439	5.15281	147.169	7.76002	4.11469	390.171	1.06798	0.134003	63.971	6.64177	2.42691	57.9418	8.36791	4.65229	45.9812	6.40207	3.54074	77.0134	4.2336	1.9151	129.302	4.50354	4.17551
	TY1.5	63.5069	8.47013	4.12075	149.632	5.84365	4.99563	138.241	8.02237	3.84987	604.444	0.95332	0.0843519	58.9216	5.82791	2.0731	56.8077	7.99444	4.35303	47.926	5.81562	3.21378	65.9011	3.24463	0.610724	138.959	4.52701	3.68549
	HN5.1	64.3057	8.84526	4.39535	173.442	6.45009	5.11173	160.33	7.82649	4.25639	320.855	1.16929	0.190686	71.3382	6.96527	2.38232	59.6229	8.04541	4.47204	46.045	6.34425	3.74532	64.3823	3.9349	1.77093	151.709	4.33737	4.39082
	TY2.1	57.9801	7.69488	4.21862	148.972	6.23064	4.98456	143.783	7.72884	4.07399	397.306	0.970745	0.10936	56.5368	5.74944	2.21335	56.1474	8.17814	4.22727	44.7947	6.22975	3.42702	64.3249	4.08207	1.47261	131.1	4.661	4.03606
Baijiu	GZLJ3.1	77.9319	7.60359	4.78558	47.8161	1.26046	0.204319	196.711	6.2065	4.31704	47.9294	0.873295	0.226243	215.095	3.13038	2.16483	62.2045	7.79366	5.10925	61.62	5.13314	2.70221	60.1917	3.04468	0.896178	248.844	4.05127	4.71153
	GZLJ3.19	65.0412	7.65105	4.69739	51.2183	1.18062	0.150346	133.961	6.80951	4.41326	56.6953	0.856835	0.231886	128.91	5.13106	2.66063	56.4666	8.15439	4.80158	51.861	1.81551	0.296708	57.8932	1.09015	0.250587	198.328	3.63036	3.65201
	GZLJ3.30	68.6408	7.42617	4.80114	51.6014	1.0207	0.219812	127.844	6.30724	4.5259	51.4137	0.96957	0.263174	135.247	4.93222	2.85399	59.8828	7.69055	4.86117	77.5346	2.30789	0.549463	58.4069	0.879925	0.168936	200.226	3.98215	4.24093
	HLJ167	66.4949	8.08761	4.5981	147.942	6.12029	5.43812	104.17	7.13921	4.05322	413.374	4.37654	3.81981	75.2215	4.74885	4.19518	56.8534	7.65525	5.05836	55.0782	6.64289	3.99651	63.2515	4.07919	2.44553	126.579	3.77621	4.39785
	HLJ225	71.9857	7.87284	4.78867	151.47	5.68959	5.55128	113.622	6.6804	4.19469	393.729	4.78651	3.9353	133.084	3.86097	3.96103	58.3608	7.36244	5.25254	53.626	5.96687	3.96681	61.1643	3.14104	1.79236	135.011	3.51646	4.17101
	HLJ4	89.5438	7.7117	4.76633	203.901	4.42298	4.31203	215.726	4.79344	4.51549	44.708	0.81194	0.149578	122.433	3.17307	1.74288	66.8714	7.57187	5.01028	49.0448	0.92198	0.120793	50.476	1.1587	0.124297	222.363	1.95388	1.27253
	HLJ59	64.963	7.86489	4.64009	138.325	6.29011	5.34189	85.2662	7.43446	3.82194	426.061	4.98906	3.64146	56.5825	6.03832	4.59896	57.7153	7.9034	4.98087	58.6175	6.69637	3.75992	61.9204	3.79079	2.12562	94.1602	3.96096	3.98904
	HZJZ5.4	62.8019	7.17814	4.57856	148.343	4.92472	4.81001	112.029	5.80369	3.89412	47.8309	0.93691	0.110993	42.6555	1.9694	1.13134	60.1717	5.948	4.12553	45.6187	2.10452	0.332793	51.0165	1.10588	0.148741	52.0763	2.06397	0.977158
	HZJZ5.5	57.1971	7.22952	4.46237	147.588	5.12005	4.74496	101.105	6.22812	3.70645	52.2633	0.772505	0.106233	43.5153	3.06317	1.64501	57.2036	6.40103	4.618	45.4462	2.78884	1.41435	51.5004	1.00947	0.171212	53.6308	2.32931	1.87906
	MTJZ3	62.3949	7.78977	4.68958	44.6054	1.93624	1.10953	105.219	7.29414	3.79211	47.0993	0.953395	0.17337	76.0952	6.01423	2.42995	57.4785	8.40321	4.72672	57.7921	5.71011	3.64755	66.2999	2.39889	0.574491	174.364	4.39624	4.84679
	MTZ13.12	74.8572	7.35967	4.84571	458.236	3.2797	1.76264	389.705	3.99735	4.17715	314.331	4.13874	2.72315	215.207	5.29975	4.17846	89.3918	7.49247	5.18257	100.717	4.72647	3.38632	57.8849	2.78222	1.08853	153.177	2.70757	2.6974
	HLJ10	66.6289	7.72642	4.44035	439.985	2.62787	1.87529	208.204	5.64499	3.31266	706.732	3.649	1.35944	153.579	4.82609	2.83251	57.016	7.36601	4.94065	68.2909	5.34773	3.57158	55.903	2.4638	1.32009	106.113	2.19841	1.47747
	HLJ201	65.284	7.70023	4.4624	137.955	6.04424	5.34473	96.8518	7.12387	3.94923	407.882	4.96058	3.67487	74.219	4.84173	4.05378	57.3592	7.4784	4.96895	64.3054	6.47981	3.51737	58.4323	3.53012	1.92628	115.647	3.70978	3.62671
	HZJZ4.5	63.0319	7.5644	4.24697	775.968	1.6866	0.333582	255.437	6.09346	4.0041	381.028	0.71137	0.0922217	165.669	5.63626	2.53647	66.2181	7.28272	4.42073	45.9926	3.15437	1.36458	55.3512	1.54818	0.304019	137.123	3.08548	2.34966
	GZLJ3.22	74.3658	7.94242	5.0833	49.077	1.22474	0.170342	146.435	6.44017	4.47738	49.4857	0.927635	0.25863	134.202	5.07876	2.58979	60.4145	7.86434	5.12534	80.9869	5.40949	2.80979	60.428	2.96676	0.941141	232.269	4.11928	4.19643
Huangjiu	HQ1.1	65.5799	8.09515	4.49764	189.984	5.31562	5.57714	196.304	4.99883	4.9084	753.54	4.40935	2.20216	68.1233	6.55985	5.36829	54.248	7.45169	4.73113	52.5895	7.00867	4.56496	56.2927	5.07328	3.78527	149.416	4.6571	4.64426
	HQ3.1	67.0837	8.23304	4.98126	216.725	5.57404	5.82985	142.167	6.7445	4.9769	552.961	1.95974	0.617033	94.4629	6.81105	5.36172	52.5315	7.91649	5.09915	50.0379	6.72858	4.46878	55.3098	4.95383	3.83738	142.788	4.26512	4.95272
	CQJZ1.4	54.467	6.89201	5.23147	159.183	4.96021	4.74972	95.3509	7.72564	3.87277	168.631	0.908975	0.128997	57.2775	6.43266	2.09594	48.2828	6.77294	4.77571	51.5235	6.36745	3.37986	56.2166	3.27273	0.725062	143.83	4.65749	3.92304
	2.1392	69.5668	8.22969	4.48273	200.408	5.45026	5.82883	89.2276	7.53855	4.24463	44.759	0.62365	0.136349	79.5722	6.98516	2.61511	57.4093	7.60821	4.91013	55.7727	5.74904	4.00463	68.1929	3.69839	1.85076	161.986	4.27216	4.83714
	JQ10.6	73.6409	7.8802	4.53933	132.809	6.11935	5.48994	97.4048	7.42328	4.32421	240.042	5.98254	3.75594	69.9689	7.41531	5.2064	59.7429	7.48179	4.72383	57.6242	7.10724	4.13067	57.9903	4.96417	3.25055	186.875	5.66588	4.99185
	JM32.8	67.0306	8.67716	4.55224	131.859	5.16071	5.04305	77.3001	5.8399	4.60878	310.041	2.17013	0.639937	57.9446	5.83987	2.70021	48.5369	7.33422	4.68253	49.3394	5.88604	4.25054	58.5352	3.99192	2.3196	91.4237	4.53703	4.6515
	JM32.3	55.4232	7.53107	4.27499	116.04	4.97769	5.29817	105.925	5.0202	4.83025	73.8286	1.27668	0.281529	56.9441	5.632	2.51784	49.6965	7.18033	4.27112	48.0161	6.02646	4.37897	55.8326	4.35668	3.37345	108.582	4.71974	4.79271
	BQ1.1	66.1358	8.82188	3.87133	137.13	6.23235	5.04052	88.2287	7.83113	3.94811	432.107	6.78071	3.76719	59.7248	6.65886	4.99038	54.3945	7.77877	4.33027	58.4103	6.69306	3.39239	59.3208	4.18314	2.33003	142.82	5.16777	4.57424
	ANG.CJ.1	61.6924	7.42777	4.52408	168.407	6.21701	5.23895	101.989	7.6596	4.01711	342.344	6.64222	3.78151	63.7791	7.17937	5.07052	54.84	7.44534	4.54679	57.0878	6.83505	3.89231	62.1956	4.2006	2.42695	135.007	4.73455	4.73147
	HN3.8	64.1852	7.753	4.29424	161.373	6.2482	5.10208	85.8804	7.81222	3.87447	410.541	6.65821	3.84521	60.5989	7.51551	4.88811	52.6133	7.38858	4.38961	56.248	7.09643	3.88312	60.6284	4.62697	2.80897	130.874	5.08785	4.52796
	BQ8.2	58.6102	7.40677	4.30938	159.837	6.13535	5.10843	84.1528	7.66818	4.02867	432.447	6.5565	3.96459	58.3097	6.85743	5.04271	54.3339	7.84376	4.41188	58.1984	7.14182	3.83445	60.9303	4.68377	3.09974	125.396	5.07565	4.51907
	MJQ3.1	64.4161	8.27538	4.1051	155.164	6.13643	5.03564	84.2879	7.64876	3.84124	515.681	6.6076	3.69827	61.1435	8.14758	4.77993	54.1881	7.50169	4.41759	64.3508	6.8862	3.68801	61.1809	4.25511	2.54786	136.838	5.21306	4.5206
	BQ8.1	69.9013	8.78998	4.08393	161.29	6.29389	5.0635	90.8928	7.80621	3.91345	498.826	6.72085	3.8147	59.6603	6.90251	4.93952	54.5683	7.64027	4.4684	58.3726	7.01409	3.65242	61.6187	4.61026	2.92738	136.347	5.09058	4.53373
	BTP1	65.5955	8.28778	4.03541	125.579	6.25124	4.90855	90.5489	7.93011	3.89603	453.525	6.65372	3.76954	59.8075	6.99097	4.82776	58.4626	8.3757	4.39367	63.9141	6.75492	3.5464	60.9059	3.96102	2.51059	143.21	5.56766	4.30904
	MTJZ1	63.3798	7.95689	3.86913	157.381	6.26391	5.12585	121.111	7.82633	4.04095	352.197	6.99111	3.30544	64.2254	7.31116	4.93108	58.2154	8.67452	4.33866	56.4614	6.54865	3.41262	57.0992	3.749	2.05471	172.49	5.29061	4.58246
	MTJZ2	64.321	8.08772	3.97403	186.968	6.34992	5.23338	126.793	7.85722	3.95621	404.395	6.74935	3.41633	65.9855	7.10165	4.9674	59.3683	8.429	4.29862	57.7129	6.80498	3.71687	59.1314	4.14995	2.50418	151.523	4.82051	4.71977
Mantou 7	2.591	61.6793	8.12751	4.51066	129.275	1.6729	0.430755	134.084	6.80895	3.67643	479.184	1.14489	0.123655	57.4567	6.20399	1.64822	56.1111	7.88243	4.17279	51.4395	3.65637	2.81564	54.7486	1.71	0.20881	114.562	4.03154	3.85233
	YN2	67.116	8.56622	4.35548	232.083	5.74617	5.44037	175.779	7.42254	4.13196	328.082	6.27057	3.67662	67.3707	6.4431	5.10046	62.7034	8.5086	4.64209	57.0677	6.91019	3.25318	69.7666	5.38098	2.40107	167.658	4.63316	4.61455
	BJ1	58.2947	7.16707	4.5682	217.352	4.82555	4.88389	122.821	6.95846	4.39768	45.0944	0.56895	0.0984443	55.8524	6.07147	1.9293	50.5714	7.23604	4.32484	54.137	4.44289	3.05771	59.3475	2.36635	0.676314	227.792	3.68389	4.37465
	JM28-16	63.5697	7.36113	4.50725	156.422	6.32364	5.38137	100.63	7.61042	3.94252	561.198	5.30581	4.02753	58.2454	6.71995	5.24361	56.0023	7.38549	4.61878	57.3242	5.75735	3.86595	62.9423	3.66439	2.62001	161.92	4.64608	4.64484
	JTHB1	58.8479	7.88232	4.7372	156.815	5.99202	5.54807	138.779	7.05576	4.43406	46.4878	0.73083	0.133078	118.72	6.04878	2.6908	52.1618	7.18032	5.1558	48.1579	6.68916	3.63489	55.8069	4.73233	1.56561	126.666	3.93006	4.73198
	JT94.11	55.2485	7.57669	4.46479	124.232	5.76428	5.11493	97.9969	7.42547	4.0597	723.653	4.87631	2.82107	55.0866	6.96548	5.22498	47.8689	7.13795	4.73175	49.1717	6.94414	4.1574	57.2236	2.92402	0.918507	128.709	4.4329	4.62123
	JZ10.1	61.977	8.12223	4.24855	151.198	6.11585	5.25049	81.6796	7.87382	4.05404	52.9867	1.23384	0.19295	60.184	7.3021	2.39169	57.8487	8.24679	4.64167	64.4131	5.67331	3.76627	64.1661	2.10823	0.586085	145.15	4.05254	4.42797
	HN6.1	67.1661	9.33592	4.18748	267.701	5.62077	5.56015	147.637	8.23524	4.24049	276.181	0.74879	0.0909439	69.0573	6.38307	2.40707	59.4168	7.7002	4.5186	58.7164	4.86913	2.39506	62.6583	1.46217	0.236593	170.249	4.0266	4.21312
	JT49.1	57.8526	7.52695	4.61431	140.385	5.73784	5.09629	97.7705	7.45514	3.91781	53.7602	1.02485	0.20212	86.3929	6.0822	2.59806	48.6983	7.05434	4.79968	64.1081	6.98737	3.48077	56.1764	4.05744	1.93535	141.354	4.22751	4.64888
	155	56.0207	8.02534	4.36305	131.803	5.79305	4.91779	95.8061	7.56666	3.83383	665.353	4.87366	3.22088	55.6843	6.69278	4.88721	50.831	7.49015	4.73554	49.5239	6.8681	3.77471	57.1617	4.31433	0.928441	118.594	4.23179	4.55586
	JT10.10	62.967	7.76379	4.62119	166.907	5.8949	5.31414	144.983	6.79106	4.17369	51.4762	0.805505	0.156587	63.7239	6.99629	2.39924	55.578	7.67258	4.83561	57.0647	5.84985	3.94124	65.4433	3.49809	2.53369	152.661	4.0599	4.62989
	168	55.2906	7.74209	4.4025	143.549	6.00791	5.31281	88.6136	7.91751	4.0228	88.0561	0.95207	0.146945	88.9985	6.96869	2.54386	47.4178	6.89396	5.12233	47.621	6.71553	3.60553	57.5473	4.15518	1.18893	112.557	4.30354	4.4027
	229	59.1839	7.71176	4.38296	191.946	5.4051	5.3163	95.8969	8.00041	3.88426	50.8954	0.80283	0.138127	75.2532	7.52603	2.41512	53.1232	7.12498	4.78492	52.5159	6.5662	3.32889	62.6876	3.5818	1.32231	142.372	4.23781	4.6448
	427	55.7492	8.17471	4.43953	126.381	5.93542	5.28222	88.7815	7.93831	4.01426	65.5209	0.805345	0.15385	76.9192	7.84026	2.5222	49.3952	7.53428	4.83109	50.7017	6.71284	3.38281	57.4631	4.10545	1.3481	120.123	4.25215	4.75471
	502	54.9731	7.74284	4.48926	148.269	6.0724	5.43255	101.664	7.97611	4.1228	47.1614	0.771315	0.124675	90.9242	7.75815	2.55125	48.8396	7.17333	4.89182	47.3792	6.59186	3.66311	53.7852	4.44004	1.75519	115.121	4.1598	4.5399
	CJM24.1	55.2225	7.55322	4.65092	151.183	5.95653	5.53424	92.1838	7.87782	4.27691	46.2398	0.639685	0.121935	68.8666	7.35573	2.66006	48.3702	7.03229	4.90851	47.0022	5.92741	2.81897	54.7338	3.44756	1.23748	133.439	3.96914	4.88539
	JQ8.3	56.9072	7.76597	4.21713	133.263	6.26735	4.95301	89.6605	7.16856	3.87446	382.018	5.92489	3.11796	88.8247	4.43961	4.37291	48.8519	7.11418	4.71659	49.6487	4.85212	3.22858	57.7566	1.18199	0.177745	145.62	3.68485	2.65887
	JQ8.4	59.709	8.16287	4.28361	242.89	5.79399	5.29989	132.582	8.32932	4.15554	445.294	0.913475	0.0803596	63.1401	6.37196	2.36895	60.1928	7.79789	4.44853	55.7337	6.83255	3.30855	59.4404	3.05163	0.676564	176.117	4.28579	4.54819
	JQHG.1	64.8899	8.51562	4.56539	144.534	6.44337	5.07365	153.014	6.93308	4.22308	64.7577	1.14196	0.132002	82.9087	6.48073	2.44553	54.7168	7.9024	4.75693	52.1152	3.49241	1.21451	54.9452	0.699575	0.141196	149.856	4.74372	4.10453
	JT21.1	63.7206	8.61602	4.35245	136.076	6.55356	5.07677	110.147	7.7592	4.11597	119.651	0.78396	0.115822	73.0803	6.99941	2.33712	53.686	7.82048	4.69434	50.2962	5.38364	3.57085	58.7809	2.97809	0.475731	124.686	4.48513	4.43825
	JT21.3	64.3386	7.78313	4.51165	172.157	5.94971	5.19881	155.726	6.97586	4.20877	51.6408	0.7569	0.137671	69.7637	7.09173	2.51235	52.675	7.16937	4.83291	52.4718	6.57204	3.79758	63.3873	3.99192	1.86516	132.433	4.3628	4.59876
	JT43.1	65.5314	7.36722	4.39413	146.989	5.93112	5.11006	248.788	3.90572	4.34033	47.7434	0.95359	0.179902	67.4519	6.75858	2.24364	54.2678	7.61033	4.70301	57.0895	5.0624	2.40836	61.5852	0.662555	0.161146	197.616	4.32822	3.82514
	JT49.3	57.33	6.99042	4.61707	167.943	5.73124	5.1251	127.077	7.52148	4.08415	438.787	5.36791	3.95595	84.6305	7.06865	5.09931	55.1614	7.36144	4.72555	50.4699	6.90728	4.10804	58.2024	4.68588	3.04737	171.073	4.21356	4.745
	LJQ13.C7	62.0134	7.74727	4.24805	201.416	5.2634	5.50388	110.351	7.52119	3.9779	52.8977	0.77645	0.163088	122.946	5.27524	2.56942	55.8406	7.46012	4.90466	55.5625	6.89836	4.21804	60.4853	4.70887	3.29443	120.819	3.94372	4.89294
	LJQ131.6	63.0268	7.57951	4.41052	209.174	4.9074	5.29826	103.658	7.22121	3.97862	48.9642	0.915545	0.165443	96.1999	4.59764	2.39567	57.9455	7.54671	4.99728	57.7957	6.71178	3.22333	62.5771	4.38319	1.22879	131.987	3.94497	4.89161
	LJQ13A.5	58.9238	7.71145	4.37681	186.915	5.43372	5.44647	99.4311	7.45248	3.90466	52.9882	0.98457	0.162287	104.856	6.64982	2.55532	54.4559	7.39536	4.76689	52.3889	6.37816	3.64145	62.1882	3.8546	1.17032	127.686	4.10799	4.77467
	LJQ13C.1	62.5561	7.96724	4.35353	196.354	5.27436	5.60341	112.323	7.50524	4.00036	50.4992	0.9611	0.175281	114.448	4.54812	2.5094	56.7545	7.35463	5.00782	54.7069	6.94126	4.28316	58.7139	4.69066	3.19332	124.902	3.77394	4.84764
	LJZ22.1	53.5375	7.20988	4.12731	139.659	5.68549	4.68918	92.8739	7.78127	3.8589	57.1188	0.854495	0.121359	54.6234	6.60437	2.43672	48.282	7.23069	4.06532	49.3836	3.78612	1.76842	55.804	1.29759	0.190625	111.444	3.4156	2.52574
	MTJZ4	54.1173	7.41981	4.91425	110.365	5.7989	5.20952	98.8826	8.10217	4.3028	450.86	5.09275	3.06958	54.7166	6.21952	4.95931	51.7824	7.96338	4.73777	50.4026	5.80244	3.65008	53.9873	2.73937	0.632512	132.291	4.20519	4.57694
