# Supplementary material for: The origin and adaptive evolution of domesticated populations of yeast from Far East Asia
Source: Nat Commun. 2018 Jul 12;9:2690. doi: 10.1038/s41467-018-05106-7 (PMC6043522; doi:10.1038/s41467-018-05106-7)
Supplement: Supplementary file 12 — Supplementary Data 9 [file 41467_2018_5106_MOESM12_ESM.xlsx]

## Sheet: Supplementary Data 9(a)
Supplementary Data 9. Genes subject to positive and purifying selection detected by the MK test from wild and domesticated S. cerevisiae isolates (a) and GO enrichment analysis of genes subject to purifying selection (b)
Wild isolates (106 isolates, 4,598 gens tested)								Domestic isolates (166 isolates, 4,251 genes tested)
Positive selection: 3 (0.07%) genes				Purifying selection: 409 (8.90%) genes				Positive selection: 2 (0.05%) genes				Purifying selection: 2191 (51.54%) genes
Gene	NI	Alpha	P	Gene	NI	Alpha	P	Gene	NI	Alpha	P	Gene	NI	Alpha	P
YAL042W (ERV46)	0.191358	0.808642	0.0336919	YDR325W	2.3919	-1.3919	0.0102	YGR044C (RME1)	0.148148	0.851852	0.0193103	YAL040C	4.5795	-3.5795	0.0017
YJR094W-A (RPL43B)	0	1	0.0465385	YGR098C	1.7292	-0.7292	0.0268	YJR094W-A (RPL43B)	0	1	0.0226938	YBR276C	3.1721	-2.1721	0.005
YKR064W (OAF3)	0.395472	0.604528	0.0189136	YLR086W	1.8594	-0.8594	0.0278					YDL159W	9.8182	-8.8182	0
				YLR272C	2.6053	-1.6053	0.0066					YDR460W	14.25	-13.25	0.0094
				YMR001C	10.5938	-9.5938	0.012					YDR490C	2.6688	-1.6688	0.0052
				YNL088W	2.3604	-1.3604	0.0043					YER059W	8.6778	-7.6778	0
				YPL022W	3.2383	-2.2383	0.0005					YER089C	5.3318	-4.3318	0.0017
				YLR383W	3.5735	-2.5735	0.0005					YGL115W	11.4722	-10.4722	0.0034
				YBR202W	4.0309	-3.0309	0.0005					YGL134W	2.2411	-1.2411	0.0337
				YER171W	6.5163	-5.5163	0.0239					YGL248W	5.175	-4.175	0.022
				YGL150C	2.0017	-1.0017	0.0436					YGR108W	6.2045	-5.2045	0.001
				YGL207W	4.381	-3.381	0.0183					YGR109C	4.8	-3.8	0.0043
				YJR140C	2.7455	-1.7455	0.0005					YGR233C	3.5462	-2.5462	0.0006
				YKL017C	2.6847	-1.6847	0.0218					YHL007C	2.6056	-1.6056	0.0099
				YKL108W	2.1864	-1.1864	0.0289					YHR102W	2.4143	-1.4143	0.0026
				YMR076C	2.2116	-1.2116	0.0152					YHR186C	6.3645	-5.3645	0
				YMR190C	1.731	-0.731	0.0499					YIL033C	4.127	-3.127	0.0453
				YMR284W	2.8903	-1.8903	0.0061					YIL050W	7.7407	-6.7407	0.0009
				YNL250W	2.4497	-1.4497	0.0229					YJL006C	3.7273	-2.7273	0.0375
				YOL006C	3.1879	-2.1879	0.0077					YJL095W	3.9781	-2.9781	0
				YOL095C	2.2066	-1.2066	0.0385					YJL128C	8.1111	-7.1111	0.0019
				YPL127C	5.3182	-4.3182	0.0451					YJL187C	2.8214	-1.8214	0.0143
				YAR003W	4.8854	-3.8854	0.0312					YLR006C	4.6921	-3.6921	0.0001
				YBR060C	2.3016	-1.3016	0.0384					YLR210W	3.0049	-2.0049	0.0324
				YDL116W	3.0879	-2.0879	0.0038					YLR362W	2.3681	-1.3681	0.0374
				YDR028C	2.1176	-1.1176	0.0183					YNL025C	12.8	-11.8	0.0011
				YJL080C	2.6821	-1.6821	0.0061					YNL053W	3.7813	-2.7813	0.0047
				YKR082W	2.2014	-1.2014	0.0122					YNL289W	4.9712	-3.9712	0.0127
				YLR285W	5.7037	-4.7037	0.0114					YNR031C	5.7302	-4.7302	0.0001
				YMR239C	3.4091	-2.4091	0.0218					YOL001W	18	-17	0.0006
				YMR273C	2.3519	-1.3519	0.0067					YOL100W	2.8065	-1.8065	0.0004
				YMR307W	2.9808	-1.9808	0.042					YOR039W	28.2	-27.2	0.0012
				YNL262W	1.7071	-0.7071	0.046					YOR208W	2.6707	-1.6707	0.021
				YOL004W	1.7792	-0.7792	0.042					YPL014W	5.85	-4.85	0.0005
				YOL090W	2.7099	-1.7099	0.015					YPL140C	3.5789	-2.5789	0.0119
				YPL001W	3.5048	-2.5048	0.0148					YPL219W	10.0801	-9.0801	0
				YPR023C	3.3089	-2.3089	0.0411					YPL256C	3.5176	-2.5176	0.0168
				YBR007C	2.2001	-1.2001	0.0302					YPR119W	3.0311	-2.0311	0.0466
				YBR023C	2.9443	-1.9443	0.0302					YBL058W	3.4909	-2.4909	0.0232
				YBR289W	2.7913	-1.7913	0.0143					YBR007C	2.8455	-1.8455	0.0073
				YBR299W	13	-12	0.049					YBR015C	3.1944	-2.1944	0.0125
				YDR109C	1.9438	-0.9438	0.0499					YBR038W	15.1277	-14.1277	0
				YDR248C	9.8421	-8.8421	0.0313					YBR056W	2.7586	-1.7586	0.0372
				YEL011W	8.9516	-7.9516	0.0084					YDL049C	5.6	-4.6	0.0315
				YEL058W	3.5854	-2.5854	0.006					YDR028C	3.3668	-2.3668	0.0006
				YER065C	9	-8	0.0036					YDR099W	17.5	-16.5	0.0115
				YGR289C	6.7391	-5.7391	0.0044					YEL011W	38.6818	-37.6818	0
				YHR046C	6.8704	-5.8704	0.014					YEL058W	5.061	-4.061	0
				YLL043W	4.7	-3.7	0.0415					YER054C	2.988	-1.988	0.0019
				YLR144C	2.7594	-1.7594	0.0095					YER096W	2.5602	-1.5602	0.0408
				YLR342W	4.1082	-3.1082	0.0384					YGR166W	2.7439	-1.7439	0.0226
				YMR215W	3.3684	-2.3684	0.0233					YHR142W	5.0625	-4.0625	0.0137
				YOL136C	4.8938	-3.8938	0.012					YIL099W	3.418	-2.418	0.0051
				YOR163W	6.4286	-5.4286	0.0445					YJL034W	8	-7	0.016
				YOR190W	3.2422	-2.2422	0.0261					YJL099W	2.7288	-1.7288	0.0045
				YOR336W	1.7109	-0.7109	0.0268					YJL186W	2.9825	-1.9825	0.0097
				YPR026W	3.9024	-2.9024	0.0005					YKL104C	22	-21	0.0041
				YPR160W	4.9176	-3.9176	0.0173					YKL127W	3.2208	-2.2208	0.043
				YDR477W	5.9463	-4.9463	0.0005					YKR027W	8.2788	-7.2788	0
				YGR248W	3.5455	-2.5455	0.0261					YLR144C	4.1563	-3.1563	0.0004
				YHR104W	9.6667	-8.6667	0.0099					YLR258W	9.5	-8.5	0.0057
				YJR153W	5.4413	-4.4413	0.0499					YLR273C	2.4405	-1.4405	0.0063
				YKR097W	11.6667	-10.6667	0.0005					YLR300W	3.3523	-2.3523	0.0494
				YMR196W	4.8571	-3.8571	0.0007					YLR342W	3.5092	-2.5092	0.0032
				YMR278W	2.3534	-1.3534	0.0417					YLR343W	2.4308	-1.4308	0.0265
				YNR071C	4.83	-3.83	0.0111					YMR215W	7.9654	-6.9654	0
				YOL126C	17.0455	-16.0455	0.0005					YMR237W	4.381	-3.381	0.0056
				YBL088C	1.7368	-0.7368	0.0026					YMR307W	11.8462	-10.8462	0
				YBR136W	2.3441	-1.3441	0.0019					YNL027W	3.4711	-2.4711	0.0116
				YDR334W	1.7143	-0.7143	0.0494					YNL192W	3.6793	-2.6793	0.0003
				YEL044W	6.5	-5.5	0.0415					YNR032W	4.875	-3.875	0.0324
				YER169W	3.0794	-2.0794	0.0096					YNR067C	5.6208	-4.6208	0.0006
				YFR037C	3.1357	-2.1357	0.042					YOL132W	3.0667	-2.0667	0.0242
				YGL131C	1.8172	-0.8172	0.0148					YOR178C	3.3833	-2.3833	0.0016
				YGR002C	3.5714	-2.5714	0.0148					YOR190W	6.0148	-5.0148	0.0024
				YHR099W	1.7783	-0.7783	0.0179					YOR336W	3.3415	-2.3415	0
				YKL033W	1.7808	-0.7808	0.0439					YPR049C	2.7116	-1.7116	0.0004
				YKL062W	3.0122	-2.0122	0.0114					YPR160W	16.3846	-15.3846	0
				YMR231W	3.0522	-2.0522	0.0008					YAL041W	5.2684	-4.2684	0.0001
				YOL145C	3.253	-2.253	0.0062					YBL104C	2.1959	-1.1959	0.0427
				YBL084C	3.202	-2.202	0.0297					YBR103W	2.4844	-1.4844	0.033
				YCL011C	3.5548	-2.5548	0.0306					YDL077C	3.4343	-2.4343	0.0003
				YCR093W	2.6804	-1.6804	0.0005					YDL240W	3.92	-2.92	0
				YDL097C	8.0682	-7.0682	0.0471					YDR128W	2.8253	-1.8253	0.0004
				YDL147W	5.371	-4.371	0.0148					YDR170C	6.7082	-5.7082	0
				YDL190C	3.7936	-2.7936	0.0044					YDR389W	2.7528	-1.7528	0.0234
				YDR172W	3.9462	-2.9462	0.0268					YEL062W	6.4931	-5.4931	0.0002
				YDR293C	2.4797	-1.4797	0.0116					YER093C	4.7421	-3.7421	0
				YDR427W	5.869	-4.869	0.0102					YER155C	2.5666	-1.5666	0
				YDR457W	1.7329	-0.7329	0.0229					YGL073W	5.3514	-4.3514	0
				YEL052W	2.9527	-1.9527	0.0401					YGL194C	15.4737	-14.4737	0.0005
				YER049W	5.6058	-4.6058	0.0046					YGR163W	47.0909	-46.0909	0.0002
				YFL007W	2.2978	-1.2978	0.0009					YHL023C	3.7523	-2.7523	0
				YGL094C	2.92	-1.92	0.0069					YJL076W	2.155	-1.155	0.006
				YGL116W	3.5778	-2.5778	0.0369					YJR138W	4.1517	-3.1517	0
				YGL141W	2.1594	-1.1594	0.0384					YKR010C	2.063	-1.063	0.0144
				YGL213C	3.75	-2.75	0.0239					YLR178C	12.8	-11.8	0.0002
				YGR184C	2.0061	-1.0061	0.0133					YLR208W	24.4286	-23.4286	0.0013
				YHR027C	2.8753	-1.8753	0.0406					YML121W	12.75	-11.75	0.0214
				YHR077C	1.9095	-0.9095	0.0436					YNL298W	5.1364	-4.1364	0.0009
				YHR166C	3.8	-2.8	0.0288					YOL078W	2.1446	-1.1446	0.0104
				YHR200W	14.4375	-13.4375	0.0099					YOL138C	1.7579	-0.7579	0.0363
				YIL017C	2.7453	-1.7453	0.0079					YOR134W	2.2344	-1.2344	0.0489
				YIL038C	2.309	-1.309	0.0436					YPL031C	18.75	-17.75	0.0338
				YIL075C	2.9695	-1.9695	0.0401					YPL115C	2.4662	-1.4662	0.0031
				YJL197W	2.0111	-1.0111	0.0188					YPL160W	11.774	-10.774	0
				YKL041W	12.2778	-11.2778	0.0084					YPR095C	2.2601	-1.2601	0.0064
				YKL103C	2.9875	-1.9875	0.0268					YAR018C	6.961	-5.961	0.0067
				YKL133C	2.6667	-1.6667	0.0343					YBR028C	5.115	-4.115	0.0051
				YKL210W	3.346	-2.346	0.0122					YBR059C	5.2944	-4.2944	0
				YKR075C	5.5574	-4.5574	0.015					YBR097W	3.6768	-2.6768	0.0014
				YKR087C	5.0667	-4.0667	0.0166					YBR160W	38.5714	-37.5714	0.0021
				YMR115W	3.6486	-2.6486	0.0039					YCR008W	3.536	-2.536	0.0073
				YNL001W	5.1103	-4.1103	0.043					YDL017W	8.5714	-7.5714	0.0005
				YNL007C	14.4	-13.4	0.0417					YDL028C	10.25	-9.25	0
				YNL251C	5.25	-4.25	0.0323					YDL101C	2.8667	-1.8667	0.0211
				YPR189W	1.7959	-0.7959	0.0376					YDL108W	7.0833	-6.0833	0.0347
				YCL029C	3.2288	-2.2288	0.0337					YDL214C	2.8493	-1.8493	0.0023
				YFL003C	2.1641	-1.1641	0.0388					YDR283C	6.2222	-5.2222	0
				YFR028C	3.2458	-2.2458	0.0268					YDR477W	4.02	-3.02	0.0358
				YGR099W	2.1004	-1.1004	0.0268					YDR507C	3.6814	-2.6814	0.0003
				YIL149C	1.4656	-0.4656	0.0498					YER027C	8.8667	-7.8667	0.0099
				YKR054C	1.9329	-0.9329	0.0007					YER123W	11.2716	-10.2716	0.0002
				YKR088C	4.5977	-3.5977	0.0187					YER129W	3.2065	-2.2065	0
				YOR272W	20.1486	-19.1486	0.0005					YER171W	30.2941	-29.2941	0.0026
				YBR208C	1.9792	-0.9792	0.0268					YFL033C	6.7991	-5.7991	0
				YDL019C	2.4013	-1.4013	0.0084					YGL021W	4	-3	0.045
				YDL077C	2.6066	-1.6066	0.004					YGL083W	2.2024	-1.2024	0.0324
				YDL215C	5.7149	-4.7149	0.0005					YGL119W	6.3333	-5.3333	0.0046
				YDR108W	2.8876	-1.8876	0.0139					YGR040W	70.8	-69.8	0.0002
				YDR256C	3.9	-2.9	0.0415					YGR052W	12	-11	0.0003
				YDR533C	4.4048	-3.4048	0.0156					YGR188C	2.3149	-1.3149	0.0203
				YFR047C	8.3571	-7.3571	0.0141					YGR262C	9.2857	-8.2857	0.0169
				YGL167C	5.3333	-4.3333	0.0139					YHR030C	7.875	-6.875	0.0303
				YGL205W	3.268	-2.268	0.017					YHR079C	5.9145	-4.9145	0
				YGL212W	3.7943	-2.7943	0.0166					YHR082C	3.6036	-2.6036	0.0001
				YGR088W	14.5195	-13.5195	0.0006					YHR205W	5.102	-4.102	0.0003
				YGR234W	3.2288	-2.2288	0.0337					YIL095W	2.5161	-1.5161	0.0045
				YKR009C	2.5746	-1.5746	0.0133					YIL147C	3.0844	-2.0844	0.001
				YLL057C	3.1403	-2.1403	0.0458					YJL057C	4.9522	-3.9522	0
				YLR027C	3.8146	-2.8146	0.0268					YJL106W	12.3061	-11.3061	0
				YLR422W	2.1061	-1.1061	0.0057					YJL141C	2.958	-1.958	0.0091
				YNL202W	4.4444	-3.4444	0.0417					YJR059W	4.2365	-3.2365	0
				YOR043W	43.4286	-42.4286	0.0003					YKL048C	2.4484	-1.4484	0.0142
				YOR237W	3.4568	-2.4568	0.0432					YKL101W	1.7413	-0.7413	0.0137
				YPR105C	2.3158	-1.3158	0.0384					YKL166C	4.2	-3.2	0.0422
				YKL140W	6.4464	-5.4464	0.0033					YKL168C	3.5816	-2.5816	0.0002
				YBL024W	2.9926	-1.9926	0.0229					YKL171W	3.065	-2.065	0.0003
				YCL026C-B	9.6296	-8.6296	0.0069					YKL198C	3.85	-2.85	0.0288
				YCR026C	2.024	-1.024	0.0417					YLL019C	8.5096	-7.5096	0
				YDL017W	5.3486	-4.3486	0.0365					YLR113W	8.3025	-7.3025	0.0005
				YDL124W	4.2137	-3.2137	0.0199					YLR187W	2.149	-1.149	0.0133
				YDR347W	3.6868	-2.6868	0.0327					YLR240W	5.0714	-4.0714	0.0004
				YDR518W	2.6595	-1.6595	0.0384					YMR001C	18.3077	-17.3077	0.0002
				YGL195W	1.8024	-0.8024	0.0114					YMR139W	7.7	-6.7	0.002
				YHR186C	2.3542	-1.3542	0.0185					YMR216C	2.4719	-1.4719	0.0097
				YIL147C	1.8995	-0.8995	0.0268					YMR291W	23.9647	-22.9647	0
				YLR247C	1.9934	-0.9934	0.005					YNL020C	2.9744	-1.9744	0.0173
				YLR309C	2.0147	-1.0147	0.0408					YNL154C	10.9821	-9.9821	0
				YMR172W	2.875	-1.875	0.0068					YNL161W	21.9048	-20.9048	0
				YMR176W	1.5886	-0.5886	0.0499					YNL183C	8.0842	-7.0842	0
				YNL102W	2.5934	-1.5934	0.0029					YNL207W	4.6154	-3.6154	0.0048
				YOR258W	3.3241	-2.3241	0.0432					YNL278W	2.9275	-1.9275	0.0003
				YOR288C	3.3422	-2.3422	0.0411					YNL307C	5.4935	-4.4935	0.0207
				YPL091W	4.4186	-3.4186	0.0306					YOL016C	48	-47	0.0003
				YKL073W	2.0804	-1.0804	0.0384					YOL128C	3.6875	-2.6875	0.0202
				YMR092C	3.7333	-2.7333	0.0017					YOR061W	57.8667	-56.8667	0
				YBR295W	4.4316	-3.4316	0.0005					YOR267C	5.6379	-4.6379	0.0001
				YCR106W	1.9984	-0.9984	0.0374					YPL026C	13.1538	-12.1538	0.0001
				YDR011W	2.8182	-1.8182	0.0014					YPL122C	13.1667	-12.1667	0.0003
				YDR160W	3.1888	-2.1888	0.006					YPL141C	2.2455	-1.2455	0.0126
				YDR379W	1.9877	-0.9877	0.0312					YPL150W	3.5222	-2.5222	0.0005
				YDR490C	2.2481	-1.2481	0.015					YPL203W	11	-10	0.0023
				YER040W	2.934	-1.934	0.0148					YPL209C	4.6053	-3.6053	0.0073
				YIR023W	2.3875	-1.3875	0.0162					YPR054W	3.2256	-2.2256	0.0314
				YJL085W	3.8128	-2.8128	0.0121					YPR161C	9.5455	-8.5455	0.0001
				YKL165C	2.6981	-1.6981	0.023					YEL040W	6.2333	-5.2333	0.0073
				YKL171W	2.1019	-1.1019	0.0274					YIL123W	4.5397	-3.5397	0.0228
				YLL028W	10.4245	-9.4245	0.0005					YKR042W	4.7368	-3.7368	0.0286
				YLL029W	2.2893	-1.2893	0.038					YLR307W	4.4018	-3.4018	0.0048
				YLR310C	1.9991	-0.9991	0.0311					YNL066W	4.208	-3.208	0.0005
				YML116W	3.2058	-2.2058	0.0079					YBR115C	3.2923	-2.2923	0.0001
				YMR162C	1.9761	-0.9761	0.0273					YBR166C	3.6223	-2.6223	0.0157
				YNL134C	4.4086	-3.4086	0.0289					YBR248C	3.1515	-2.1515	0.0285
				YNL275W	2.424	-1.424	0.0269					YBR263W	3.5844	-2.5844	0.0237
				YOR153W	2.5961	-1.5961	0.0038					YCL009C	27	-26	0.0011
				YPL026C	4.5513	-3.5513	0.0032					YCL030C	6.7359	-5.7359	0
				YPR084W	2.7604	-1.7604	0.0337					YCR005C	7.7778	-6.7778	0.0063
				YBL007C	2.0591	-1.0591	0.0361					YCR053W	16.5	-15.5	0.0001
				YBR017C	2.4308	-1.4308	0.0282					YDR158W	21	-20	0
				YBR055C	1.8349	-0.8349	0.0411					YDR300C	4.5068	-3.5068	0.0083
				YBR059C	2.1189	-1.1189	0.0252					YEL038W	10.5795	-9.5795	0.0001
				YBR079C	2.5814	-1.5814	0.0149					YEL046C	6.1364	-5.1364	0.003
				YBR127C	8.4	-7.4	0.0406					YER023W	14	-13	0.0022
				YBR163W	2.1702	-1.1702	0.0449					YER052C	19.2857	-18.2857	0.0078
				YCR017C	2.3002	-1.3002	0.0356					YER069W	3.6138	-2.6138	0.0026
				YDR060W	2.0415	-1.0415	0.0268					YER090W	15.1169	-14.1169	0
				YDR129C	6.8421	-5.8421	0.0337					YER091C	5.0182	-4.0182	0.0249
				YDR141C	2.0341	-1.0341	0.0149					YFL018C	9.5135	-8.5135	0
				YDR189W	4.086	-3.086	0.0261					YFL030W	9.3	-8.3	0
				YDR235W	5.6364	-4.6364	0.0017					YFR004W	22.5	-21.5	0.0003
				YER172C	1.788	-0.788	0.0079					YFR025C	3.3704	-2.3704	0.0455
				YGL049C	2.1675	-1.1675	0.0251					YFR030W	2.4533	-1.4533	0.0068
				YGL091C	6.9118	-5.9118	0.0436					YFR055W	9	-8	0.0066
				YGL206C	3.278	-2.278	0.0188					YGL009C	19.4318	-18.4318	0
				YGR047C	2.2328	-1.2328	0.0499					YGL026C	13.0625	-12.0625	0.0003
				YGR186W	2.5197	-1.5197	0.0369					YGL125W	5.625	-4.625	0.0001
				YHL030W	1.6639	-0.6639	0.0299					YGL202W	5.7556	-4.7556	0.0023
				YHR023W	1.7141	-0.7141	0.0178					YGR124W	38	-37	0
				YHR066W	3.3083	-2.3083	0.0401					YGR155W	10.5	-9.5	0.0001
				YJL059W	3.5152	-2.5152	0.0415					YHR025W	17	-16	0.0126
				YKL010C	1.8737	-0.8737	0.0306					YHR033W	7.4571	-6.4571	0.0144
				YLL008W	3.1373	-2.1373	0.0354					YHR037W	6	-5	0.0005
				YLL015W	2.3119	-1.3119	0.0063					YHR112C	5.5	-4.5	0.0261
				YLL040C	2.2392	-1.2392	0.0005					YHR137W	5.4572	-4.4572	0.0003
				YLR002C	2.7961	-1.7961	0.0391					YIL046W	8.4571	-7.4571	0
				YLR045C	2.0993	-1.0993	0.0449					YIL116W	5.3036	-4.3036	0.0012
				YLR054C	2.2081	-1.2081	0.0194					YIR017C	16.5	-15.5	0.0476
				YLR059C	5.0942	-4.0942	0.0312					YIR034C	9.8	-8.8	0.0056
				YLR084C	2.1263	-1.1263	0.0041					YJL088W	14.9286	-13.9286	0
				YLR106C	1.5246	-0.5246	0.0084					YJR016C	8	-7	0.0417
				YLR212C	4.8352	-3.8352	0.0261					YJR024C	16.1905	-15.1905	0
				YML030W	17.5	-16.5	0.0436					YJR139C	11.6667	-10.6667	0.0052
				YML049C	1.9536	-0.9536	0.0098					YKR069W	4.6667	-3.6667	0.0007
				YML072C	2.4623	-1.4623	0.0031					YLR027C	6.8182	-5.8182	0.0004
				YML094W	6.6667	-5.6667	0.0341					YLR058C	25	-24	0.0008
				YMR012W	3.3534	-2.3534	0.0005					YLR089C	20.2222	-19.2222	0.0023
				YMR063W	8.8431	-7.8431	0.0026					YLR142W	4.6875	-3.6875	0.0028
				YMR229C	2.0922	-1.0922	0.0061					YLR303W	17.1429	-16.1429	0.0212
				YMR240C	2.5695	-1.5695	0.0256					YLR451W	6.4751	-5.4751	0
				YMR288W	2.6696	-1.6696	0.015					YMR062C	5.0855	-4.0855	0.0029
				YNL061W	3.8683	-2.8683	0.0297					YMR108W	7.7056	-6.7056	0.0001
				YNL121C	3.1364	-2.1364	0.0466					YNL037C	11.5385	-10.5385	0.0148
				YNL163C	2.4052	-1.4052	0.0184					YNL277W	11.5528	-10.5528	0
				YNL227C	2.5556	-1.5556	0.0303					YNR001C	14.1429	-13.1429	0.0232
				YNL258C	2.1282	-1.1282	0.0257					YNR050C	5.7143	-4.7143	0.0115
				YNL313C	2.3582	-1.3582	0.0131					YOL058W	16.2	-15.2	0.0412
				YOR086C	3.3887	-2.3887	0.0441					YOL064C	4.0261	-3.0261	0.0239
				YOR308C	2.134	-1.134	0.0246					YOL140W	7.3333	-6.3333	0.0012
				YPR020W	14.1667	-13.1667	0.0415					YOR108W	11.1111	-10.1111	0.0003
				YPR055W	3.211	-2.211	0.0005					YOR136W	7.1884	-6.1884	0.0126
				YPR194C	5.0708	-4.0708	0.0005					YOR184W	3.6429	-2.6429	0.038
				YBR142W	2.3138	-1.3138	0.0337					YOR202W	10.5714	-9.5714	0.012
				YCL054W	4.0424	-3.0424	0.0061					YOR323C	4.1076	-3.1076	0.0076
				YGR280C	5.3289	-4.3289	0.0221					YPR035W	14.7692	-13.7692	0.0304
				YHR169W	6.0156	-5.0156	0.0401					YPR060C	14.3333	-13.3333	0.0013
				YJL109C	1.9221	-0.9221	0.0166					YPR145W	8.1818	-7.1818	0.0172
				YLR222C	3.1413	-2.1413	0.0025					YPR167C	7.6923	-6.6923	0.0087
				YMR131C	3.9861	-2.9861	0.0436					YCR059C	8.75	-7.75	0.0409
				YMR269W	11.4844	-10.4844	0.0025					YFL034C-B	15.3571	-14.3571	0.0005
				YPL082C	3.1797	-2.1797	0.0007					YGL195W	2.6718	-1.6718	0
				YDL171C	2.6265	-1.6265	0.0192					YGL215W	3.4845	-2.4845	0.0124
				YDL234C	2.4267	-1.4267	0.042					YJR076C	9.5333	-8.5333	0.0016
				YDR211W	3.7855	-2.7855	0.0026					YLR386W	3.1154	-2.1154	0.0103
				YDR407C	2.1654	-1.1654	0.0088					YLR423C	5.5579	-4.5579	0.0114
				YEL031W	2.8201	-1.8201	0.0327					YML051W	6.9667	-5.9667	0.0002
				YER078C	4.4692	-3.4692	0.006					YNL054W	2.6803	-1.6803	0.0053
				YGL105W	6.6797	-5.6797	0.0179					YOR257W	32	-31	0.0204
				YGR217W	1.8975	-0.8975	0.027					YPR185W	4.8485	-3.8485	0
				YGR249W	2.5862	-1.5862	0.0374					YDR127W	5.2314	-4.2314	0
				YJL129C	2.0404	-1.0404	0.015					YEL009C	6.3462	-5.3462	0.0026
				YJL154C	2.4423	-1.4423	0.0218					YNR033W	2.842	-1.842	0.009
				YJR049C	3.4352	-2.4352	0.0384					YCR037C	9.4839	-8.4839	0.006
				YJR106W	2.5803	-1.5803	0.0144					YCR067C	1.7898	-0.7898	0.0415
				YKL080W	13.8	-12.8	0.0499					YCR084C	14.3333	-13.3333	0
				YLR131C	2.1639	-1.1639	0.0331					YDL234C	2.7834	-1.7834	0.0127
				YLR384C	2.0796	-1.0796	0.0327					YDR164C	4.6957	-3.6957	0.0076
				YLR455W	3.1467	-2.1467	0.0445					YDR189W	3.3889	-2.3889	0.0291
				YML099C	2.7839	-1.7839	0.0075					YDR264C	4.7143	-3.7143	0.0002
				YMR308C	3.3772	-2.3772	0.0183					YDR335W	13.6304	-12.6304	0
				YNL297C	2.4554	-1.4554	0.0018					YER125W	12.76	-11.76	0.0001
				YOL152W	2.3554	-1.3554	0.0456					YER151C	1.9864	-0.9864	0.048
				YOR291W	2.6212	-1.6212	0.0007					YFR022W	3.4539	-2.4539	0.0024
				YOR384W	3.7	-2.7	0.0268					YGL092W	2.2252	-1.2252	0.0024
				YPR147C	5	-4	0.0096					YGL095C	8.9844	-7.9844	0.0008
				YAL061W	4.966	-3.966	0.0207					YGR097W	3.633	-2.633	0.0006
				YBR092C	6.0741	-5.0741	0.028					YGR100W	8.8953	-7.8953	0
				YBR110W	3.1273	-2.1273	0.0384					YGR184C	5.4924	-4.4924	0
				YCR004C	41.619	-40.619	0.0005					YGR217W	4.8064	-3.8064	0
				YCR053W	10.1333	-9.1333	0.0046					YGR218W	11.4375	-10.4375	0
				YDL024C	4.1438	-3.1438	0.0494					YGR238C	2.0719	-1.0719	0.0346
				YDL205C	34.6667	-33.6667	0.0014					YHL031C	61.25	-60.25	0
				YDL230W	4.5069	-3.5069	0.0183					YHR005C	6.5769	-5.5769	0.0003
				YDR047W	8.25	-7.25	0.0148					YHR158C	2.1979	-1.1979	0.0099
				YDR067C	8	-7	0.0173					YIL068C	5.43	-4.43	0.0007
				YDR408C	7.5065	-6.5065	0.0114					YIL114C	6.8875	-5.8875	0
				YEL038W	5.8065	-4.8065	0.0029					YJL084C	5.1172	-4.1172	0
				YER014W	2.3333	-1.3333	0.0415					YJL093C	4.186	-3.186	0.0022
				YER055C	6.1923	-5.1923	0.0384					YJL145W	6.0148	-5.0148	0.0002
				YER090W	5.5192	-4.5192	0.012					YJR040W	8.8942	-7.8942	0
				YER091C	5.0871	-4.0871	0.0274					YKR021W	3.0323	-2.0323	0.0012
				YGL026C	9.9746	-8.9746	0.0179					YLR148W	3.7579	-2.7579	0.0274
				YGL142C	2.0884	-1.0884	0.0411					YLR396C	2.7595	-1.7595	0.0169
				YGL202W	5.3295	-4.3295	0.0098					YMR231W	6.6358	-5.6358	0
				YGL224C	4.1483	-3.1483	0.0374					YNL229C	6.9333	-5.9333	0.0099
				YGR061C	2.4682	-1.4682	0.0337					YNR026C	2.6667	-1.6667	0.0122
				YGR147C	8.5333	-7.5333	0.0327					YOL112W	2.9249	-1.9249	0.0214
				YGR202C	4.4375	-3.4375	0.0188					YOR018W	5.0736	-4.0736	0
				YGR244C	17.6512	-16.6512	0.0144					YOR070C	3.3714	-2.3714	0.0389
				YGR255C	4.3081	-3.3081	0.0239					YOR087W	10.4	-9.4	0.0004
				YHR072W	3.1158	-2.1158	0.0116					YPL045W	3.4955	-2.4955	0.0005
				YHR123W	4.3996	-3.3996	0.0075					YPL177C	4.0909	-3.0909	0.014
				YHR147C	6.9091	-5.9091	0.042					YPR115W	2.0018	-1.0018	0.0049
				YHR176W	2.6417	-1.6417	0.0321					YPR149W	20	-19	0.0245
				YIL064W	4.2456	-3.2456	0.0413					YPR181C	11.3131	-10.3131	0.0008
				YIL066C	13.6957	-12.6957	0.015					YBR026C	3.1648	-2.1648	0.0283
				YIL145C	4.3636	-3.3636	0.0142					YBR053C	5.2857	-4.2857	0.0172
				YJR024C	9.4545	-8.4545	0.0014					YDR533C	4.7077	-3.7077	0.0043
				YJR103W	3.3291	-2.3291	0.0206					YEL071W	4.6795	-3.6795	0.0168
				YJR137C	2.8537	-1.8537	0.0035					YER061C	3.9394	-2.9394	0.0138
				YKL107W	5.0714	-4.0714	0.0226					YGL055W	4.6042	-3.6042	0.0109
				YKL151C	7.2188	-6.2188	0.0148					YGR286C	65.4545	-64.4545	0
				YKL182W	5.2071	-4.2071	0.0005					YIL145C	5.1111	-4.1111	0.0065
				YLR087C	1.9968	-0.9968	0.0095					YJL060W	26.713	-25.713	0
				YLR088W	3.1194	-2.1194	0.0183					YJL097W	4.0833	-3.0833	0.0047
				YLR216C	4.651	-3.651	0.0374					YJL196C	9.075	-8.075	0.0045
				YLR351C	8.2568	-7.2568	0.0448					YKL182W	12.2925	-11.2925	0
				YLR419W	1.9225	-0.9225	0.014					YKL184W	3.3714	-2.3714	0.0206
				YMR023C	2.1382	-1.1382	0.0449					YLL027W	3.75	-2.75	0.0196
				YMR246W	6.6724	-5.6724	0.001					YLR239C	3.04	-2.04	0.0448
				YNL119W	2.9486	-1.9486	0.012					YLR372W	4.1346	-3.1346	0.0371
				YNL220W	13.5	-12.5	0.0121					YML081W	3.9564	-2.9564	0
				YNL284C	3.6267	-2.6267	0.0207					YMR020W	3.7027	-2.7027	0.0057
				YNR012W	3.7172	-2.7172	0.0272					YMR210W	5.2569	-4.2569	0.0014
				YNR058W	3.3509	-2.3509	0.0432					YMR272C	8.96	-7.96	0.0056
				YOR093C	2.1543	-1.1543	0.015					YNL256W	3.1648	-2.1648	0.0044
				YOR136W	6.0136	-5.0136	0.0391					YNR056C	25.625	-24.625	0
				YOR361C	4.7079	-3.7079	0.0038					YNR057C	15.4375	-14.4375	0.0037
				YPL003W	3.3064	-2.3064	0.0128					YOR241W	4.0871	-3.0871	0.0129
				YPL069C	4.6979	-3.6979	0.0297					YOR278W	5.3103	-4.3103	0.006
				YPL231W	2.5957	-1.5957	0.015					YPL061W	6.4615	-5.4615	0.0195
				YPR155C	2.819	-1.819	0.0188					YPL095C	4.8069	-3.8069	0.0006
				YDL143W	17	-16	0.0166					YPL231W	6.0714	-5.0714	0
				YJR064W	9.2571	-8.2571	0.0385					YGL244W	4.567	-3.567	0.0073
				YBL017C	2.58	-1.58	0.0321					YJL115W	19.2188	-18.2188	0.0001
				YBL037W	2.5273	-1.5273	0.0148					YLR345W	2.8671	-1.8671	0.0258
				YBR220C	3.1828	-2.1828	0.0239					YMR172W	3.7037	-2.7037	0
				YCL036W	2.5325	-1.5325	0.0269					YNL216W	2.5383	-1.5383	0.0241
				YCR011C	3.3864	-2.3864	0.023					YOL136C	5.1429	-4.1429	0.0064
				YDL086W	10.6818	-9.6818	0.0239					YOL145C	5.5263	-4.5263	0
				YDL180W	2.238	-1.238	0.0306					YOR048C	3.6317	-2.6317	0.0014
				YEL043W	1.9534	-0.9534	0.0432					YPL075W	5.5381	-4.5381	0.0003
				YER056C	14.8018	-13.8018	0.0126					YDL126C	19.2105	-18.2105	0.0001
				YER060W	5.7862	-4.7862	0.038					YGL116W	10	-9	0.0031
				YFL048C	3.2658	-2.2658	0.0184					YGR048W	4.028	-3.028	0.0313
				YFR043C	3.8571	-2.8571	0.0267					YGR225W	2.6268	-1.6268	0.015
				YGL137W	2.6282	-1.6282	0.0269					YGR280C	8.25	-7.25	0.0011
				YGR031W	5.8267	-4.8267	0.0131					YKL010C	3.78	-2.78	0
				YGR187C	3.4711	-2.4711	0.0374					YKL117W	35.75	-34.75	0
				YGR237C	2.8863	-1.8863	0.0068					YAL024C	2.2073	-1.2073	0.0299
				YGR261C	2.516	-1.516	0.0132					YBR270C	3.3896	-2.3896	0.004
				YHR156C	3.0469	-2.0469	0.0233					YDL047W	15	-14	0.02
				YIL055C	2.9401	-1.9401	0.0059					YDL135C	19.25	-18.25	0.0097
				YIL087C	12.2692	-11.2692	0.0218					YDR200C	2.3551	-1.3551	0.041
				YJL132W	2.1415	-1.1415	0.0206					YDR294C	2.4978	-1.4978	0.0479
				YJL207C	1.7717	-0.7717	0.0192					YER020W	3.3263	-2.3263	0.0081
				YJR001W	5.1429	-4.1429	0.0101					YER136W	48	-47	0.0001
				YJR005W	3.2008	-2.2008	0.0193					YHR206W	6.7616	-5.7616	0.0001
				YKL217W	5.6667	-4.6667	0.0327					YIL105C	10.8281	-9.8281	0.0001
				YKL221W	5.6154	-4.6154	0.0005					YIR026C	27.3	-26.3	0
				YKR039W	3.3132	-2.3132	0.043					YJL012C	16.8571	-15.8571	0
				YLR179C	9.3333	-8.3333	0.0436					YJL058C	14.5833	-13.5833	0.0106
				YLR257W	4.3981	-3.3981	0.0272					YJL083W	3.5595	-2.5595	0.0016
				YLR454W	1.7866	-0.7866	0.005					YJL085W	6.05	-5.05	0.0011
				YML067C	5.1071	-4.1071	0.0388					YJL134W	5.6923	-4.6923	0.0011
				YML119W	4.37	-3.37	0.0028					YKL051W	3.9	-2.9	0.0226
				YMR212C	2.3667	-1.3667	0.0368					YKR019C	2.5275	-1.5275	0.0154
				YNL212W	2.7395	-1.7395	0.012					YKR055W	4.9107	-3.9107	0.0162
				YNR002C	5.9583	-4.9583	0.0433					YKR087C	8.1231	-7.1231	0.0049
				YOL062C	4.7647	-3.7647	0.0268					YLL007C	2.4082	-1.4082	0.0177
				YOL075C	2.2002	-1.2002	0.0233					YLR305C	4.0997	-3.0997	0
				YOR118W	2.5958	-1.5958	0.0306					YLR422W	6.5448	-5.5448	0
				YOR296W	1.9474	-0.9474	0.038					YNL090W	34.1667	-33.1667	0.0035
				YOR378W	5.9016	-4.9016	0.0052					YNL138W	2.9667	-1.9667	0.0049
				YCL051W	2.7183	-1.7183	0.0218					YNL180C	6.7692	-5.7692	0.0016
				YDL027C	6.2051	-5.2051	0.0361					YNL201C	3.3778	-2.3778	0.0071
				YDL048C	2.992	-1.992	0.0426					YNL267W	2.7469	-1.7469	0.0035
				YDR078C	5.1111	-4.1111	0.0308					YNL305C	14.7857	-13.7857	0.0025
				YDR161W	4.0729	-3.0729	0.0163					YOR370C	14.95	-13.95	0
				YDR351W	1.7728	-0.7728	0.0438					YPL268W	5.2492	-4.2492	0
				YDR464W	1.6786	-0.6786	0.0239					YAL044C	12.7778	-11.7778	0.021
				YER064C	2.4	-1.4	0.0306					YBR006W	12.3	-11.3	0
				YER161C	3.8127	-2.8127	0.0354					YBR208C	4.9822	-3.9822	0
				YFR013W	2.0701	-1.0701	0.0445					YDL080C	13.0909	-12.0909	0
				YGL197W	2.2366	-1.2366	0.0064					YDL215C	8.0333	-7.0333	0
				YGR198W	2.1834	-1.1834	0.0144					YDR019C	4.3077	-3.3077	0.0289
				YHR014W	3.6407	-2.6407	0.0192					YDR111C	6.3529	-5.3529	0.0026
				YHR198C	4.03	-3.03	0.0148					YDR421W	2.6034	-1.6034	0.0089
				YHR199C	5.3448	-4.3448	0.0061					YER043C	11.1429	-10.1429	0.0116
				YIL132C	4.4615	-3.4615	0.0376					YFR047C	8.5	-7.5	0.0006
				YJL005W	2.098	-1.098	0.0083					YGL196W	3.314	-2.314	0.0496
				YJL168C	2.8011	-1.8011	0.012					YGR010W	44.5455	-43.5455	0.0003
				YJR043C	3.0318	-2.0318	0.0369					YGR061C	7.3333	-6.3333	0
				YJR108W	4.9916	-3.9916	0.0396					YJR025C	10.4167	-9.4167	0.0265
				YKL034W	3.25	-2.25	0.0038					YJR078W	8.2657	-7.2657	0
				YML006C	2.2768	-1.2768	0.0311					YJR103W	5.2222	-4.2222	0.0018
				YML034W	2.2523	-1.2523	0.0207					YKL106W	5.85	-4.85	0.0009
				YML117W	2.3407	-1.3407	0.0053					YLR231C	3.8077	-2.8077	0.0036
				YML128C	3.9835	-2.9835	0.0261					YML099C	6.4444	-5.4444	0
				YMR168C	2.7768	-1.7768	0.0306					YMR043W	9	-8	0.0285
				YMR182C	7.0714	-6.0714	0.0148					YMR189W	3.2617	-2.2617	0.0007
				YNL167C	2.5908	-1.5908	0.0156					YMR217W	16.5789	-15.5789	0.0143
				YNL199C	3.1	-2.1	0.0249					YPL023C	4.64	-3.64	0.001
				YNL224C	2.2049	-1.2049	0.015					YPL111W	5.594	-4.594	0.006
				YNL236W	3.1538	-2.1538	0.0038					YAL023C	5.5533	-4.5533	0.0007
				YOL089C	1.853	-0.853	0.0401					YDL095W	3.0159	-2.0159	0.0497
				YOR337W	3.0588	-2.0588	0.0374					YDL203C	2.0862	-1.0862	0.0206
				YPL038W	7.7	-6.7	0.0068					YDL216C	2.567	-1.567	0.0324
				YPL255W	3.6167	-2.6167	0.0213					YER118C	9.2857	-8.2857	0.0008
												YFL026W	8.0455	-7.0455	0.0035
												YGR173W	10.5357	-9.5357	0.0184
												YJR143C	6.5543	-5.5543	0
												YKL094W	9.037	-8.037	0.0006
												YLL021W	3.4635	-2.4635	0.0009
												YLR238W	5.998	-4.998	0
												YNL127W	5.0136	-4.0136	0
												YOR260W	6.7943	-5.7943	0.0002
												YPL179W	5.1852	-4.1852	0.0189
												YBR234C	4.1259	-3.1259	0.0226
												YCR088W	4.3	-3.3	0.0006
												YDL160C	12.6667	-11.6667	0.0067
												YDR063W	12.4444	-11.4444	0.0052
												YDR201W	5.8125	-4.8125	0.0212
												YDR328C	16	-15	0.033
												YER164W	4.6241	-3.6241	0
												YFR024C-A	12.0417	-11.0417	0.0001
												YGL043W	5.0769	-4.0769	0.022
												YGL061C	8.4	-7.4	0.0376
												YGL173C	2.6829	-1.6829	0.0023
												YGL207W	11.2941	-10.2941	0
												YGR005C	11	-10	0.0057
												YGR038W	26.6667	-25.6667	0.0004
												YGR113W	2.7284	-1.7284	0.0396
												YGR136W	6.1667	-5.1667	0.0091
												YHL027W	3.225	-2.225	0.0082
												YHR016C	3.7538	-2.7538	0.0138
												YHR114W	3.8768	-2.8768	0.0031
												YHR115C	16.5	-15.5	0.0012
												YIL034C	10.8889	-9.8889	0.0031
												YIL073C	2.9489	-1.9489	0.0066
												YIL159W	5.1249	-4.1249	0
												YIR006C	3.4336	-2.4336	0.0004
												YKL007W	6.9231	-5.9231	0.0011
												YKL145W	7.875	-6.875	0.0062
												YKR048C	6.7292	-5.7292	0.0002
												YLR319C	2.4219	-1.4219	0.0073
												YLR337C	2.0725	-1.0725	0.0169
												YLR370C	14.5	-13.5	0.0066
												YLR399C	3.4516	-2.4516	0.0009
												YML010W	3.1606	-2.1606	0.002
												YML069W	6	-5	0.004
												YMR032W	3.5397	-2.5397	0.0007
												YMR092C	4.0743	-3.0743	0.0007
												YNL116W	2.8065	-1.8065	0.01
												YNL118C	2.1634	-1.1634	0.0212
												YOR181W	3.4598	-2.4598	0.0034
												YPL082C	6.9388	-5.9388	0
												YPR154W	7.5	-6.5	0.0183
												YBL047C	2.1496	-1.1496	0.0075
												YDR205W	2.3129	-1.3129	0.0228
												YGL190C	24	-23	0
												YMR243C	8.8864	-7.8864	0.0001
												YNL098C	5.0635	-4.0635	0.0331
												YNL293W	5.9868	-4.9868	0
												YOR316C	6.6071	-5.6071	0
												YBL076C	4.688	-3.688	0.0001
												YFL022C	7.1799	-6.1799	0.0001
												YGL105W	8.8125	-7.8125	0.0007
												YGL245W	7.0805	-6.0805	0.0016
												YGR019W	6.5385	-5.5385	0.0039
												YGR094W	6.9549	-5.9549	0
												YGR185C	4.1958	-3.1958	0.0215
												YGR264C	4.6033	-3.6033	0.0005
												YHR019C	7.8889	-6.8889	0.0011
												YKL194C	3.1486	-2.1486	0.012
												YKL218C	7.3077	-6.3077	0.0007
												YLL018C	7.04	-6.04	0.0027
												YLR060W	12.5397	-11.5397	0
												YLR382C	3.3711	-2.3711	0.0012
												YML076C	2.5586	-1.5586	0.0027
												YOL049W	6.6522	-5.6522	0.0059
												YOR168W	6.1875	-5.1875	0.0002
												YPL097W	4.6341	-3.6341	0.0039
												YPL104W	2.7106	-1.7106	0.0417
												YPR033C	3.3026	-2.3026	0.0219
												YPR047W	3.6307	-2.6307	0.0404
												YBR001C	12.96	-11.96	0
												YBR149W	26.6667	-25.6667	0
												YDL236W	7.0588	-6.0588	0.0022
												YDR001C	13.2632	-12.2632	0
												YDR009W	4.5128	-3.5128	0.0143
												YDR074W	14.2541	-13.2541	0
												YDR109C	3.9324	-2.9324	0.0007
												YDR248C	15.5556	-14.5556	0.0177
												YER062C	20.4545	-19.4545	0.0004
												YGL084C	6.3876	-5.3876	0.0005
												YGL156W	8.9793	-7.9793	0
												YGR194C	4.5728	-3.5728	0.0002
												YGR256W	12.375	-11.375	0.0011
												YGR289C	15.2778	-14.2778	0
												YHR046C	9.5694	-8.5694	0.0005
												YIL107C	13.3394	-12.3394	0
												YJL153C	3.2337	-2.2337	0.0129
												YLL026W	28.4444	-27.4444	0
												YLL043W	9.4359	-8.4359	0.0041
												YLR377C	21.0345	-20.0345	0.0014
												YLR446W	4.375	-3.375	0.0019
												YML070W	9.8281	-8.8281	0
												YMR099C	5.9524	-4.9524	0.0398
												YNL117W	8.125	-7.125	0.004
												YOR120W	5.3333	-4.3333	0.0024
												YOR163W	4.6364	-3.6364	0.0475
												YPR026W	3.7128	-2.7128	0.0017
												YAL034C	4.5934	-3.5934	0.0116
												YAR002W	2.7851	-1.7851	0.023
												YBR227C	2.9969	-1.9969	0.0429
												YCL008C	3.3939	-2.3939	0.0325
												YER174C	7	-6	0.0097
												YGR098C	3.754	-2.754	0.0037
												YGR186W	4	-3	0.0008
												YJR140C	3.2937	-2.2937	0.0003
												YLR347C	25.3	-24.3	0
												YLR449W	4.44	-3.44	0.0005
												YML041C	6	-5	0.0412
												YMR308C	12.9141	-11.9141	0
												YOR338W	4.2222	-3.2222	0.0142
												YDL156W	4.7179	-3.7179	0.0033
												YGL035C	12	-11	0.0001
												YGL209W	14.7333	-13.7333	0.0003
												YJL092W	3.7745	-2.7745	0
												YKR071C	3.0084	-2.0084	0.0055
												YOR191W	2.1204	-1.1204	0.0026
												YBL045C	4.2564	-3.2564	0.0191
												YDR020C	22	-21	0.0019
												YDR208W	13.5481	-12.5481	0
												YDR236C	4.5741	-3.5741	0.0189
												YDR531W	4.3214	-3.3214	0.0245
												YEL024W	16.6667	-15.6667	0.02
												YEL029C	5.0455	-4.0455	0.0138
												YEL041W	4.2864	-3.2864	0.0015
												YER099C	15.5	-14.5	0.0004
												YFR019W	4.1084	-3.1084	0
												YGR205W	5.8099	-4.8099	0.0029
												YHL011C	25.7143	-24.7143	0.0195
												YJR105W	4.381	-3.381	0.0419
												YKL024C	7.2321	-6.2321	0.0066
												YKL067W	17.05	-16.05	0.0005
												YKL141W	4.8571	-3.8571	0.0234
												YKL148C	9.3261	-8.3261	0.0073
												YKL181W	9	-8	0.0185
												YLL035W	2.3256	-1.3256	0.026
												YLR133W	5.5529	-4.5529	0.0002
												YML120C	4.7312	-3.7312	0.013
												YMR208W	8.6769	-7.6769	0
												YMR220W	2.6932	-1.6932	0.0118
												YNL250W	6.4667	-5.4667	0.0039
												YNR012W	7.1875	-6.1875	0.0003
												YOL055C	3.375	-2.375	0.0102
												YOL061W	13.825	-12.825	0.0033
												YOR065W	7.3846	-6.3846	0.0167
												YOR250C	3.4533	-2.4533	0.0201
												YOR311C	8.3571	-7.3571	0.0015
												YOR347C	5.1	-4.1	0.0256
												YPR191W	12.3103	-11.3103	0
												YAL053W	7.2925	-6.2925	0
												YBL011W	5.7548	-4.7548	0
												YBR002C	37	-36	0.0002
												YBR003W	3.7926	-2.7926	0.0078
												YBR029C	11.5156	-10.5156	0.0005
												YBR161W	28.3333	-27.3333	0.0128
												YBR265W	6.6667	-5.6667	0.0134
												YCR017C	5.2	-4.2	0.0003
												YDL193W	3.7037	-2.7037	0.0217
												YDR062W	6.4091	-5.4091	0.0201
												YDR182W	4.2469	-3.2469	0.0033
												YDR434W	7.0303	-6.0303	0
												YER019W	7.1944	-6.1944	0.0005
												YGL126W	3.8769	-2.8769	0.0055
												YGL142C	3.1443	-2.1443	0.0031
												YGR007W	4.8389	-3.8389	0.0058
												YGR046W	31.4286	-30.4286	0.004
												YGR149W	6.1667	-5.1667	0.0349
												YGR157W	6.9667	-5.9667	0.0039
												YGR170W	2.1755	-1.1755	0.0427
												YGR175C	28	-27	0
												YGR202C	8.7455	-7.7455	0.0003
												YGR216C	3.3942	-2.3942	0.0034
												YHL003C	8.1	-7.1	0.0143
												YHL020C	3.5882	-2.5882	0.0447
												YHR007C	5.3333	-4.3333	0.0141
												YHR042W	4.9363	-3.9363	0.0005
												YHR072W	4.8238	-3.8238	0.001
												YHR123W	8.5	-7.5	0.0003
												YHR190W	21.6923	-20.6923	0.0001
												YJL091C	2.5667	-1.5667	0.0421
												YKL004W	34	-33	0.006
												YKL212W	3.033	-2.033	0.0176
												YKR053C	4.2864	-3.2864	0.0015
												YKR067W	2.6416	-1.6416	0.0385
												YKR070W	4.1429	-3.1429	0.0101
												YLL031C	5.4026	-4.4026	0
												YLR056W	8.4	-7.4	0.0106
												YLR088W	3.75	-2.75	0.0026
												YLR100W	5.6	-4.6	0.0148
												YLR189C	2.5417	-1.5417	0.0036
												YMR015C	7.2	-6.2	0.0043
												YMR134W	16.6667	-15.6667	0.0076
												YMR296C	3.0469	-2.0469	0.035
												YNL111C	6.0789	-5.0789	0.0491
												YNL130C	4.2857	-3.2857	0.0053
												YNL169C	14.2353	-13.2353	0
												YNL231C	4.2308	-3.2308	0.0301
												YNR008W	5.0298	-4.0298	0.0058
												YNR041C	7.1299	-6.1299	0.0048
												YNR043W	17.6842	-16.6842	0.0055
												YOR237W	4.7059	-3.7059	0.0032
												YOR365C	3.5217	-2.5217	0.0018
												YPL057C	16.0286	-15.0286	0
												YPL145C	36.6667	-35.6667	0.0012
												YPL175W	4.6405	-3.6405	0.0171
												YPL221W	3.0952	-2.0952	0.0228
												YPR113W	11.6667	-10.6667	0.0046
												YAL009W	12.35	-11.35	0.0003
												YBL015W	13.037	-12.037	0.0012
												YBR110W	8.4792	-7.4792	0.0009
												YCR048W	3.6591	-2.6591	0.0031
												YCR068W	3.7529	-2.7529	0.0032
												YDL133W	5.8333	-4.8333	0.0048
												YDR191W	5.7	-4.7	0.0056
												YER015W	5.6538	-4.6538	0.0005
												YER024W	3.9637	-2.9637	0.0003
												YGL010W	6.4815	-5.4815	0.0448
												YGL065C	10.1316	-9.1316	0
												YGL144C	6.9172	-5.9172	0
												YGR227W	4.7078	-3.7078	0.0003
												YHR001W	6.9231	-5.9231	0.0003
												YIL002C	21.1842	-20.1842	0
												YIL160C	5.5714	-4.5714	0.013
												YJR019C	39.7222	-38.7222	0
												YJR098C	3.2353	-2.2353	0.0012
												YJR110W	2.9148	-1.9148	0.0047
												YKL140W	13.2066	-12.2066	0
												YKR003W	10.2857	-9.2857	0.0089
												YKR009C	4.1389	-3.1389	0.0004
												YLL012W	7.4769	-6.4769	0.0055
												YLR020C	5.9533	-4.9533	0.0018
												YLR168C	12.1875	-11.1875	0.0004
												YML042W	4.0496	-3.0496	0.0005
												YML059C	3.2056	-2.2056	0
												YMR246W	10.7143	-9.7143	0
												YMR313C	12.0909	-11.0909	0
												YNL012W	4.2915	-3.2915	0.0015
												YNL048W	3.4732	-2.4732	0.0171
												YNL123W	7.9188	-6.9188	0
												YNL202W	10.675	-9.675	0.0001
												YNL219C	5.5556	-4.5556	0.0001
												YNR019W	4.4	-3.4	0.0018
												YOL065C	2.8963	-1.8963	0.0181
												YOR002W	7.8462	-6.8462	0.0001
												YOR022C	2.6026	-1.6026	0.0131
												YOR067C	6.7619	-5.7619	0.0016
												YPL103C	3.5798	-2.5798	0.0229
												YPR002W	3.1098	-2.1098	0.0473
												YPR006C	5.2404	-4.2404	0
												YBR086C	1.9828	-0.9828	0.0438
												YML072C	4.9822	-3.9822	0
												YOR086C	5.3654	-4.3654	0.0138
												YAL007C	10.7143	-9.7143	0.0006
												YBR080C	18.7302	-17.7302	0.0001
												YBR102C	2.8471	-1.8471	0.0293
												YBR254C	7.75	-6.75	0.0178
												YDL072C	12.75	-11.75	0.0022
												YDL100C	6.125	-5.125	0.0301
												YDL113C	3.1687	-2.1687	0.0031
												YDL145C	6.9677	-5.9677	0
												YDL195W	4.1285	-3.1285	0
												YDR027C	5.1217	-4.1217	0.0005
												YDR108W	4.7663	-3.7663	0
												YDR153C	8.625	-7.625	0.0138
												YDR238C	5.3778	-4.3778	0.0002
												YDR323C	3.5512	-2.5512	0.0034
												YDR358W	3.4478	-2.4478	0.0129
												YDR407C	2.8113	-1.8113	0.0016
												YDR517W	5	-4	0.041
												YDR524C	6.7657	-5.7657	0
												YER008C	2.3233	-1.3233	0.0199
												YFL048C	3.1271	-2.1271	0.0126
												YFR051C	5.25	-4.25	0.0093
												YGL137W	3.9938	-2.9938	0.001
												YGL206C	7.2339	-6.2339	0
												YGR261C	3.8291	-2.8291	0.0003
												YGR284C	7.875	-6.875	0.0303
												YHL019C	2.961	-1.961	0.014
												YHR098C	7.15	-6.15	0
												YHR108W	3.2759	-2.2759	0.0082
												YIL044C	16.6667	-15.6667	0.0038
												YIL048W	4.5442	-3.5442	0.0001
												YIL109C	10.8718	-9.8718	0.0022
												YJL024C	16.2857	-15.2857	0.0458
												YJL036W	3.735	-2.735	0.0347
												YJL204C	3.6429	-2.6429	0.0075
												YKL006C-A	12	-11	0.0471
												YKL065C	4.3651	-3.3651	0.0398
												YKL135C	4.68	-3.68	0.0003
												YKR014C	7.8571	-6.8571	0.0353
												YKR068C	80	-79	0
												YLR026C	12.2444	-11.2444	0
												YLR114C	5.0526	-4.0526	0.0004
												YLR262C	23.8333	-22.8333	0
												YLR440C	2.9235	-1.9235	0.0114
												YML067C	15	-14	0.0003
												YML077W	14	-13	0.009
												YML097C	3.7179	-2.7179	0.0063
												YMR162C	5.2105	-4.2105	0
												YMR197C	57.6	-56.6	0.0002
												YMR218C	1.8667	-0.8667	0.0324
												YMR266W	6.3553	-5.3553	0.0002
												YNL051W	4.0238	-3.0238	0.034
												YNL297C	4.3333	-3.3333	0.0001
												YOR016C	13.05	-12.05	0.0027
												YOR089C	5.3333	-4.3333	0.036
												YOR106W	4.4571	-3.4571	0.0158
												YOR115C	9.2	-8.2	0.0247
												YOR357C	21	-20	0.0059
												YPL070W	5.3388	-4.3388	0.0013
												YPL085W	1.7042	-0.7042	0.0076
												YPL259C	4.3265	-3.3265	0.0417
												YPR029C	2.7174	-1.7174	0.0099
												YPR105C	3.5776	-2.5776	0.0019
												YPR176C	7.0909	-6.0909	0.0022
												YBR260C	3.0183	-2.0183	0.0184
												YBR290W	3.2143	-2.2143	0.0368
												YDR057W	2.9593	-1.9593	0.0147
												YDR411C	3.3407	-2.3407	0.0023
												YGL252C	5.1012	-4.1012	0.0029
												YGR014W	2.3516	-1.3516	0.0031
												YIL047C	6.9792	-5.9792	0
												YJL080C	3.6458	-2.6458	0.0007
												YOR014W	9.2436	-8.2436	0
												YOR127W	2.1578	-1.1578	0.0136
												YOR188W	3.3998	-2.3998	0.0008
												YPL089C	4.6588	-3.6588	0.0001
												YPL242C	2.4791	-1.4791	0.0007
												YPR084W	2.8913	-1.8913	0.0207
												YBR222C	5.3561	-4.3561	0.0015
												YDL085W	4.9524	-3.9524	0.0016
												YDL178W	3.2471	-2.2471	0.0271
												YDR538W	5.3625	-4.3625	0.0146
												YER010C	9.62	-8.62	0.0015
												YGR193C	3.4	-2.4	0.0399
												YGR244C	60.8667	-59.8667	0
												YIL125W	5.96	-4.96	0.006
												YLL041C	10.6667	-9.6667	0.0306
												YML004C	4.9778	-3.9778	0.0082
												YMR145C	3.8296	-2.8296	0.018
												YNL071W	5.7449	-4.7449	0
												YNL274C	4.7784	-3.7784	0.0007
												YOL126C	9.3333	-8.3333	0.0078
												YPL262W	22.75	-21.75	0.001
												YDR089W	2.9503	-1.9503	0.0057
												YER040W	5.5714	-4.5714	0.0001
												YKR034W	14.3889	-13.3889	0
												YAL060W	4.0066	-3.0066	0.0219
												YBR240C	2.6773	-1.6773	0.0455
												YDR376W	3.9545	-2.9545	0.0046
												YGR144W	26.6	-25.6	0.0025
												YGR255C	6.9886	-5.9886	0.0005
												YKR097W	16.3125	-15.3125	0.0007
												YMR096W	4.6061	-3.6061	0.0414
												YOL143C	19.125	-18.125	0.0087
												YOR095C	8.7188	-7.7188	0.0073
												YBR019C	2.2439	-1.2439	0.0327
												YDR368W	13.5	-12.5	0.0051
												YFL045C	16.3333	-15.3333	0.0032
												YGR043C	9	-8	0.0021
												YGR248W	4.7143	-3.7143	0.012
												YGR279C	3.2421	-2.2421	0.0489
												YHR104W	32.8	-31.8	0.0003
												YHR210C	5.7143	-4.7143	0.0313
												YJL155C	6.82	-5.82	0.0002
												YJR030C	4.5556	-3.5556	0
												YJR090C	8.7177	-7.7177	0
												YKL046C	8.0357	-7.0357	0.0041
												YMR196W	8.0781	-7.0781	0
												YMR278W	3.9464	-2.9464	0.0007
												YMR305C	4.3267	-3.3267	0.0155
												YNL241C	6.5774	-5.5774	0.0012
												YNL249C	3.619	-2.619	0.0213
												YNR034W	7.5	-6.5	0.023
												YNR071C	10.0427	-9.0427	0.0007
												YDR137W	2.6214	-1.6214	0.0176
												YDR211W	6.3796	-5.3796	0.0008
												YDR217C	2.0946	-1.0946	0.0055
												YDR320C	3.4879	-2.4879	0.0024
												YFL007W	3.0123	-2.0123	0
												YGL018C	6.75	-5.75	0.0162
												YGL124C	3.6364	-2.6364	0.0009
												YIL153W	3.0556	-2.0556	0.0421
												YKL081W	3.4286	-2.4286	0.0398
												YLR270W	12.0909	-11.0909	0.0037
												YLR291C	8.7111	-7.7111	0.0099
												YMR235C	3.5455	-2.5455	0.0412
												YNL064C	20.5128	-19.5128	0
												YNL227C	2.8993	-1.8993	0.0214
												YNL281W	14	-13	0.0062
												YOR043W	28.125	-27.125	0
												YOR090C	4.9038	-3.9038	0.002
												YOR269W	5.1429	-4.1429	0.0024
												YOR359W	4.1786	-3.1786	0.0022
												YPL048W	5.6327	-4.6327	0.0072
												YPR088C	16	-15	0.0024
												YBL023C	7.8041	-6.8041	0
												YBR054W	18.5	-17.5	0.0142
												YBR169C	4.3376	-3.3376	0.0009
												YCR021C	4.0185	-3.0185	0.0155
												YDR033W	15	-14	0.0058
												YER021W	3.5486	-2.5486	0.0127
												YER165W	17.625	-16.625	0.0041
												YGL112C	8.9063	-7.9063	0.0003
												YGL178W	4.0313	-3.0313	0.0039
												YGR246C	16.1364	-15.1364	0.0147
												YHR027C	8.729	-7.729	0
												YHR075C	4.2	-3.2	0.0031
												YIL045W	7.0156	-6.0156	0
												YIL075C	8.7742	-7.7742	0.0001
												YKL073W	2.878	-1.878	0.0086
												YKR072C	3.3056	-2.3056	0.006
												YOL031C	3.0373	-2.0373	0.0083
												YOR027W	3.2104	-2.2104	0.0103
												YOR054C	2.7731	-1.7731	0.0217
												YOR173W	5.2679	-4.2679	0.0142
												YBL099W	46.4545	-45.4545	0
												YBR039W	9.52	-8.52	0.0001
												YBR069C	4.4176	-3.4176	0.0099
												YBR207W	7.0833	-6.0833	0.0106
												YCL038C	6.5	-5.5	0.0018
												YCR028C	3.3429	-2.3429	0.0199
												YDL004W	6.8	-5.8	0.0263
												YDL128W	11.0444	-10.0444	0.0001
												YDL210W	3.7972	-2.7972	0.0024
												YDR046C	14.1667	-13.1667	0.0101
												YDR270W	2.9129	-1.9129	0.0082
												YDR456W	4.7649	-3.7649	0.0033
												YEL031W	6.0764	-5.0764	0
												YEL064C	4.5089	-3.5089	0.0002
												YER145C	39.8125	-38.8125	0
												YFL041W	4.725	-3.725	0.0005
												YFL055W	4.6429	-3.6429	0.041
												YGL006W	2.7523	-1.7523	0.0314
												YGL077C	9.4306	-8.4306	0
												YGL140C	8.3129	-7.3129	0
												YGL167C	17.7429	-16.7429	0
												YGR096W	3.7857	-2.7857	0.0226
												YGR125W	3.7962	-2.7962	0.0005
												YGR260W	24.2857	-23.2857	0.0001
												YHL036W	18.0833	-17.0833	0
												YHR039C-A	11.9167	-10.9167	0.0291
												YHR050W	2.7861	-1.7861	0.0304
												YHR162W	48	-47	0.004
												YIL006W	3.6923	-2.6923	0.0349
												YIL088C	3.2967	-2.2967	0.0414
												YIL134W	6.3889	-5.3889	0.0025
												YJL094C	4.5182	-3.5182	0
												YJL129C	5.7831	-4.7831	0
												YJL133W	8.75	-7.75	0.0103
												YJL193W	4.787	-3.787	0.0212
												YJR001W	7	-6	0.0005
												YJR054W	2.6164	-1.6164	0.0322
												YJR077C	7.6667	-6.6667	0.0045
												YJR095W	6.8542	-5.8542	0.0172
												YKL016C	8.25	-7.25	0.0465
												YKL064W	5.5195	-4.5195	0.0002
												YKL146W	3.0776	-2.0776	0.0075
												YKL217W	10.3333	-9.3333	0.0001
												YKL221W	4.2783	-3.2783	0.0304
												YKR039W	5.1508	-4.1508	0.0114
												YKR050W	2.08	-1.08	0.0212
												YKR052C	7.6	-6.6	0.0344
												YLL015W	6.219	-5.219	0
												YLL028W	15.7231	-14.7231	0
												YLL055W	11.5789	-10.5789	0.0005
												YLR138W	4.275	-3.275	0.0021
												YLR220W	4.4545	-3.4545	0.0366
												YLR241W	3.3333	-2.3333	0.0288
												YLR411W	6.72	-5.72	0.0159
												YML116W	4.7778	-3.7778	0.0073
												YMR058W	11.8684	-10.8684	0
												YMR088C	4.4712	-3.4712	0.0183
												YMR177W	3.1435	-2.1435	0.0007
												YNL101W	3.3	-2.3	0.0163
												YNL142W	14.2609	-13.2609	0
												YNL270C	4.9055	-3.9055	0.0002
												YNL275W	3.2139	-2.2139	0.0045
												YNL291C	3.2773	-2.2773	0.0172
												YNR002C	7.625	-6.625	0.0372
												YNR055C	7.5104	-6.5104	0.0003
												YOL119C	7.7354	-6.7354	0.0001
												YOL130W	4.5532	-3.5532	0.0006
												YOR079C	5.4902	-4.4902	0.0138
												YOR271C	27.5	-26.5	0.0018
												YOR273C	3.4404	-2.4404	0.0031
												YOR291W	3.913	-2.913	0
												YOR306C	8.1734	-7.1734	0
												YOR332W	9.6875	-8.6875	0.0041
												YOR348C	7.1143	-6.1143	0.0012
												YOR378W	14.6667	-13.6667	0
												YPL060W	5.1333	-4.1333	0.0463
												YPL078C	10.3704	-9.3704	0.0079
												YPL224C	2.6466	-1.6466	0.018
												YPL244C	3.4898	-2.4898	0.013
												YPL265W	14	-13	0.0018
												YPR003C	4.8889	-3.8889	0.0038
												YPR011C	7.0909	-6.0909	0.0002
												YPR021C	2.9375	-1.9375	0.0153
												YPR036W	5.4	-4.4	0.0204
												YPR124W	6.9818	-5.9818	0.0104
												YAL016W	20.5882	-19.5882	0.0082
												YAR015W	6.6	-5.6	0.021
												YBR011C	10.2857	-9.2857	0.0087
												YBR111C	16.3333	-15.3333	0.0029
												YBR117C	32.7273	-31.7273	0.0001
												YBR125C	5	-4	0.008
												YBR252W	22.6667	-21.6667	0.0111
												YDL024C	3.3158	-2.3158	0.015
												YDL045C	31.36	-30.36	0
												YDL230W	8.7188	-7.7188	0.0001
												YDR051C	7	-6	0.0202
												YDR067C	8.4	-7.4	0.0319
												YDR400W	7.4697	-6.4697	0.0004
												YDR436W	3.5461	-2.5461	0.0026
												YDR481C	2.5604	-1.5604	0.0403
												YDR520C	2.4857	-1.4857	0.0412
												YEL016C	5.181	-4.181	0.0007
												YER070W	14.7273	-13.7273	0.0106
												YER139C	5.5357	-4.5357	0.0256
												YGL067W	4.3025	-3.3025	0.0049
												YGL224C	6.7407	-5.7407	0.0018
												YGL229C	3.0344	-2.0344	0.0066
												YGL234W	6.96	-5.96	0.0001
												YGR123C	7.2333	-6.2333	0.0001
												YGR180C	7.175	-6.175	0.0153
												YGR247W	9.88	-8.88	0.0014
												YHR074W	7.7273	-6.7273	0.0001
												YIL083C	8.5714	-7.5714	0.021
												YJR069C	13.9286	-12.9286	0.0127
												YKL033W-A	10.125	-9.125	0.0029
												YKL113C	7.75	-6.75	0.0073
												YKL151C	11.6182	-10.6182	0.0008
												YKL216W	7.3125	-6.3125	0.0372
												YLR019W	3.3333	-2.3333	0.0112
												YLR151C	10.875	-9.875	0.0116
												YLR209C	5.5833	-4.5833	0.0128
												YLR359W	6.3571	-5.3571	0.0455
												YMR027W	3.707	-2.707	0.0034
												YMR277W	5.8036	-4.8036	0.0009
												YMR315W	3.3333	-2.3333	0.0492
												YNL010W	64	-63	0.0002
												YNL128W	3.5897	-2.5897	0.0193
												YNL141W	6.4853	-5.4853	0.0018
												YNL220W	23.75	-22.75	0.0001
												YOR128C	9.3413	-8.3413	0.0003
												YOR155C	10.2222	-9.2222	0.0005
												YOR209C	3.9529	-2.9529	0.01
												YOR283W	6.4444	-5.4444	0.0268
												YPR073C	6.875	-5.875	0.013
												YAL048C	8.4767	-7.4767	0
												YBL008W	2.9388	-1.9388	0.0055
												YBR095C	4.1713	-3.1713	0.0087
												YBR214W	7.5	-6.5	0.0001
												YDR118W	2.7518	-1.7518	0.0008
												YDR216W	2.4717	-1.4717	0.0081
												YDR325W	4.7276	-3.7276	0
												YFR031C	4.4994	-3.4994	0
												YGL014W	9.7333	-8.7333	0
												YGL056C	5.1333	-4.1333	0.0064
												YGL093W	2.8512	-1.8512	0.0147
												YGL160W	3.8596	-2.8596	0.0003
												YGR101W	4.7843	-3.7843	0.0088
												YHR129C	3.3934	-2.3934	0.0287
												YHR166C	9.3956	-8.3956	0
												YIL084C	7.2091	-6.2091	0.0011
												YIL112W	2.64	-1.64	0.0001
												YIL131C	3.9286	-2.9286	0.0158
												YJR119C	2.5938	-1.5938	0.0295
												YLR127C	2.6459	-1.6459	0.0019
												YLR274W	4.3359	-3.3359	0.0193
												YLR293C	29.5556	-28.5556	0.0002
												YML074C	5	-4	0.0154
												YMR190C	3.1283	-2.1283	0
												YMR263W	10	-9	0.0245
												YNL068C	3.2222	-2.2222	0.0013
												YNL172W	3.108	-2.108	0
												YOL004W	3.5753	-2.5753	0.0003
												YOL090W	2.85	-1.85	0.0108
												YOR038C	5.3958	-4.3958	0
												YOR198C	33.75	-32.75	0
												YPL127C	7.9444	-6.9444	0.0052
												YPL155C	3.4105	-2.4105	0.0094
												YPL157W	5.5556	-4.5556	0.018
												YPL194W	2.7487	-1.7487	0.0087
												YBL037W	6.7972	-5.7972	0
												YBL101C	3.2971	-2.2971	0.0002
												YBL102W	6.0938	-5.0938	0.0471
												YCR094W	5.4135	-4.4135	0.0067
												YDL019C	7.0667	-6.0667	0
												YDL091C	3.3571	-2.3571	0.0098
												YDL161W	4.6095	-3.6095	0.002
												YDR100W	7	-6	0.0398
												YDR299W	6.3947	-5.3947	0.0114
												YDR468C	16.3333	-15.3333	0.0007
												YDR486C	57.3333	-56.3333	0
												YER143W	4.6042	-3.6042	0.0056
												YFR021W	5.9583	-4.9583	0.0017
												YFR043C	4.7963	-3.7963	0.0187
												YGL045W	6.1364	-5.1364	0.0014
												YGL212W	4.3008	-3.3008	0.0248
												YGR009C	3.4397	-2.4397	0.0098
												YGR068C	3.351	-2.351	0.0071
												YGR241C	3.2941	-2.2941	0.0024
												YHR009C	13.3333	-12.3333	0.0009
												YHR012W	5.1111	-4.1111	0.0106
												YIL064W	8	-7	0.002
												YJL151C	10.8	-9.8	0.0154
												YJL154C	5.0784	-4.0784	0
												YKL041W	7.0833	-6.0833	0.0387
												YKL124W	3.5833	-2.5833	0.0048
												YLL038C	5.7273	-4.7273	0.0487
												YLL040C	3.7264	-2.7264	0
												YLR093C	42	-41	0
												YLR206W	9.9	-8.9	0.0003
												YMR004W	3.06	-2.06	0.033
												YMR071C	11.6667	-10.6667	0.0228
												YMR171C	3.0502	-2.0502	0.0129
												YNL084C	5.1765	-4.1765	0.001
												YNL243W	4.9263	-3.9263	0.0071
												YNL265C	4.1	-3.1	0.0133
												YNR006W	3.5088	-2.5088	0.0035
												YOL062C	14.5667	-13.5667	0
												YOR132W	4.0815	-3.0815	0.0006
												YOR164C	6.975	-5.975	0.0157
												YPL002C	9.75	-8.75	0.0192
												YPL232W	37.7143	-36.7143	0.0001
												YPR028W	18	-17	0.014
												YAL035W	7.2	-6.2	0.0207
												YBL032W	10.3704	-9.3704	0.0143
												YBL071W-A	9.8	-8.8	0.0177
												YCR077C	3.2386	-2.2386	0.0103
												YDL224C	3.5357	-2.5357	0.0007
												YDR091C	20.1515	-19.1515	0
												YDR140W	6.2857	-5.2857	0.0088
												YDR194C	5.7086	-4.7086	0.0004
												YDR293C	4.5323	-3.5323	0
												YDR333C	3.9044	-2.9044	0.0002
												YDR432W	45.3333	-44.3333	0.0001
												YER025W	12.0556	-11.0556	0.0058
												YER049W	9.5	-8.5	0
												YFR009W	4.5614	-3.5614	0.0141
												YFR010W	5.7959	-4.7959	0.0114
												YGL049C	2.9723	-1.9723	0.0051
												YGR054W	5.3125	-4.3125	0.0022
												YGR162W	3.3077	-2.3077	0.0017
												YGR231C	9.6667	-8.6667	0.0225
												YIL001W	3.8145	-2.8145	0.0028
												YIL038C	4.1261	-3.1261	0.0001
												YIL103W	7.5	-6.5	0.0183
												YIL110W	3.7241	-2.7241	0.0134
												YLR172C	7.875	-6.875	0.0096
												YLR212C	4.5771	-3.5771	0.0166
												YLR215C	3.1544	-2.1544	0.0329
												YLR289W	3.4516	-2.4516	0.0132
												YLR398C	3.4593	-2.4593	0.0001
												YMR021C	3.5	-2.5	0.0105
												YMR080C	58.96	-57.96	0
												YMR247C	1.6983	-0.6983	0.0283
												YNL001W	7.25	-6.25	0.0415
												YNL137C	2.5747	-1.5747	0.0425
												YNL197C	4.4853	-3.4853	0.0002
												YNL288W	15.5357	-14.5357	0
												YOR076C	2.1062	-1.1062	0.0488
												YPL009C	3.2656	-2.2656	0.0077
												YPL215W	3.7037	-2.7037	0.0429
												YAL039C	4.8	-3.8	0.0286
												YAR003W	6.7308	-5.7308	0.0034
												YAR007C	3.7091	-2.7091	0.0214
												YBL067C	5.7152	-4.7152	0
												YBR034C	8.75	-7.75	0.0169
												YBR081C	2.8175	-1.8175	0.0004
												YBR114W	8.9655	-7.9655	0.0001
												YBR133C	3.2869	-2.2869	0.0206
												YBR198C	2.8082	-1.8082	0.0213
												YCL043C	3.4286	-2.4286	0.0261
												YDL040C	2.4804	-1.4804	0.0114
												YDL074C	2.8179	-1.8179	0.0286
												YDL132W	19.8841	-18.8841	0
												YDL141W	5.131	-4.131	0
												YDL147W	11.3942	-10.3942	0
												YDL205C	35	-34	0
												YDR131C	3.0042	-2.0042	0.0163
												YDR143C	9.6774	-8.6774	0.0001
												YDR176W	2.9894	-1.9894	0.007
												YDR255C	3.7431	-2.7431	0.0115
												YDR266C	3.3684	-2.3684	0.0183
												YDR306C	11.9	-10.9	0
												YDR390C	2.0785	-1.0785	0.0406
												YDR392W	24.6842	-23.6842	0.002
												YDR410C	12.6667	-11.6667	0.0009
												YDR519W	13.75	-12.75	0.0345
												YEL002C	3.6316	-2.6316	0.0395
												YEL036C	15.6333	-14.6333	0.0015
												YEL037C	7.8571	-6.8571	0.0001
												YEL056W	3.4194	-2.4194	0.0029
												YER001W	4.0417	-3.0417	0.0004
												YER068W	6.3193	-5.3193	0.0001
												YER144C	3.3398	-2.3398	0.0006
												YER169W	4.8031	-3.8031	0
												YGL022W	12.4	-11.4	0
												YGL131C	2.8795	-1.8795	0
												YGL141W	8.3854	-7.3854	0
												YGR002C	4.9286	-3.9286	0.0134
												YGR003W	3.3298	-2.3298	0.0127
												YGR147C	7.65	-6.65	0.0086
												YGR200C	3.7994	-2.7994	0.0006
												YGR223C	4.7917	-3.7917	0.0026
												YGR252W	70	-69	0
												YGR274C	3.4125	-2.4125	0.0001
												YHL039W	3.0776	-2.0776	0.0324
												YHR090C	4.4333	-3.4333	0.0361
												YHR109W	2.5774	-1.5774	0.013
												YHR171W	7.8692	-6.8692	0
												YIL014W	2.5982	-1.5982	0.0147
												YIL085C	2.7068	-1.7068	0.0309
												YIL156W	3.1337	-2.1337	0.0003
												YJL081C	5.1515	-4.1515	0.0148
												YJR032W	9.6667	-8.6667	0.0027
												YJR036C	3.3816	-2.3816	0.0056
												YKL018W	23.625	-22.625	0.0013
												YKL019W	5.2632	-4.2632	0.0062
												YKL059C	5.2127	-4.2127	0.0026
												YKL087C	4.8052	-3.8052	0.0048
												YKL210W	5.2206	-4.2206	0.0001
												YKR061W	4.2222	-3.2222	0.006
												YLR024C	2.5047	-1.5047	0.0066
												YLR032W	2.1379	-1.1379	0.0477
												YLR055C	4.7549	-3.7549	0.0024
												YLR207W	3.0105	-2.0105	0.0005
												YLR216C	24	-23	0
												YLR247C	2.8278	-1.8278	0.0014
												YLR285W	8.5455	-7.5455	0.001
												YLR352W	3.5479	-2.5479	0.0009
												YLR383W	5.5128	-4.5128	0
												YLR394W	5.2124	-4.2124	0.0001
												YML078W	15	-14	0.0087
												YML088W	9.9	-8.9	0.0001
												YML115C	4.9706	-3.9706	0.0047
												YMR022W	20	-19	0.0289
												YMR075W	5.2381	-4.2381	0.0012
												YMR100W	2.9059	-1.9059	0.0098
												YMR149W	2.3935	-1.3935	0.0226
												YMR312W	4.5818	-3.5818	0.003
												YNL092W	3.1527	-2.1527	0.0181
												YNL223W	3.2439	-2.2439	0.0168
												YNL312W	10.3636	-9.3636	0.0043
												YNR007C	4.0889	-3.0889	0.0464
												YNR046W	21	-20	0.0306
												YOL034W	2.5659	-1.5659	0.009
												YOL068C	3.352	-2.352	0.0447
												YOL110W	5.0105	-4.0105	0.0026
												YOR021C	15	-14	0.0026
												YOR023C	3.0788	-2.0788	0.0098
												YOR034C	3.5972	-2.5972	0.0002
												YOR249C	6.8182	-5.8182	0.0001
												YOR386W	2.5052	-1.5052	0.0385
												YPL003W	4.8879	-3.8879	0.0045
												YPL086C	47.2222	-46.2222	0
												YPL091W	5.1818	-4.1818	0.0182
												YPL096W	3.6794	-2.6794	0.0129
												YPL100W	5.5588	-4.5588	0.0003
												YPL101W	5.0417	-4.0417	0.0099
												YPL116W	4.7852	-3.7852	0.0011
												YPL129W	12	-11	0.0041
												YPL208W	3.0288	-2.0288	0.02
												YPL235W	15.1111	-14.1111	0.0263
												YPL254W	3.1032	-2.1032	0.0152
												YPR023C	3.8029	-2.8029	0.0087
												YBL022C	2.2528	-1.2528	0.0198
												YBL041W	23.3333	-22.3333	0
												YBR281C	4.5187	-3.5187	0.0001
												YCL039W	4.6957	-3.6957	0.0012
												YDL097C	21.2029	-20.2029	0
												YDR427W	25	-24	0.0289
												YDR430C	3.4773	-2.4773	0.0008
												YEL052W	3.3088	-2.3088	0.0081
												YEL060C	2.1126	-1.1126	0.0385
												YER162C	4.2188	-3.2188	0.0004
												YFR044C	12.6667	-11.6667	0.0005
												YFR050C	12.5333	-11.5333	0.002
												YFR052W	13.5	-12.5	0.0061
												YGL011C	14.625	-13.625	0.0072
												YGL203C	2.6104	-1.6104	0.0452
												YGR135W	7	-6	0.0132
												YHR200W	16.0714	-15.0714	0.0084
												YIL007C	4.0889	-3.0889	0.0464
												YIL017C	8.9962	-7.9962	0
												YIR027C	3.9129	-2.9129	0.0018
												YKL100C	3.0286	-2.0286	0.0067
												YKL103C	13.6263	-12.6263	0
												YKL213C	3.6564	-2.6564	0.0005
												YLR121C	3.9455	-2.9455	0.0159
												YLR299W	2.8317	-1.8317	0.0213
												YLR378C	13.35	-12.35	0.0007
												YMR115W	4.1538	-3.1538	0.0291
												YMR276W	6.4389	-5.4389	0.0004
												YMR297W	9.0161	-8.0161	0.0006
												YOR003W	7.5625	-6.5625	0.002
												YOR157C	6.1667	-5.1667	0.0472
												YOR197W	14	-13	0.0075
												YOR261C	9.0667	-8.0667	0.0096
												YPL154C	5.4	-4.4	0.0099
												YPR024W	3.675	-2.675	0.0121
												YPR103W	8	-7	0.0008
												YPR127W	5.0909	-4.0909	0.01
												YCR020C	5.8333	-4.8333	0.0281
												YDL124W	3.9744	-2.9744	0.0111
												YGL039W	5.075	-4.075	0.0006
												YMR318C	4.3527	-3.3527	0.0073
												YAL021C	4.088	-3.088	0.0098
												YCL011C	12.5417	-11.5417	0.0038
												YCR035C	2.7897	-1.7897	0.0383
												YDL102W	9.5	-8.5	0
												YDL149W	3.4769	-2.4769	0.0009
												YDR172W	7.1453	-6.1453	0.0001
												YDR256C	4.8632	-3.8632	0.0107
												YEL015W	3.6285	-2.6285	0.0191
												YGL094C	5.4364	-4.4364	0
												YGL213C	6.4381	-5.4381	0.0031
												YGR088W	24.3103	-23.3103	0
												YGR195W	22.1667	-21.1667	0.0016
												YHL022C	3.712	-2.712	0.0052
												YHR069C	5.4818	-4.4818	0.0096
												YHR077C	5.3861	-4.3861	0
												YJL050W	4.852	-3.852	0.0001
												YJL208C	3.6503	-2.6503	0.0404
												YJR006W	12.7083	-11.7083	0
												YJR091C	4.2367	-3.2367	0
												YKR066C	35	-34	0
												YLL013C	3.921	-2.921	0.0012
												YLL057C	6.25	-5.25	0.0001
												YNL004W	3.9783	-2.9783	0.0067
												YNL112W	8.8235	-7.8235	0.0275
												YNL221C	1.7747	-0.7747	0.0477
												YNL242W	1.9034	-0.9034	0.0049
												YNL251C	6.6	-5.6	0.0027
												YNL299W	2.2125	-1.2125	0.0319
												YOL021C	5.7647	-4.7647	0
												YOL072W	2.8111	-1.8111	0.0202
												YOL123W	6.7513	-5.7513	0.0004
												YOR019W	2.9037	-1.9037	0.021
												YPL123C	2.795	-1.795	0.0288
												YPL166W	4.4679	-3.4679	0.018
												YPR042C	3.4701	-2.4701	0.0007
												YPR189W	2.9143	-1.9143	0.0075
												YAL019W	2.6563	-1.6563	0.0119
												YBL024W	5.7257	-4.7257	0.0006
												YBR231C	3.6264	-2.6264	0.0224
												YCL054W	3.2099	-2.2099	0.02
												YDL112W	2.7876	-1.7876	0.0001
												YDL201W	6.72	-5.72	0.013
												YDR083W	12.5	-11.5	0.0151
												YDR165W	3.4091	-2.4091	0.0075
												YDR334W	2.1919	-1.1919	0.0027
												YFL001W	2.547	-1.547	0.0349
												YFR037C	3.2464	-2.2464	0.0226
												YGL133W	3.2345	-2.2345	0.0001
												YHR003C	4.0123	-3.0123	0.0116
												YHR070W	3.3818	-2.3818	0.0398
												YHR089C	10.5	-9.5	0.0311
												YHR187W	4.3115	-3.3115	0.0061
												YIL003W	5.6727	-4.6727	0.0047
												YJL035C	3.6944	-2.6944	0.0239
												YKL027W	6.9924	-5.9924	0.001
												YKL110C	6.7778	-5.7778	0.0116
												YKR008W	9.1067	-8.1067	0
												YKR038C	5.3459	-4.3459	0.0103
												YKR056W	2.5833	-1.5833	0.0346
												YLR033W	3.0545	-2.0545	0.0309
												YLR175W	12	-11	0.0475
												YLR186W	21	-20	0.0332
												YLR197W	15.3125	-14.3125	0
												YLR384C	4.2601	-3.2601	0
												YML080W	4.5882	-3.5882	0.0059
												YML127W	3.099	-2.099	0.0251
												YMR023C	3.9688	-2.9688	0.0031
												YMR033W	4.6667	-3.6667	0.043
												YNL061W	5.7921	-4.7921	0.001
												YNL062C	3.3287	-2.3287	0.0225
												YNL132W	3.0783	-2.0783	0.0067
												YNL215W	6.4453	-5.4453	0.0058
												YNL292W	3.8409	-2.8409	0.0161
												YNR015W	6.1286	-5.1286	0
												YOL124C	4.7109	-3.7109	0.0251
												YOL141W	3.17	-2.17	0.005
												YOR239W	3.1235	-2.1235	0.0226
												YOR243C	7.7739	-6.7739	0
												YOR274W	4.0345	-3.0345	0.0133
												YPL030W	11.5385	-10.5385	0
												YPL212C	4.7059	-3.7059	0.002
												YPL266W	23.1818	-22.1818	0.0072
												YPR034W	3.1843	-2.1843	0.0347
												YPR137W	6.9063	-5.9063	0
												YJL213W	12.2308	-11.2308	0
												YMR226C	8.75	-7.75	0.0032
												YDR169C	7.9167	-6.9167	0.0002
												YDR443C	3.6507	-2.6507	0
												YFL021W	4.5333	-3.5333	0.0022
												YGR211W	4.9952	-3.9952	0.0068
												YJL110C	2.5774	-1.5774	0.0112
												YJL206C	7.6522	-6.6522	0
												YKL062W	10.1149	-9.1149	0
												YMR037C	4.5867	-3.5867	0.0034
												YNR023W	4.0159	-3.0159	0.0006
												YBL030C	6.2308	-5.2308	0.0369
												YBL069W	6.1961	-5.1961	0.0008
												YBR008C	9.9692	-8.9692	0
												YBR017C	3.4492	-2.4492	0.0023
												YBR043C	2.7473	-1.7473	0.0101
												YBR171W	22.75	-21.75	0.0011
												YBR192W	7.5091	-6.5091	0.01
												YBR247C	5.7273	-4.7273	0.0023
												YBR264C	8.1667	-7.1667	0.0025
												YBR283C	7.2692	-6.2692	0.0001
												YCR032W	1.8818	-0.8818	0.0288
												YDL063C	4.7586	-3.7586	0.0029
												YDL116W	4.4453	-3.4453	0.0002
												YDR101C	11.1429	-10.1429	0.0001
												YDR105C	10.0333	-9.0333	0.0028
												YDR119W	2.4388	-1.4388	0.0068
												YDR160W	4.6774	-3.6774	0.0001
												YDR329C	3.1602	-2.1602	0.0122
												YDR375C	5.5	-4.5	0.0038
												YDR395W	7.2321	-6.2321	0
												YER006W	6.7292	-5.7292	0.0002
												YER036C	8.9833	-7.9833	0.0075
												YER103W	49	-48	0
												YER110C	9.5439	-8.5439	0
												YFR002W	4.2545	-3.2545	0.0023
												YGL099W	2.9333	-1.9333	0.0452
												YGL104C	6.5391	-5.5391	0
												YGL114W	6.7664	-5.7664	0.0001
												YGL122C	5.1923	-4.1923	0.002
												YGL172W	6.7614	-5.7614	0.0001
												YGL174W	3.6	-2.6	0.0382
												YGL238W	8.1944	-7.1944	0
												YGR033C	3.6176	-2.6176	0.0104
												YGR062C	5.475	-4.475	0.0111
												YGR082W	28	-27	0.0009
												YGR090W	3.8367	-2.8367	0.0001
												YGR245C	5.5815	-4.5815	0.0001
												YHR024C	4	-3	0.0041
												YHR088W	18.6667	-17.6667	0.01
												YHR117W	3.588	-2.588	0.0036
												YHR170W	23.7037	-22.7037	0
												YIL022W	10.8571	-9.8571	0
												YJL010C	4.8211	-3.8211	0.0001
												YJL054W	2.9647	-1.9647	0.0084
												YJL059W	12.3636	-11.3636	0
												YJL143W	13.5909	-12.5909	0.0026
												YJR072C	14.1333	-13.1333	0.0003
												YJR074W	6.7879	-5.7879	0.0064
												YJR126C	3	-2	0.0114
												YJR132W	4.4307	-3.4307	0
												YJR152W	12.48	-11.48	0
												YKL068W	1.8582	-0.8582	0.0396
												YKL134C	14.2333	-13.2333	0
												YKL154W	3.3383	-2.3383	0.0082
												YKL209C	2.6279	-1.6279	0.0003
												YKR016W	3.4303	-2.4303	0.0026
												YKR065C	5.6667	-4.6667	0.0408
												YKR082W	2.8381	-1.8381	0.0072
												YLL023C	8.8393	-7.8393	0.0013
												YLL034C	2.3737	-1.3737	0.0288
												YLR188W	2.9226	-1.9226	0.0085
												YLR237W	5.6	-4.6	0.0001
												YLR259C	9.4318	-8.4318	0.0212
												YML103C	1.7578	-0.7578	0.0308
												YMR047C	2.6154	-1.6154	0.0068
												YMR056C	5.3	-4.3	0.0247
												YMR129W	5.3846	-4.3846	0.0002
												YMR185W	3.2917	-2.2917	0.006
												YNL065W	4.5979	-3.5979	0.0119
												YNL121C	5.7403	-4.7403	0.0039
												YNL139C	3.4119	-2.4119	0.0006
												YNL189W	10.9333	-9.9333	0.0018
												YNR053C	23.2	-22.2	0.0013
												YOR160W	6.2569	-5.2569	0
												YOR294W	5.25	-4.25	0.0245
												YOR297C	17	-16	0.0094
												YPL093W	8	-7	0.0139
												YPL094C	4.625	-3.625	0.0487
												YPL169C	4.0784	-3.0784	0.0129
												YPL210C	2.9757	-1.9757	0.0063
												YPL226W	2.9899	-1.9899	0.0205
												YPL243W	3.0667	-2.0667	0.0471
												YPL270W	2.634	-1.634	0.0288
												YPR079W	3.9009	-2.9009	0.0056
												YDL225W	18.6281	-17.6281	0
												YDR180W	3.0169	-2.0169	0.0022
												YGR026W	15.8667	-14.8667	0.0033
												YIL090W	11.4714	-10.4714	0
												YIL144W	3.4706	-2.4706	0.0138
												YMR106C	2.4554	-1.4554	0.0368
												YMR212C	2.8681	-1.8681	0.0036
												YPR007C	3.6708	-2.6708	0.0006
												YBL020W	3.2395	-2.2395	0.0096
												YDR185C	9	-8	0.0187
												YDR326C	3.0952	-2.0952	0.0002
												YFL042C	2.595	-1.595	0.01
												YGL171W	2.642	-1.642	0.0382
												YGL219C	4.9242	-3.9242	0.005
												YKL187C	3.4703	-2.4703	0.0032
												YLR072W	3.3422	-2.3422	0.0008
												YMR034C	5.2949	-4.2949	0.0035
												YBR024W	3.9167	-2.9167	0.0288
												YBR037C	14.625	-13.625	0.0072
												YBR104W	13.9792	-12.9792	0.0002
												YBR241C	2.6944	-1.6944	0.047
												YBR267W	3.8824	-2.8824	0.0115
												YBR287W	4.05	-3.05	0.0448
												YCR011C	3.0598	-2.0598	0.0094
												YCR023C	3.0706	-2.0706	0.0172
												YDL054C	5.7068	-4.7068	0
												YDL199C	2.2429	-1.2429	0.0214
												YDL206W	2.834	-1.834	0.0032
												YDR011W	4.2657	-3.2657	0.0102
												YDR338C	7.3409	-6.3409	0.0001
												YDR387C	2.8584	-1.8584	0.0348
												YDR406W	11.5165	-10.5165	0
												YDR438W	3.0476	-2.0476	0.0156
												YDR536W	5.9341	-4.9341	0.0031
												YEL065W	4.3103	-3.3103	0.0027
												YER113C	2.8806	-1.8806	0.0132
												YFL040W	6.54	-5.54	0
												YFL054C	3.8267	-2.8267	0.0066
												YHR048W	6.6494	-5.6494	0.0007
												YIL166C	10	-9	0
												YJL049W	2.4004	-1.4004	0.0199
												YJR124C	5.2171	-4.2171	0.0053
												YKR051W	5.0298	-4.0298	0.005
												YKR054C	3.4273	-2.4273	0
												YLR004C	20.5714	-19.5714	0.0039
												YLR047C	4.3867	-3.3867	0.013
												YLR152C	2.45	-1.45	0.0436
												YLR214W	3.0136	-2.0136	0.013
												YMR301C	3.025	-2.025	0.0382
												YNL318C	3.0064	-2.0064	0.039
												YOL006C	3.2481	-2.2481	0.0265
												YOL075C	5.3143	-4.3143	0.0196
												YOL137W	5.4643	-4.4643	0.0006
												YOL152W	3.2621	-2.2621	0.0245
												YOR161C	3.0313	-2.0313	0.0351
												YPL134C	7.75	-6.75	0.0034
												YBL019W	2.8304	-1.8304	0.033
												YBL064C	17.5714	-16.5714	0.0399
												YBR046C	3.7778	-2.7778	0.027
												YBR072W	17.875	-16.875	0.0002
												YBR073W	2.7846	-1.7846	0.0016
												YBR083W	3.8519	-2.8519	0.0033
												YBR202W	12.0467	-11.0467	0
												YBR223C	2.4935	-1.4935	0.0301
												YBR244W	11.6667	-10.6667	0.008
												YBR275C	1.6119	-0.6119	0.0183
												YDL002C	41.6667	-40.6667	0.0043
												YDL154W	2.108	-1.108	0.0078
												YDL164C	2.4413	-1.4413	0.0401
												YDR030C	2.9681	-1.9681	0.0086
												YDR097C	2.6589	-1.6589	0.003
												YDR258C	12.3636	-11.3636	0
												YDR289C	9.8455	-8.8455	0.0001
												YDR291W	3.9651	-2.9651	0.0053
												YDR346C	3.4711	-2.4711	0.0259
												YDR347W	5.6333	-4.6333	0.0002
												YDR453C	9.5556	-8.5556	0.0133
												YDR489W	6.1111	-5.1111	0.0127
												YEL032W	3.8889	-2.8889	0.0025
												YEL047C	5.1225	-4.1225	0.0004
												YER041W	3.0665	-2.0665	0.0011
												YER042W	7.5	-6.5	0.0198
												YER111C	2.4156	-1.4156	0.0293
												YFL003C	4.7115	-3.7115	0.0026
												YFL008W	5.3182	-4.3182	0.0005
												YGL201C	4.9737	-3.9737	0
												YGR258C	2.0486	-1.0486	0.0111
												YHR079C-A	11.5	-10.5	0.0466
												YHR106W	7.1667	-6.1667	0.0005
												YHR120W	2.5122	-1.5122	0.0448
												YHR164C	2.2155	-1.2155	0.0264
												YIL150C	3.5486	-2.5486	0.0024
												YIR002C	2.3124	-1.3124	0.0136
												YIR033W	2.8609	-1.8609	0.0004
												YJL072C	30	-29	0.0062
												YJR068W	10.4762	-9.4762	0.0025
												YKL045W	3.75	-2.75	0.0127
												YKL114C	4.5682	-3.5682	0.0258
												YLR288C	3.0625	-2.0625	0.0054
												YLR320W	1.8798	-0.8798	0.0125
												YLR430W	2.2977	-1.2977	0.0005
												YML086C	4.95	-3.95	0.0118
												YMR167W	4.2665	-3.2665	0.0003
												YNL036W	9.8824	-8.8824	0.0093
												YNL085W	3.8842	-2.8842	0.0044
												YNL102W	4.9951	-3.9951	0
												YNL262W	3.3746	-2.3746	0
												YNL273W	2.008	-1.008	0.0073
												YNL290W	5.9821	-4.9821	0.0055
												YOL095C	2.4898	-1.4898	0.0217
												YOL146W	5.1556	-4.1556	0.039
												YOR010C	55	-54	0.0115
												YOR077W	7.3043	-6.3043	0.0072
												YOR144C	2.2406	-1.2406	0.0075
												YOR217W	2.565	-1.565	0.0097
												YOR288C	7.5	-6.5	0.001
												YPL022W	3.9111	-2.9111	0
												YPL164C	1.9232	-0.9232	0.0395
												YPR008W	4.4196	-3.4196	0.0012
												YPR019W	8.1146	-7.1146	0
												YPR065W	7.3333	-6.3333	0.0006
												YPR175W	3.9643	-2.9643	0.0003
												YOR373W	2.5987	-1.5987	0.026
												YAL061W	9.855	-8.855	0
												YBR238C	14.5714	-13.5714	0
												YDL114W	5.4683	-4.4683	0.0044
												YDR044W	15.1429	-14.1429	0.0152
												YDR231C	6	-5	0.0188
												YDR402C	5.2361	-4.2361	0.0004
												YDR541C	3.1875	-2.1875	0.0275
												YER014W	7.4794	-6.4794	0
												YGR207C	7.6	-6.6	0.0247
												YHL021C	13.9583	-12.9583	0
												YHR039C	8.0833	-7.0833	0
												YHR176W	3.3843	-2.3843	0.013
												YHR179W	6.6212	-5.6212	0.0284
												YJR111C	6.25	-5.25	0.0122
												YJR149W	2.8697	-1.8697	0.0378
												YKL071W	8.617	-7.617	0.0002
												YKL107W	4.4423	-3.4423	0.0165
												YKR049C	14	-13	0.0073
												YLR087C	5.4167	-4.4167	0
												YML131W	3.2561	-2.2561	0.0266
												YNL134C	6.8462	-5.8462	0.0053
												YNL181W	4.0982	-3.0982	0.0082
												YOR246C	9.0222	-8.0222	0.0003
												YPL171C	7.6923	-6.6923	0.0028
												YPR037C	4.2045	-3.2045	0.0369
												YLR369W	3.6135	-2.6135	0.0043
												YMR012W	5.5416	-4.5416	0
												YOR129C	2.6023	-1.6023	0.001
												YOR147W	11.25	-10.25	0.0162
												YCL055W	29.25	-28.25	0.0001
												YKL005C	3.7617	-2.7617	0.0024
												YLL029W	2.5591	-1.5591	0.0178
												YLR131C	2.7362	-1.7362	0.0019
												YLR223C	2.8	-1.8	0.0057
												YML065W	2.8947	-1.8947	0.0464
												YMR179W	2.0993	-1.0993	0.016
												YNL023C	1.9225	-0.9225	0.0394
												YOR140W	8.45	-7.45	0
												YPR104C	2.8062	-1.8062	0.0006
												YBR040W	17.1111	-16.1111	0.0056
												YFL061W	14.5	-13.5	0.0001
												YGL044C	45	-44	0.0034
												YOR030W	2.7125	-1.7125	0.0073
												YOR113W	2.2978	-1.2978	0.024
												YBL035C	3.2742	-2.2742	0.0012
												YCR061W	3.4125	-2.4125	0.0285
												YDR492W	3.9796	-2.9796	0.041
												YER078C	3.423	-2.423	0.0179
												YGR111W	2.8711	-1.8711	0.0291
												YHR064C	6.1333	-5.1333	0.0058
												YHR097C	25	-24	0.002
												YJL102W	2.7482	-1.7482	0.0414
												YKL119C	7.125	-6.125	0.0021
												YKL189W	8.4898	-7.4898	0.0006
												YLR234W	3.4806	-2.4806	0.0286
												YLR253W	4.5669	-3.5669	0.0011
												YOL060C	2.6667	-1.6667	0.0194
												YOR017W	2.8143	-1.8143	0.034
												YDL056W	6.8786	-5.8786	0.0001
												YDR398W	3.6797	-2.6797	0.0041
												YGL130W	5	-4	0.0095
												YHR058C	9.375	-8.375	0.0002
												YHR124W	4.5833	-3.5833	0.0004
												YJL109C	3.3173	-2.3173	0.0001
												YKR099W	3.6536	-2.6536	0.0003
												YMR016C	2.7225	-1.7225	0.0042
												YMR093W	4.3287	-3.3287	0.0135
												YOR172W	1.9077	-0.9077	0.0389
												YPL126W	4.625	-3.625	0
												YBR074W	4.7441	-3.7441	0
												YBR079C	4.6113	-3.6113	0
												YCR045C	26.5	-25.5	0
												YDR175C	4.96	-3.96	0.0182
												YDR232W	8.5	-7.5	0.0005
												YDR237W	4.1481	-3.1481	0.0432
												YDR322W	3.2372	-2.2372	0.0324
												YDR405W	8.7083	-7.7083	0.0004
												YDR462W	20	-19	0.0218
												YER007C-A	18	-17	0.0001
												YFL034C-A	6.9667	-5.9667	0.0211
												YGL040C	39.375	-38.375	0.0018
												YGL143C	4.7833	-3.7833	0.0037
												YGR076C	15	-14	0.0384
												YGR165W	4.7111	-3.7111	0.0381
												YHL004W	4.1504	-3.1504	0.03
												YHR038W	4.3846	-3.3846	0.0268
												YHR132C	3.2197	-2.2197	0.0212
												YHR189W	5.76	-4.76	0.022
												YIL108W	5.2808	-4.2808	0.0001
												YJR117W	3.1636	-2.1636	0.0445
												YKL138C	19	-18	0.0097
												YKL155C	4.1786	-3.1786	0.0098
												YKL215C	3.0078	-2.0078	0.0003
												YLR389C	5.3684	-4.3684	0.0001
												YLR439W	4.8714	-3.8714	0.0109
												YMR146C	20	-19	0.0169
												YMR188C	12.2667	-11.2667	0.0022
												YMR251W	4.7143	-3.7143	0.0183
												YMR274C	11.3462	-10.3462	0.0001
												YMR309C	4.0526	-3.0526	0.0172
												YNL014W	2.7	-1.7	0.0427
												YNL177C	9.3333	-8.3333	0.0127
												YNL233W	2.1457	-1.1457	0.0056
												YNL238W	3.2	-2.2	0.0016
												YNL260C	4.8125	-3.8125	0.0027
												YNL284C	3.6	-2.6	0.0367
												YOL023W	5.7744	-4.7744	0.0001
												YOL057W	2.7455	-1.7455	0.0498
												YOL154W	6.9	-5.9	0.0141
												YOR091W	3.875	-2.875	0.0265
												YOR150W	20.5556	-19.5556	0.0055
												YOR176W	11.2667	-10.2667	0.0001
												YOR219C	2.42	-1.42	0.0053
												YOR275C	2.5203	-1.5203	0.0412
												YOR361C	6.8681	-5.8681	0.0002
												YPL118W	8.6667	-7.6667	0.0008
												YPR122W	3.7241	-2.7241	0.0001
												YDR222W	4.3439	-3.3439	0.0094
												YER150W	4.9286	-3.9286	0.0451
												YKL075C	4.6154	-3.6154	0.005
												YLR225C	6.65	-5.65	0.0008
												YNL091W	2.0132	-1.0132	0.0075
												YAL032C	3.9409	-2.9409	0.0138
												YBL066C	5.9167	-4.9167	0
												YBR123C	4.5949	-3.5949	0.0003
												YDR021W	4.9714	-3.9714	0.0372
												YDR362C	2.8676	-1.8676	0.0051
												YEL044W	10.0833	-9.0833	0.0012
												YGR047C	4.4259	-3.4259	0.0002
												YHR085W	9.1304	-8.1304	0.001
												YJL025W	7.1053	-6.1053	0
												YJR147W	7.0119	-6.0119	0.0069
												YKR091W	8.9143	-7.9143	0.0056
												YLR287C	5.8761	-4.8761	0.0005
												YMR227C	3.4174	-2.4174	0.0105
												YMR228W	12.4034	-11.4034	0
												YNL059C	5	-4	0.0001
												YOR194C	4.0833	-3.0833	0.0378
												YAL025C	5.4231	-4.4231	0.0212
												YAR008W	5.6667	-4.6667	0.0059
												YBR055C	2.2208	-1.2208	0.0394
												YBR119W	2.8	-1.8	0.034
												YBR142W	6.5634	-5.5634	0
												YBR236C	4.05	-3.05	0.0193
												YCL031C	6.8571	-5.8571	0.0195
												YCR057C	11.4265	-10.4265	0
												YDL030W	4.097	-3.097	0.0011
												YDL031W	3.8726	-2.8726	0.0001
												YDL051W	7.4	-6.4	0.0157
												YDL060W	3.2593	-2.2593	0.0031
												YDL087C	6.0612	-5.0612	0.0189
												YDL148C	8.9132	-7.9132	0
												YDL150W	4.1623	-3.1623	0.0014
												YDL153C	9.9074	-8.9074	0
												YDL213C	5.3667	-4.3667	0.0275
												YDR301W	4.8095	-3.8095	0.0001
												YDR339C	12.6667	-11.6667	0.0078
												YDR378C	21	-20	0.0259
												YDR416W	5.9274	-4.9274	0.0001
												YDR449C	20.125	-19.125	0.0016
												YEL055C	2.2778	-1.2778	0.02
												YER013W	3.8013	-2.8013	0
												YER082C	3.4118	-2.4118	0.0245
												YER172C	3.2728	-2.2728	0.0001
												YFL036W	2.4239	-1.4239	0.0088
												YFR038W	3.4108	-2.4108	0.0018
												YGL028C	3.7531	-2.7531	0.0307
												YGL078C	9.0667	-8.0667	0.0001
												YGL120C	4.4532	-3.4532	0.0209
												YGR159C	7.8462	-6.8462	0.0021
												YHR165C	2.1076	-1.1076	0.0127
												YHR169W	10.2857	-9.2857	0.0003
												YIL021W	13.2	-12.2	0.0084
												YIL091C	2.2793	-1.2793	0.0307
												YIR001C	4.5	-3.5	0.0487
												YIR008C	7.5714	-6.5714	0.004
												YJL011C	35.2	-34.2	0.0001
												YJL069C	4.9267	-3.9267	0.0012
												YJR093C	2.88	-1.88	0.0292
												YKL021C	3.4762	-2.4762	0.0249
												YKL078W	10.0568	-9.0568	0
												YKL099C	5.9111	-4.9111	0.0491
												YKR002W	4.6316	-3.6316	0.0138
												YKR024C	5.5	-4.5	0
												YKR025W	4.2222	-3.2222	0.0061
												YKR079C	2.3322	-1.3322	0.021
												YKR086W	4.8013	-3.8013	0.0002
												YLR002C	5.7857	-4.7857	0.0274
												YLR059C	7.9444	-6.9444	0.0052
												YLR106C	2.483	-1.483	0
												YLR115W	2.0332	-1.0332	0.0319
												YLR116W	4.3643	-3.3643	0.0005
												YLR129W	3.8062	-2.8062	0.0163
												YLR222C	5.0919	-4.0919	0.0001
												YLR277C	5.4008	-4.4008	0.0001
												YLR351C	9.9375	-8.9375	0.0153
												YLR419W	2.2801	-1.2801	0.0096
												YLR435W	4.6429	-3.6429	0.0178
												YML049C	2.8498	-1.8498	0.0007
												YMR049C	3.9693	-2.9693	0.0048
												YMR128W	3.6852	-2.6852	0
												YMR130W	3.225	-2.225	0.0293
												YMR131C	20.8857	-19.8857	0
												YMR229C	5.3596	-4.3596	0
												YMR268C	4.0889	-3.0889	0.033
												YMR285C	5.5484	-4.5484	0.001
												YMR288W	4.5652	-3.5652	0
												YMR302C	8.1765	-7.1765	0
												YMR310C	4.8727	-3.8727	0.0031
												YNL075W	38.4	-37.4	0
												YNL308C	3.7821	-2.7821	0.0025
												YNR011C	5.5385	-4.5385	0.0005
												YOL042W	22.75	-21.75	0.0183
												YOR093C	2.929	-1.929	0.0044
												YOR224C	45.8333	-44.8333	0.0002
												YOR272W	36.575	-35.575	0
												YOR287C	3	-2	0.0461
												YOR330C	2.4419	-1.4419	0.0043
												YOR341W	5.4921	-4.4921	0
												YPL012W	3.7835	-2.7835	0
												YPL043W	2.8778	-1.8778	0.0225
												YPL217C	1.9909	-0.9909	0.0276
												YPR010C	11.7647	-10.7647	0
												YPR022C	3.8628	-2.8628	0
												YPR082C	19.5	-18.5	0.0214
												YPR107C	14.1667	-13.1667	0.0263
												YPR144C	6.7586	-5.7586	0
												YAL018C	3.5556	-2.5556	0.0217
												YBL034C	2.8922	-1.8922	0.0014
												YBR195C	3.5294	-2.5294	0.0219
												YCL048W	7.0805	-6.0805	0
												YCR002C	6.08	-5.08	0.0291
												YCR072C	6.7059	-5.7059	0.0122
												YDR060W	3.4439	-2.4439	0.0003
												YDR129C	11.4783	-10.4783	0.001
												YDR522C	3.3333	-2.3333	0.0375
												YEL003W	8.75	-7.75	0.029
												YFL046W	17.5	-16.5	0.0253
												YGR078C	5.125	-4.125	0.0326
												YHL030W	2.834	-1.834	0.0062
												YIL104C	3.9936	-2.9936	0.0023
												YIR012W	5.4756	-4.4756	0.0015
												YKL206C	5.3571	-4.3571	0.0065
												YLR045C	4.7326	-3.7326	0
												YLR054C	4.4096	-3.4096	0
												YLR077W	4.1518	-3.1518	0.0003
												YLR221C	10.6667	-9.6667	0.0291
												YLR414C	4.0952	-3.0952	0.0486
												YML102W	4.8	-3.8	0.0003
												YMR031C	2.7977	-1.7977	0.0019
												YMR117C	6.1091	-5.1091	0.0171
												YNL126W	3.6519	-2.6519	0.0015
												YNL163C	3.2136	-2.2136	0.0013
												YOL048C	4.5684	-3.5684	0.0026
												YOL077C	40.8889	-39.8889	0.0003
												YOR058C	2.1818	-1.1818	0.0453
												YOR206W	4.1	-3.1	0.0009
												YOR211C	4.6129	-3.6129	0.0007
												YBR078W	6.625	-5.625	0.0002
												YDL143W	16.875	-15.875	0.0026
												YDR055W	5.0909	-4.0909	0.0032
												YDR125C	5.1071	-4.1071	0.0372
												YDR188W	4.7205	-3.7205	0.0185
												YDR212W	10.6296	-9.6296	0.0043
												YDR218C	3.6707	-2.6707	0.0037
												YDR229W	6.1304	-5.1304	0.0007
												YER048C	13.6364	-12.6364	0.0002
												YFR040W	3.6799	-2.6799	0.0005
												YFR048W	6.266	-5.266	0.0001
												YGR059W	4.0218	-3.0218	0.0015
												YGR235C	4.5055	-3.5055	0.0018
												YIL129C	6.516	-5.516	0
												YIL142W	19.1538	-18.1538	0.006
												YJL008C	11.8529	-10.8529	0.0002
												YJL014W	23.7	-22.7	0.0001
												YJL111W	12.6	-11.6	0.0014
												YJL116C	14.1818	-13.1818	0.0352
												YJL146W	3.5389	-2.5389	0.005
												YJR064W	29.05	-28.05	0.001
												YLR324W	2.8688	-1.8688	0.0258
												YMR063W	27.5	-26.5	0.0002
												YMR124W	2.6923	-1.6923	0.0351
												YMR144W	2.625	-1.625	0.0369
												YMR211W	2.4273	-1.4273	0.038
												YNL279W	4.0246	-3.0246	0
												YNL313C	2.7036	-1.7036	0.0022
												YOR154W	2.8667	-1.8667	0.0129
												YOR367W	9	-8	0.0042
												YPR109W	4.5455	-3.5455	0.0212
												YAL037W	3.5455	-2.5455	0.0044
												YBL081W	4.0215	-3.0215	0.0006
												YBR071W	3.7778	-2.7778	0.0386
												YBR151W	4.8571	-3.8571	0.0314
												YBR162C	10.8571	-9.8571	0
												YBR225W	3.3182	-2.3182	0.0021
												YCL036W	4.05	-3.05	0.0038
												YCR016W	3.873	-2.873	0.0085
												YCR051W	5.8571	-4.8571	0.0092
												YDL086W	26.1818	-25.1818	0
												YDL121C	9	-8	0.0085
												YDL176W	3.5862	-2.5862	0.001
												YDL180W	2.6667	-1.6667	0.0349
												YDL186W	5.6923	-4.6923	0.0323
												YDR061W	2.9739	-1.9739	0.012
												YDR242W	2.3429	-1.3429	0.043
												YEL023C	3.2353	-2.2353	0.0249
												YEL043W	7.6948	-6.6948	0
												YFR023W	5.3333	-4.3333	0.01
												YGL023C	2.7444	-1.7444	0.0101
												YGL036W	3.0882	-2.0882	0.0053
												YGL101W	5.2308	-4.2308	0.0382
												YGL138C	3.7532	-2.7532	0.0234
												YGL161C	3.4712	-2.4712	0.0137
												YGL242C	42.55	-41.55	0
												YGR031W	5.1429	-4.1429	0.0349
												YGR067C	3.525	-2.525	0.0031
												YGR079W	6.56	-5.56	0.0142
												YGR130C	4.9592	-3.9592	0.0013
												YGR187C	3.6784	-2.6784	0.0106
												YGR210C	16.75	-15.75	0.0003
												YGR250C	2.0734	-1.0734	0.0286
												YGR266W	4.9676	-3.9676	0.0001
												YGR273C	5.0526	-4.0526	0.0486
												YHL014C	8.2051	-7.2051	0.0002
												YHL017W	3.8133	-2.8133	0.0152
												YHR049W	19.25	-18.25	0.0022
												YHR078W	2.8519	-1.8519	0.0175
												YHR131C	4.8296	-3.8296	0
												YHR156C	6.8056	-5.8056	0.0266
												YIL024C	11.7857	-10.7857	0.002
												YIL055C	3.2969	-2.2969	0.0012
												YIL067C	6.3145	-5.3145	0
												YIL087C	12	-11	0.0041
												YIL161W	3.2939	-2.2939	0.0097
												YIR014W	4.0926	-3.0926	0.0212
												YJL016W	4.5474	-3.5474	0.0034
												YJL070C	5.4545	-4.4545	0.0001
												YJL123C	2.6199	-1.6199	0.0261
												YJL132W	2.9728	-1.9728	0.0005
												YJR142W	3.8551	-2.8551	0.0174
												YKL039W	4.6061	-3.6061	0.0001
												YKL091C	21.8182	-20.8182	0.0003
												YKL121W	2.7879	-1.7879	0.0304
												YLL056C	4.0645	-3.0645	0.0082
												YLR050C	6.9333	-5.9333	0.0129
												YLR108C	3.9096	-2.9096	0.001
												YLR173W	3.7281	-2.7281	0.001
												YLR177W	6.3333	-5.3333	0.0002
												YLR257W	4.5833	-3.5833	0.0183
												YLR456W	5.6571	-4.6571	0.0207
												YML002W	5.1978	-4.1978	0.0192
												YML079W	5.6667	-4.6667	0.0308
												YML108W	30	-29	0.0224
												YML119W	5.5172	-4.5172	0.0016
												YMR010W	12.6667	-11.6667	0.0001
												YMR102C	8.2901	-7.2901	0
												YMR126C	7.625	-6.625	0.0009
												YMR132C	3.75	-2.75	0.0402
												YMR160W	3.4967	-2.4967	0.0001
												YMR181C	5.5556	-4.5556	0.0419
												YMR206W	2.7381	-1.7381	0.0374
												YMR244W	11.9643	-10.9643	0.0006
												YMR252C	6.2222	-5.2222	0.0298
												YMR253C	7.0989	-6.0989	0.0002
												YNL011C	8	-7	0.0177
												YNL019C	5.225	-4.225	0.0486
												YNL058C	10.92	-9.92	0.0001
												YNL115C	4.7832	-3.7832	0
												YNL165W	7.4	-6.4	0.0002
												YNL175C	10.5	-9.5	0
												YNL193W	3.15	-2.15	0.0035
												YNL212W	3.363	-2.363	0.0049
												YNL234W	4.972	-3.972	0.0004
												YNR014W	4.3214	-3.3214	0.0394
												YNR021W	3.5	-2.5	0.0203
												YNR029C	2.5168	-1.5168	0.0326
												YNR034W-A	11	-10	0.0459
												YNR062C	4.0833	-3.0833	0.0139
												YNR065C	2.3567	-1.3567	0.0032
												YOL007C	4.5128	-3.5128	0.0413
												YOL073C	5	-4	0.0041
												YOL087C	2.7444	-1.7444	0.0004
												YOL098C	3.4326	-2.4326	0.0001
												YOR114W	2.7951	-1.7951	0.0418
												YOR118W	4.5547	-3.5547	0.0001
												YOR215C	6.4583	-5.4583	0.0486
												YOR252W	8.6111	-7.6111	0.031
												YPL054W	7.7143	-6.7143	0.0075
												YPL074W	2.7692	-1.7692	0.0417
												YPL077C	5	-4	0.0354
												YPL107W	7.9286	-6.9286	0.0148
												YPL109C	6.4308	-5.4308	0.0001
												YPL162C	12.5	-11.5	0.0024
												YPL222W	2.5088	-1.5088	0.0043
												YPL247C	3.1304	-2.1304	0.0113
												YPL260W	7.7714	-6.7714	0.0047
												YPL264C	4.5176	-3.5176	0.0423
												YPL272C	5.8674	-4.8674	0.0001
												YPR027C	3.8762	-2.8762	0.0455
												YPR071W	4.875	-3.875	0.0235
												YPR089W	4.6256	-3.6256	0
												YPR091C	2.7337	-1.7337	0.0044
												YPR172W	5.8846	-4.8846	0.0224
												YAL031C	2.7317	-1.7317	0.0091
												YAL047C	4.2484	-3.2484	0.0186
												YAL055W	6.0357	-5.0357	0.0114
												YBL031W	5.1358	-4.1358	0.0047
												YBL085W	2.5949	-1.5949	0.0016
												YBL095W	9.6	-8.6	0.0041
												YBL103C	7.9365	-6.9365	0.0003
												YBR036C	11.0133	-10.0133	0.0002
												YBR045C	2.725	-1.725	0.0109
												YBR049C	7.024	-6.024	0
												YBR050C	4.6125	-3.6125	0.0125
												YBR057C	8.2645	-7.2645	0.0001
												YBR058C	3.4094	-2.4094	0.0003
												YBR076W	6.213	-5.213	0.0003
												YBR129C	26.2286	-25.2286	0
												YBR130C	5.7	-4.7	0.0024
												YBR156C	2.2203	-1.2203	0.0167
												YBR157C	3.0144	-2.0144	0.0448
												YBR203W	2.7774	-1.7774	0.0012
												YBR211C	11.5077	-10.5077	0.0001
												YBR273C	5.4844	-4.4844	0.0002
												YBR280C	3.06	-2.06	0.0041
												YCL044C	4.5222	-3.5222	0.0123
												YCL063W	5.4	-4.4	0.0068
												YCR081W	4.5987	-3.5987	0.0001
												YDL020C	3.1574	-2.1574	0.0086
												YDL027C	10.3846	-9.3846	0.0036
												YDL048C	6.375	-5.375	0
												YDL098C	10.4545	-9.4545	0.008
												YDL106C	3.6364	-2.6364	0.0219
												YDL117W	2.4306	-1.4306	0.0183
												YDL146W	3.3704	-2.3704	0.0432
												YDL165W	26.25	-25.25	0.0043
												YDL170W	5.7476	-4.7476	0.0008
												YDL204W	3.3333	-2.3333	0.0046
												YDL223C	2.2057	-1.2057	0.003
												YDL227C	21.2333	-20.2333	0
												YDL231C	2.9711	-1.9711	0.0022
												YDL233W	12.8333	-11.8333	0.0029
												YDL239C	4.8387	-3.8387	0.0355
												YDR014W	2.958	-1.958	0.0081
												YDR022C	7.6667	-6.6667	0.0183
												YDR034C	4.4201	-3.4201	0.0157
												YDR073W	6.1875	-5.1875	0.0347
												YDR106W	2.6096	-1.6096	0.0324
												YDR123C	3.7188	-2.7188	0.0234
												YDR171W	3.0455	-2.0455	0.0304
												YDR174W	17.7778	-16.7778	0.0169
												YDR186C	2.8924	-1.8924	0.034
												YDR207C	4.1875	-3.1875	0.0005
												YDR227W	2.9412	-1.9412	0.0072
												YDR233C	6.6316	-5.6316	0.0017
												YDR275W	5	-4	0.0319
												YDR277C	9.7222	-8.7222	0.0014
												YDR313C	4.1729	-3.1729	0.0243
												YDR317W	7.6667	-6.6667	0.0011
												YDR322C-A	21	-20	0.0083
												YDR337W	4.2198	-3.2198	0.0108
												YDR351W	2.28	-1.28	0.0015
												YDR359C	2.9782	-1.9782	0.0005
												YDR388W	5.3182	-4.3182	0.0006
												YDR422C	3.0877	-2.0877	0.0022
												YDR464W	2.074	-1.074	0.0076
												YDR470C	7.8207	-6.8207	0
												YDR532C	4.5833	-3.5833	0.023
												YEL001C	4.881	-3.881	0.0127
[truncated: 195 more rows]

## Sheet: Supplementary Data 9(b)
GO enrichment analysis
Analysis Type: PANTHER Overrepresentation Test (Released 20171205)
Annotation Version and Release Date: GO Ontology database Released 2017-11-28
Reference List: Saccharomyces cerevisiae (all genes in database)
Test Type: Fisher's Exact with FDR multiple test correction
Note: GO classes that are not shared between the wild and domestic isolates are highlighted.
Wild isolates (409 genes analyzed)					Domestic isolates (2191 genes analyzed)
GO ID	GO name (biological process)	No. of genes	Fold Enrichment	P (FDR)	GO ID	GO name (biological process)	No. of genes	Fold Enrichment	P (FDR)
GO:0051307	meiotic chromosome separation	7	9.68	0.0148	GO:0071900	regulation of protein serine/threonine kinase activity	38	2.1	0.0206
GO:0051304	chromosome separation	8	8.99	0.00769	GO:0044264	cellular polysaccharide metabolic process	44	2.02	0.0177
GO:0071103	DNA conformation change	18	2.89	0.0278	GO:0006468	protein phosphorylation	86	1.93	0.000255
GO:0016458	gene silencing	20	2.72	0.0278	GO:1902531	regulation of intracellular signal transduction	45	1.93	0.0236
GO:0006342	chromatin silencing	19	2.71	0.037	GO:0005976	polysaccharide metabolic process	49	1.92	0.0197
GO:0045814	negative regulation of gene expression, epigenetic	19	2.71	0.0358	GO:1901607	alpha-amino acid biosynthetic process	67	1.88	0.00342
GO:0044262	cellular carbohydrate metabolic process	23	2.62	0.0166	GO:0043549	regulation of kinase activity	55	1.86	0.0165
GO:0040029	regulation of gene expression, epigenetic	21	2.59	0.0475	GO:0008652	cellular amino acid biosynthetic process	70	1.85	0.00368
GO:0005975	carbohydrate metabolic process	32	2.27	0.0149	GO:0051049	regulation of transport	56	1.84	0.0186
GO:0006325	chromatin organization	38	2.11	0.0137	GO:0016053	organic acid biosynthetic process	98	1.82	0.000266
GO:0009057	macromolecule catabolic process	46	1.92	0.0156	GO:0042325	regulation of phosphorylation	70	1.82	0.00527
GO:0044265	cellular macromolecule catabolic process	42	1.91	0.0276	GO:0046394	carboxylic acid biosynthetic process	98	1.82	0.00026
GO:0051276	chromosome organization	58	1.86	0.00547	GO:0045859	regulation of protein kinase activity	51	1.81	0.0407
GO:0044248	cellular catabolic process	73	1.81	0.000763	GO:0051338	regulation of transferase activity	63	1.81	0.0124
GO:1901575	organic substance catabolic process	65	1.74	0.009	GO:0001932	regulation of protein phosphorylation	60	1.8	0.0165
GO:0009056	catabolic process	78	1.73	0.00199	GO:0035556	intracellular signal transduction	92	1.78	0.00106
GO:0033554	cellular response to stress	65	1.69	0.0143	GO:1901605	alpha-amino acid metabolic process	96	1.78	0.000681
GO:0006950	response to stress	71	1.63	0.0157	GO:0010646	regulation of cell communication	69	1.74	0.014
GO:0050896	response to stimulus	101	1.47	0.0168	GO:0009966	regulation of signal transduction	65	1.73	0.0221
GO:0016043	cellular component organization	152	1.46	0.000227	GO:0032879	regulation of localization	75	1.7	0.0144
GO:0006996	organelle organization	108	1.43	0.0278	GO:0044087	regulation of cellular component biogenesis	77	1.7	0.0107
GO:0071840	cellular component organization or biogenesis	163	1.34	0.00553	GO:0006520	cellular amino acid metabolic process	120	1.67	0.000582
GO:0065007	biological regulation	154	1.33	0.015	GO:0023051	regulation of signaling	65	1.66	0.0443
GO:0008152	metabolic process	266	1.31	2.58e-07	GO:0031399	regulation of protein modification process	80	1.65	0.0144
GO:0044237	cellular metabolic process	243	1.27	0.000173	GO:0044262	cellular carbohydrate metabolic process	75	1.65	0.0205
GO:0044238	primary metabolic process	230	1.27	0.000586	GO:0048583	regulation of response to stimulus	85	1.64	0.0127
GO:0071704	organic substance metabolic process	241	1.27	0.000217	GO:0008610	lipid biosynthetic process	83	1.62	0.018
GO:0009987	cellular process	310	1.2	3.65e-06	GO:0016310	phosphorylation	140	1.62	0.000273
Unmapped		35			GO:0006629	lipid metabolic process	139	1.59	0.000817
					GO:0019220	regulation of phosphate metabolic process	84	1.57	0.0346
					GO:0044255	cellular lipid metabolic process	126	1.57	0.0025
					GO:0048193	Golgi vesicle transport	88	1.57	0.0221
					GO:0051174	regulation of phosphorus metabolic process	84	1.57	0.0343
					GO:0007165	signal transduction	123	1.56	0.00345
					GO:0023052	signaling	123	1.56	0.0034
					GO:0006082	organic acid metabolic process	188	1.55	7.47e-05
					GO:0019752	carboxylic acid metabolic process	180	1.55	0.000128
					GO:0043436	oxoacid metabolic process	187	1.55	9.08e-05
					GO:0044283	small molecule biosynthetic process	133	1.55	0.00246
					GO:0005975	carbohydrate metabolic process	112	1.54	0.00893
					GO:0043085	positive regulation of catalytic activity	109	1.53	0.0142
					GO:0006796	phosphate-containing compound metabolic process	293	1.52	2.37e-07
					GO:0034220	ion transmembrane transport	104	1.52	0.0203
					GO:0044093	positive regulation of molecular function	113	1.52	0.0125
					GO:0051128	regulation of cellular component organization	193	1.52	0.000126
					GO:0065009	regulation of molecular function	184	1.52	0.000243
					GO:0006793	phosphorus metabolic process	304	1.51	1.93e-07
					GO:0033043	regulation of organelle organization	140	1.51	0.00332
					GO:0016192	vesicle-mediated transport	173	1.5	0.000816
					GO:0050790	regulation of catalytic activity	172	1.49	0.000949
					GO:0006464	cellular protein modification process	304	1.48	8.84e-07
					GO:0036211	protein modification process	304	1.48	9.28e-07
					GO:0051246	regulation of protein metabolic process	140	1.48	0.00658
					GO:0032268	regulation of cellular protein metabolic process	135	1.46	0.0127
					GO:1901565	organonitrogen compound catabolic process	161	1.46	0.00363
					GO:0044248	cellular catabolic process	302	1.45	3.43e-06
					GO:0044281	small molecule metabolic process	314	1.45	1.5e-06
					GO:0043412	macromolecule modification	358	1.44	2.5e-07
					GO:0009056	catabolic process	334	1.43	1.43e-06
					GO:0007154	cell communication	160	1.41	0.0126
					GO:1901575	organic substance catabolic process	272	1.41	0.000119
					GO:0009057	macromolecule catabolic process	173	1.4	0.00876
					GO:0044265	cellular macromolecule catabolic process	157	1.38	0.0221
					GO:0034613	cellular protein localization	249	1.37	0.00143
					GO:0042886	amide transport	266	1.37	0.000809
					GO:0071705	nitrogen compound transport	318	1.37	9.54e-05
					GO:0008104	protein localization	308	1.36	0.000271
					GO:0015031	protein transport	257	1.36	0.00163
					GO:0015833	peptide transport	261	1.36	0.00108
					GO:0070727	cellular macromolecule localization	257	1.36	0.00135
					GO:0033036	macromolecule localization	340	1.35	0.000119
					GO:0045184	establishment of protein localization	262	1.35	0.00192
					GO:0006810	transport	507	1.34	1.49e-07
					GO:0033554	cellular response to stress	266	1.34	0.00217
					GO:0051234	establishment of localization	524	1.34	9.92e-08
					GO:0055114	oxidation-reduction process	168	1.34	0.0493
					GO:0071702	organic substance transport	350	1.34	0.000131
					GO:0046907	intracellular transport	241	1.33	0.00726
					GO:0051179	localization	575	1.33	1.55e-08
					GO:0051649	establishment of localization in cell	261	1.33	0.00311
					GO:0055085	transmembrane transport	177	1.33	0.0475
					GO:0048523	negative regulation of cellular process	226	1.32	0.014
					GO:0051641	cellular localization	339	1.32	0.000528
					GO:0051716	cellular response to stimulus	391	1.32	0.000121
					GO:0065008	regulation of biological quality	208	1.31	0.0279
					GO:0048518	positive regulation of biological process	252	1.3	0.0132
					GO:0048519	negative regulation of biological process	257	1.3	0.00992
					GO:0048522	positive regulation of cellular process	245	1.3	0.0166
					GO:0006950	response to stress	290	1.29	0.00664
					GO:0050896	response to stimulus	458	1.29	5.76e-05
					GO:1901564	organonitrogen compound metabolic process	713	1.29	1.99e-09
					GO:0050789	regulation of biological process	632	1.28	1.89e-07
					GO:0050794	regulation of cellular process	590	1.28	1.14e-06
					GO:0065007	biological regulation	767	1.28	1.11e-09
					GO:0008152	metabolic process	1323	1.26	1.39e-25
					GO:0019222	regulation of metabolic process	439	1.25	0.00122
					GO:0031323	regulation of cellular metabolic process	409	1.25	0.00244
					GO:0044238	primary metabolic process	1172	1.25	9.35e-19
					GO:0060255	regulation of macromolecule metabolic process	415	1.25	0.0018
					GO:0071704	organic substance metabolic process	1231	1.25	7.54e-21
					GO:0044237	cellular metabolic process	1228	1.24	2.37e-19
					GO:0044267	cellular protein metabolic process	441	1.24	0.00186
					GO:0051171	regulation of nitrogen compound metabolic process	387	1.24	0.00522
					GO:0080090	regulation of primary metabolic process	400	1.24	0.00379
					GO:0031326	regulation of cellular biosynthetic process	328	1.23	0.0333
					GO:0006807	nitrogen compound metabolic process	1063	1.22	1.42e-11
					GO:0009889	regulation of biosynthetic process	328	1.22	0.0374
					GO:0010556	regulation of macromolecule biosynthetic process	316	1.22	0.0401
					GO:0019538	protein metabolic process	478	1.21	0.00348
					GO:0044085	cellular component biogenesis	387	1.21	0.0206
					GO:0009987	cellular process	1597	1.2	1.28e-31
					GO:0043170	macromolecule metabolic process	887	1.18	4.74e-06
					GO:0016043	cellular component organization	629	1.17	0.00454
					GO:0044249	cellular biosynthetic process	600	1.17	0.00869
					GO:0071840	cellular component organization or biogenesis	732	1.17	0.000966
					GO:0009058	biosynthetic process	613	1.16	0.0137
					GO:0044260	cellular macromolecule metabolic process	833	1.16	0.000239
					GO:1901576	organic substance biosynthetic process	602	1.16	0.015
					GO:1901360	organic cyclic compound metabolic process	633	1.14	0.0279
					GO:0002181	cytoplasmic translation	13	0.26	5.53e-06
					GO:0015074	DNA integration	1	0.07	0.0043
					GO:0032196	transposition	1	0.04	1.86e-07
					Unmapped		261
